# Supplementary material for: Integrative clustering reveals a novel split in the luminal A subtype of breast cancer with impact on outcome
Source: Breast Cancer Res. 2017 Mar 29;19:44. doi: 10.1186/s13058-017-0812-y (PMC5372339; doi:10.1186/s13058-017-0812-y)
Supplement: Supplementary file 1 — a Log2-transformed and median-centered RPPA data. b Molecular classifications of the 425 Oslo2 tumors. c Pearson correlation values and corresponding p-values calculated for correlation between each molecular subtype level and each COCA cluster by giving 0/1 numerical values to the binary categorical variables. d PAM50 distribution in total number and percentage in each of the six COCA clusters. e P-values for association between each of the six COCA clusters and clinical/molecular classification of the tumors (chi-squared association test). The p-values are Bonferroni-corrected for multiple testing. f miRNAs significantly differentially expressed (Benjamini-Hochberg adjusted p-value <0.01 and log2 |fold-change| >1) between luminal A samples in COCA cluster 1 and COCA cluster 4. g Annotation of the 1808 genes that were correlated with the 71 miRNAs differentially expressed between luminal A tumors in COCA cluster 1 versus COCA cluster 4 (absolute Spearman correlation >0.4). h Pathways enriched among the 850 genes upregulated in luminal A tumors in COCA cluster 4. i miRNAs differentially expressed between luminal A tumors in COCA cluster 1 vs COCA cluster 4 and predicted target genes that were among the proteins differentially expressed between luminal A tumors in COCA cluster 1 vs COCA cluster 4. ﻿j﻿ Comparison of the composition of RPPA-defined subtypes in luminal A tumors separated on miRNA expression. The RPPA subtype data are taken from [9].(XLSX 871 kb) [file 13058_2017_812_MOESM1_ESM.xlsx]

## Sheet: Add file 1a
Additional file 1a. Log2-transformed and median centered RPPA data
Antibody	Gene	COCA-100-U-T1	COCA-101-U-T1	COCA-102-U-T4	COCA-103-U-T1	COCA-104-U-T1	COCA-105-U-T1	COCA-106-U-T5	COCA-107-U-T4	COCA-108-U-T1	COCA-109-U-T1	COCA-111-U-T1	COCA-112-U-T1	COCA-113-U-T1	COCA-114-U-T1	COCA-115-U-T1	COCA-116-U-T1	COCA-117-U-T1	COCA-118-U-T1	COCA-119-U-T1	COCA-120-U-T1	COCA-121-U-T1	COCA-122-U-T1	COCA-123-U-T1	COCA-124-U-T1	COCA-125-U-T4	COCA-127-U-T1	COCA-128-U-T1	COCA-129-U-T4	COCA-130-U-T1	COCA-131-U-T1	COCA-132-U-T1	COCA-133-U-T1	COCA-134-U-T1	COCA-135-U-T1	COCA-136-U-T1	COCA-137-U-T1	COCA-138-U-T1	COCA-139-U-T6	COCA-140-U-T1	COCA-141-U-T1	COCA-143-U-T5	COCA-144-U-T1	COCA-147-U-T1	COCA-149-U-T6	COCA-150-U-T4	COCA-151-U-T1	COCA-152-U-T1	COCA-154-U-T1
alpha_Catenin_(V)_M	CTNNA1	0.190288	-0.338127	-0.0633437	-0.521064	0.0743777	-0.557452	0.131164	-0.082511	-0.0911362	0.0184084	0.158605	-1.19675	0.116768	0.251218	-0.123599	-0.411326	-0.220831	0.0145403	-0.0189274	0.0491472	0.0687203	0.0247079	-0.327434	-0.0472225	0.0392174	0.102701	0.0893962	-0.210835	-0.0835874	-0.176756	0.0802795	0.201862	0.151586	0.300842	-0.0391258	-0.0694719	-0.246845	0.133472	0.127897	0.0550925	0.115793	-0.167946	0.0973588	-0.204665	-0.271937	-0.228283	0.252907	-0.0355644
Beclin_(V)_G	BECN1	-0.00282589	0.316445	-0.0629999	-0.524493	-0.260376	-0.153225	0.184889	-0.40874	-0.0547394	0.212518	0.0326432	-0.361032	-0.237091	0.169352	0.190031	-0.0958996	-0.0568767	-0.143432	0.0193984	-0.177279	-0.234333	0.419988	0.246881	0.0170823	0.00984168	0.0621724	0.271577	0.0751837	0.0616749	0.367262	0.210292	-0.257529	0.242638	0.203802	-0.162398	0.00915634	0.049848	-0.219757	-0.135659	0.0567968	0.167988	-0.138765	-0.200312	-0.0618899	0.368618	0.115322	0.00620616	-0.122529
C_Raf_pS338_(C)_R	RAF1	-0.419238	-0.254888	-0.524406	-1.2841	-0.0998229	-0.471175	-0.339885	-0.0204921	-0.0703528	-0.00143441	0.19991	0.119011	-0.396514	0.0418517	0.0217785	0.287211	-0.273471	-0.127052	0.220462	0.0191737	-0.310716	-0.206921	0.0775642	-0.186929	-0.0689544	-0.173369	-0.207064	0.0389507	0.0815794	0.23744	0.0434925	0.132629	-0.0265741	-0.0928362	-0.024084	-0.610082	0.0519156	0.0441276	0.0903185	0.424556	0.136156	-0.112717	-0.235699	-0.344905	0.140178	0.470965	-0.0135245	-0.240972
Caspase_3_active_(C)_R	CASP3	0.0077052	0.0351768	-0.384931	-2.1559	0.0197295	-0.446029	0.0666807	0.494593	0.255244	0.215894	0.24947	-0.193714	0.218963	-1.0512	-0.675418	0.344598	-0.0152306	0.0636245	0.409343	-0.306818	0.0726736	-0.307689	0.238449	0.512113	0.344927	0.0629554	0.352001	0.188298	-0.189874	-2.50043	0.229937	0.259957	0.0870207	0.0953012	0.244259	0.0298595	-1.44784	0.0743983	0.0695064	-0.901246	0.185914	0.0760777	0.323173	-0.0169657	-0.242293	0.00324281	-0.204043	0.210569
Chk2_pT68_(C)_R	CHEK2	-0.129456	0.16018	-0.257825	-2.23419	0.0740523	-1.47252	-0.00113861	0.0960179	0.193962	0.127894	0.23467	-0.272002	1.25386	-0.728863	-0.655584	0.388922	-0.277111	0.0296987	0.422527	-0.225992	0.0138146	0.221673	0.209442	0.307955	0.0874149	0.757484	0.396312	0.0429487	0.806718	-1.52465	0.239843	0.112254	-0.0701954	-0.327145	0.279002	-0.246759	-1.62061	-0.246007	0.00855742	-1.63398	-0.0267844	-0.10695	0.36158	0.0324844	0.0328685	0.186854	0.229467	0.0653041
Collagen_VI_(V)_R	COL6A1	0.417687	0.945222	0.486774	0.0157447	0.323527	0.36642	-0.360916	-0.275777	-0.692484	-0.529905	-0.685366	0.862802	0.0176904	0.490555	0.354746	-0.198357	0.698436	0.366457	3.60053	0.0696301	0.0389904	0.286314	0.803927	-0.627442	-0.561343	-0.236626	-0.48829	1.50571	-0.851242	1.3658	0.951969	1.4591	-0.222735	-0.5157	-0.437744	-0.745941	0.389632	-0.328776	-0.542294	0.322447	-0.0302182	-0.34898	-1.2079	-0.955642	1.38407	-0.344273	0.555416	-0.470985
EGFR_(C)_R	EGFR	0.0564483	-0.14772	-0.0945866	0.206965	-0.55249	0.200073	-0.185016	-0.0894249	-0.105095	-0.455795	-0.177132	-0.232887	0.164871	-0.229448	0.401718	-0.0610463	-0.201871	1.77475	-0.0383936	0.359028	-0.0303329	0.263804	0.112705	-0.254258	-0.426182	-0.308013	4.45573	0.240277	-0.264132	0.430855	-0.0386522	0.123288	1.36753	-0.323534	1.86904	-0.20745	-0.168712	-0.0154209	0.0389024	-0.167244	-0.115035	-0.113757	-0.41589	-0.173298	1.79671	-0.593451	0.0650346	0.0492439
ER_alpha_pS118_(V)_R	ESR1	0.0280923	0.422043	0.106213	0.0474679	-0.0534673	-0.131898	-0.236982	-0.168976	-0.0549909	0.389304	-0.295748	-0.237405	0.309354	0.426705	-0.157374	-0.246986	0.74166	0.17411	-0.2123	-0.066587	-1.10663	0.203348	0.160419	0.528283	0.507803	0.000637212	-0.0380226	-0.202726	0.176584	-0.0934707	0.163368	0.495042	-0.25699	0.583857	-0.0218202	-0.163627	0.00280311	-0.149738	0.135889	0.350038	0.265446	1.01279	0.544101	0.0782734	-0.0979174	0.601594	0.0289135	0.693618
Fibronectin_(C)_R	FN1	1.57454	-0.400063	-0.815839	0.147559	-0.324586	1.45363	0.840936	-2.44523	0.00281939	1.6716	0.801519	-1.48582	2.30781	0.24791	0.118987	1.10484	0.326381	0.567986	-0.659321	0.0585178	-1.09207	-1.28698	-1.275	1.95009	1.21315	-0.600574	-0.960126	-1.70592	0.77045	-0.255187	-0.821828	-0.0243207	0.659813	0.911323	1.30107	0.310617	0.866702	-0.78056	0.00708136	1.79448	1.67309	0.181633	-2.34963	1.2709	-1.83938	-0.601838	0.852251	0.135716
MAPK_pT202_Y204_(V)_R	MAPK1	-0.491371	-1.22197	-2.15993	-0.546531	-1.56479	0.131479	-0.157448	-1.49948	-1.13014	0.0506738	-0.410543	-0.429804	0.707474	0.00205512	1.10443	0.574692	-1.4137	-0.865841	0.266109	0.459241	-1.59028	-0.996071	-0.887521	-0.630725	0.807619	0.159249	-1.85789	-0.584523	-0.21373	0.548883	-1.34469	-0.680181	0.181287	0.659819	-0.9361	0.633021	0.80043	0.336069	0.589145	1.40271	0.616554	-0.610215	-1.88904	0.944315	0.867188	0.172006	0.338796	0.240478
MIG_6_(V)_M	ERRFI1	-0.289168	-0.328664	0.0326418	-1.10112	-0.448746	-0.876474	-0.338399	-0.187666	0.0486749	0.259495	0.0279433	-3.37602	-0.556929	-0.0669557	-0.393088	-0.0789546	0.102926	-0.416978	-0.0206601	-0.187607	0.0192554	-0.229461	0.0362386	-0.05393	-0.209725	0.473859	0.107227	-0.222313	-0.121087	-0.374956	0.28846	0.393932	-0.0513478	-0.135046	0.17054	-0.130164	-0.442775	-0.0531703	-0.213431	-0.0223183	-0.283264	0.387789	0.150383	-0.0339126	-0.240886	-0.546023	0.210429	0.468665
Mre11_(C)_R	MRE11A	0.22026	0.299417	0.185676	-0.0557548	-0.107806	-0.107399	0.0845678	0.239117	0.254078	0.0462261	-0.173421	0.0784309	-0.0320947	0.0190018	0.139285	0.14252	-0.00431196	0.160557	0.195422	0.0291586	0.515501	0.594966	0.0024159	0.131866	0.0391248	-0.0968583	-0.182124	0.254914	-0.0499431	-0.0696521	0.218513	0.0628773	-0.0673789	-0.0659596	0.016124	0.0395485	-0.0325404	-0.173258	-0.0726588	0.0589836	0.216338	-0.14529	-0.0591325	-0.0522721	0.0557196	-0.0174422	0.044128	-0.254765
Rab25_(C)_R	RAB25	-0.143022	-0.248314	-0.16564	-0.568599	-0.217895	-0.519836	-0.185052	-0.197271	-0.086137	-0.0105456	0.00453656	-0.853717	-0.239823	-0.0907213	-0.157995	-0.140892	-0.297074	-0.279046	0.288222	0.0948663	0.0933199	0.165971	0.171932	0.156991	0.0259894	-0.0573765	-0.157166	0.0971102	0.110722	-0.706854	-0.110384	0.149764	0.354776	0.260268	-0.0201977	-0.137682	0.158233	1.63959	-0.0581105	-0.166435	0.00243858	-0.192794	-0.0432906	0.222624	-0.133418	-0.203741	0.00039743	0.106713
Smad3_(V)_R	SMAD3	0.15616	0.11731	-0.00532654	0.224772	-0.0602318	0.211063	-0.017141	-0.931559	-0.385475	-0.128422	-0.14364	-0.124726	-0.0772877	-0.083078	-0.069237	-0.157296	0.572968	-0.0395429	-0.194552	-0.266389	0.020711	-0.529996	-0.307911	0.0278842	0.0294145	0.52282	0.458163	-0.444227	0.122018	0.0906683	0.0339411	0.451868	-0.476255	0.392108	-0.148444	0.252736	0.147939	0.190142	0.252089	0.00407349	-0.159884	0.411556	0.787695	0.0310664	-0.0724774	0.276724	0.299841	0.692591
YAP_(V)_R	YAP1	0.805815	0.469374	0.700371	0.761521	0.281012	1.2262	0.571643	0.607246	-0.107676	-0.23002	-0.0850171	1.43049	0.402851	0.274955	0.32781	-0.0150291	-0.0798774	0.101457	0.157201	0.163185	0.977102	1.03416	0.0360359	-0.106689	-0.0808198	-0.296109	-0.234424	0.00959309	-0.182851	0.166068	-0.0673646	-0.174587	-0.448006	0.0839585	-0.103436	-0.397294	0.245103	-0.0429733	0.100599	0.215055	0.190626	-0.410444	-0.82604	-0.150863	0.0238956	-0.52722	0.159032	-0.49643
14_3_3_epsilon_(C)_M	YWHAE	0.396308	0.201063	0.269433	0.502304	0.23962	0.787202	0.40178	0.611981	0.412299	-0.149375	-0.2066	0.206201	0.144155	-0.191353	0.0575231	0.137736	0.0821737	0.174431	0.128179	-0.000818408	0.75685	0.509576	0.0095325	0.119257	-0.0553651	-0.0928805	0.0435765	0.259613	0.0542618	0.162954	0.04799	0.328265	-0.023928	-0.000689176	-0.0363059	0.0137	0.17096	0.105477	-0.107532	-0.102216	-0.085108	0.0500849	0.0661671	0.101879	0.115628	-0.143765	0.0316385	-0.12073
4E_BP1_(V)_R	EIF4EBP1	0.117741	-0.101045	0.169789	-0.179033	0.436669	-0.0327787	0.0471659	0.244971	0.265923	0.817706	0.137932	0.151216	-0.0802353	-0.171197	-0.408506	0.904198	0.119025	0.413085	-0.269624	0.188038	0.0906515	0.119513	-0.156691	-0.0202679	0.594897	-0.427981	0.200581	-0.601643	0.701784	0.000171667	-0.304645	1.52442	0.774524	-0.522893	-0.271324	-0.546368	-0.0421543	0.00716936	-0.390323	0.0901131	-0.284736	0.650798	-0.184405	0.230291	-0.102665	-0.0504902	-0.192507	0.273236
4E_BP1_pS65_(V)_R	EIF4EBP1	-0.213683	-0.282251	-0.0402681	-0.401073	-0.145163	-0.657682	-0.0454377	-0.76168	0.477946	0.102794	0.313236	0.0961613	0.116601	-0.420994	-0.350569	0.191431	0.0575441	0.108033	-0.432209	-0.270418	-0.43661	-0.512213	-0.358727	0.196862	-0.167337	0.0907454	0.532979	-0.134523	-0.0187156	0.105195	0.0903546	0.0201137	0.440468	-0.0486273	0.396246	0.263349	-0.0485741	-0.116057	-0.157797	0.218347	-0.0928311	-0.00823245	0.107067	0.0592576	-0.140029	-0.128166	-0.33544	0.108578
53BP1_(C)_R	TP53BP1	-0.426211	-1.18614	-0.53813	-0.0721031	0.223842	-0.230508	-0.101938	-0.665008	-0.503765	0.046102	0.00824371	-0.27548	0.573194	0.535363	0.0637935	-1.20761	0.79223	-0.0252516	-0.963061	0.0520448	-0.470198	-0.0816013	-0.318575	0.177288	-0.206462	0.259313	0.8281	-0.164493	-0.0455422	0.256596	-0.121905	0.636286	0.205557	0.568083	-0.0820139	0.064472	-0.0517503	0.649062	0.176792	0.480138	0.395446	1.22219	-0.375516	-0.706044	-0.735758	0.281284	0.260119	0.81964
A_Raf_pS299_(NA)_R	ARAF	0.407975	0.183507	0.354818	0.652621	0.036688	0.986876	0.143676	0.147551	0.560732	-0.231936	-0.108241	2.48011	0.647406	0.389053	0.348638	-0.101218	-0.18264	0.625536	0.129119	0.288405	1.25014	0.749747	0.476682	-0.12889	-0.115538	0.663417	0.186229	-0.00680136	0.0498256	0.217339	-0.121747	-0.955287	0.813793	-0.145375	0.104973	-0.0537289	-0.218944	0.022379	-0.296047	-0.479565	-0.215089	-0.345964	-0.00448423	-0.292632	0.138132	-0.47718	0.0275806	-0.506166
ACC_pS79_(V)_R	ACACA	-0.458123	0.264966	0.483175	0.835891	1.04922	0.149532	0.899839	-0.959701	-0.148823	-0.341372	-0.0261594	-0.811937	-0.928975	-0.0323563	0.00176611	-0.155987	-0.724815	0.814517	-1.43728	-0.3118	-0.920006	0.18036	0.0753773	-0.761127	-0.246374	1.66071	0.0532314	0.0999081	0.469068	1.31919	-1.07427	-1.00324	0.297626	-0.524641	-0.243431	-0.616014	0.753148	-0.898705	-0.00500855	0.459557	-0.681239	-0.0677209	0.751477	-0.261304	0.874895	-0.313601	-0.561374	-0.241742
ACC1_(C)_R	ACACA	-0.118865	0.300899	0.568059	0.810373	1.14897	-0.603865	1.05846	-0.655662	-0.198214	0.0807413	-0.0728489	-1.44224	-1.3385	-0.382099	-0.275899	-0.291828	-0.418911	1.10627	-1.51027	-0.279253	-1.32459	0.432104	0.189172	-0.355114	-0.0382418	1.67978	1.0577	0.0185882	0.636938	1.25986	-1.11309	-0.91806	0.4824	-0.310892	-0.191486	-0.526935	0.193661	-1.27595	0.00189546	0.443419	-0.252086	-0.1812	1.00638	-0.416084	1.05381	-0.130286	-0.661625	-0.160184
AIB1_(V)_M	NCOA3	-0.597037	-0.0664881	-0.142918	-0.0910161	-0.0679067	0.427566	0.305659	-0.363008	-0.0915186	0.288671	0.0814555	0.939312	-1.04115	0.00888882	-0.481684	-0.232544	0.262717	0.308548	-0.429097	-0.205859	-0.11147	0.502101	-0.137667	-0.245604	-0.307201	0.623441	0.358767	-0.313825	0.448849	0.087472	-0.16265	0.285951	-0.0887328	0.135868	-0.0583941	0.697849	0.194973	0.313621	-0.00423712	0.252422	0.13856	0.195426	0.264849	-0.00332212	-0.235909	0.448421	-0.108887	0.0762722
Akt_(V)_R	AKT1	-0.978146	-0.656172	-0.562701	-0.086418	0.485584	-0.372089	0.392289	-0.175616	-0.49722	0.146309	-0.382448	-1.16365	0.81572	0.201984	-0.656299	-0.185454	0.177913	0.0355607	-0.905335	0.188986	-0.266008	0.0897237	0.315047	0.0485701	0.600926	0.044353	-0.0847287	-2.12219	0.138502	-0.532898	-0.481536	-0.125852	1.24493	0.287883	-0.12569	0.326514	0.159622	0.155751	-0.0380193	0.338116	0.420647	0.883448	-0.548461	0.720808	-0.28518	-0.358104	0.305346	1.08273
Akt_pS473_(V)_R	AKT1	0.677299	-0.196451	-1.02408	0.196816	-0.3706	0.591299	-0.326779	-0.271515	2.08308	-0.672918	1.68086	0.830088	-0.166489	-0.0146366	0.655697	0.161901	-0.49776	-0.258878	0.537142	0.787016	0.316594	1.48624	1.87553	-0.709979	0.401497	0.109085	-0.615056	-0.520862	-0.35759	1.28912	-0.0834094	-0.702129	0.335637	0.435893	-0.429489	0.229232	-0.0188264	-0.00509078	-0.128694	0.795805	0.1682	-0.417348	-1.16981	0.567803	0.785878	-0.0416194	-0.612935	0.397203
Akt_pT308_(V)_R	AKT1	0.0537535	1.02983	-0.0907872	0.0993014	0.067251	-0.573134	-0.622833	-0.259464	0.922487	-0.338771	0.490928	4.31971	-0.405389	-0.343246	-0.0135726	-0.288322	-0.780801	-0.747713	0.0241924	0.16311	-1.16848	0.3565	1.2777	-0.148632	-0.179542	-0.354428	-0.00230555	-0.283752	-0.405018	0.298417	-0.369658	-0.25179	-0.201931	-0.271387	-0.148917	-0.218328	-0.83662	1.32649	0.00812629	0.163522	-0.000434906	-0.43054	-0.453732	-0.0866114	-0.0468501	-0.241517	-0.356429	-0.0664974
AMPK_alpha_(C)_R	PRKAA1	-0.172056	-0.59098	-0.425361	-0.245758	-0.0406442	-0.246138	-0.00020799	-0.171338	-0.0104477	-0.201572	-0.0927151	2.82204	-0.0116127	0.414751	0.252508	-0.297244	0.292455	0.105361	-0.145423	0.25698	-0.289104	-0.0374192	0.312951	0.314448	0.165595	-0.00590012	-0.948914	0.309541	-0.384474	-0.035557	-0.305361	0.127328	0.238043	0.235981	0.0173852	0.00270803	-0.0634226	0.414989	0.227971	0.155683	-0.0708364	-0.104387	-0.729172	-0.0110846	0.0117051	0.0557746	-0.0642772	0.0666135
AMPK_pT172_(V)_R	PRKAA1	-0.590123	-1.15661	-0.349104	-0.580458	0.00408674	0.00874539	0.0930061	-0.503273	-0.666578	-0.00709329	-0.134893	-1.21807	0.503659	0.47835	0.41663	-0.251177	0.406327	0.514359	0.00161739	0.475778	0.00660387	0.0371388	0.138454	-0.118838	-0.0819484	0.17195	-1.7266	0.252428	-0.137763	-0.0488966	-0.347027	0.203059	0.712791	-0.201016	0.107014	-0.0146453	-0.145651	0.408916	0.339397	0.0468581	-0.21566	-0.231596	-0.458692	-0.140946	0.238932	-0.314726	0.368992	0.157146
Annexin_I_(V)_R	ANXA1	0.498307	-0.66065	-0.106311	0.146186	-0.667775	0.332611	0.211819	-1.57537	0.931011	-0.543755	0.336742	-0.936799	-0.404328	0.278054	0.761372	-0.51818	-0.518811	-0.300088	0.158215	0.399072	0.385964	0.162053	-0.499744	-0.260653	0.280705	-1.40166	-1.47065	0.187155	-0.505274	0.741809	-0.0269987	-0.631207	-0.553478	-0.407592	0.551203	-0.113878	0.765803	-0.183528	0.190107	0.232662	0.0250362	-1.15221	-1.78058	-0.164716	0.479232	0.113026	0.0516815	-0.663619
AR_(V)_R	AR	-0.00482903	-0.386385	0.132159	0.429688	1.06944	-0.443351	0.370902	0.282233	-1.32912	-0.496584	-1.62168	-1.4893	0.126863	-0.785735	0.476369	0.503168	-0.615817	-1.29798	-0.26618	0.69767	-0.225065	0.701881	0.447548	-0.350153	0.396049	2.19451	-0.0373656	0.914549	0.543358	0.786693	-0.184634	-1.21393	0.243775	1.08165	-0.932266	0.0547325	-1.18859	0.0747085	0.0109647	0.444406	-0.0674918	0.601654	0.774505	0.1113	1.29819	-0.440874	0.244329	0.392989
B_Raf_(NA)_M	BRAF	-1.62334	0.377349	-0.578087	-1.1141	0.436538	-0.835461	0.116224	-0.55826	-0.0779535	0.545489	0.399483	0.10524	-1.35619	0.219296	-1.03863	-0.0364535	-0.500173	-0.943627	0.00891086	-1.75371	0.100835	-0.862481	-1.20868	0.0577354	-0.40186	0.584914	0.0704949	-0.936553	0.655059	-0.265725	-0.218071	-0.343558	-0.510982	-0.0290195	-0.0706686	-0.156833	-0.74915	0.258676	0.389789	-0.339935	-0.827447	-0.066154	0.601677	0.0904409	-1.23266	0.462994	-0.190465	0.481975
Bak_(C)_R	BAK1	0.19687	0.178897	0.271683	0.0513053	-0.0430269	0.151431	0.208885	0.0467667	0.334543	-0.21244	0.324193	-0.122091	-0.287379	-0.236339	0.15103	-0.0245358	-0.193425	0.0333121	0.113611	-0.00860722	-0.163671	0.0854948	-0.0389963	0.494297	0.0271516	-0.221556	-0.129944	0.010583	-0.0486244	-0.171029	-0.00874658	-0.0698531	0.0281687	-0.220672	0.388038	-0.0605088	-0.0631856	-0.297705	-0.112568	-0.0876061	0.240646	-0.329226	0.147961	-0.00704897	0.0190337	0.0602707	0.171345	-0.384966
Bax_(V)_R	BAX	0.273116	-0.0180746	0.397174	0.272879	0.096187	0.53377	0.638092	0.0126024	0.340522	-0.018213	0.393135	0.403766	0.47758	0.0279289	0.0063673	0.0337232	0.241771	-0.012178	-0.0901286	0.750335	0.281144	0.422246	0.338151	0.295647	0.0487271	-0.193689	-0.18657	-0.316217	0.0282803	-0.229391	-0.091799	-0.37838	-0.0782759	-0.284182	0.526663	0.0813815	0.327456	-0.0881013	-0.255428	0.0191972	0.116957	-0.0196501	-0.109514	0.221277	-0.152289	0.174098	-0.0865938	-0.0103009
Bcl_2_(V)_M	BCL2	-0.00622643	-0.864276	-0.167525	0.32636	0.640431	0.41423	-0.188542	0.298925	-1.16146	-0.00472976	-1.12307	-0.590791	-0.378255	0.488585	0.487825	-0.0098073	1.0475	-0.538687	-0.0214873	-0.00151035	-0.0930496	-0.477076	-0.876348	-0.2811	-0.0302264	1.55245	-0.243731	0.472216	0.149325	0.167651	0.0142992	0.445648	-1.58548	0.893842	-0.898658	0.846751	0.18375	0.51241	0.116988	0.308281	-0.500082	0.618648	1.20377	0.565008	0.135356	0.411976	-0.0200474	0.462581
Bcl_X_(C)_R	BCL2L1	0.109992	0.407133	0.67147	0.347076	-0.00150735	0.49982	0.225675	0.456633	0.138109	0.0710224	-0.0967636	0.0433064	0.168323	-0.189434	0.144653	0.168424	0.00590429	0.109933	0.253875	0.102295	0.268554	0.532014	0.153969	0.102116	0.000521001	-0.0191397	0.246866	0.200584	-0.155355	0.0422463	0.04643	-0.230825	-0.181035	-0.225193	-0.0912499	0.057712	-0.0610455	-0.387732	-0.181492	0.0268587	-0.10539	-0.215229	-0.100097	0.0639184	-0.197247	-0.056537	-0.0413144	-0.308791
Bcl_xL_(V)_R	BCL2L1	-0.233877	-0.0535095	0.169552	0.0189922	-0.184757	0.238776	0.103239	0.102035	0.273402	-0.0693704	-0.148273	0.252163	0.226339	-0.426193	-0.278425	0.164475	0.15948	-0.0321774	0.044594	-0.0338498	0.312748	-0.0751505	0.00570511	0.0844503	-0.0722417	-0.0703311	0.223615	0.0749767	-0.242518	0.136126	0.0387688	-0.0552633	0.208662	-0.066123	0.0932348	0.191702	-0.113162	-0.0631816	-0.199652	-0.163272	-0.167285	0.320618	-0.0557289	0.125475	-0.132956	0.13915	-0.298072	0.0669471
beta_Catenin_(V)_R	CTNNB1	0.0763297	-0.523354	-0.570477	-0.111859	0.0715179	-0.870245	-0.192351	-0.19702	-0.383659	0.276949	0.229335	-0.790207	0.148833	0.586591	-0.926512	-1.16292	-0.774565	0.0908082	-1.22386	-0.143911	0.0519285	-1.37456	-1.35445	-0.353526	0.132433	0.958635	-0.0569284	-0.836575	-0.273003	-0.305513	0.1562	0.230463	0.189512	0.522808	0.227444	0.226026	0.0657947	0.712325	0.403489	0.118018	-0.0507919	0.500367	0.314619	-0.018686	-0.26294	-0.347319	-0.0295423	0.303141
Bid_(C)_R	BID	-0.235676	0.020096	-0.0472568	-0.212703	-0.336936	0.0777248	0.0321574	0.178324	0.141078	-0.0635349	-0.174668	0.111748	0.286183	-0.236852	0.0864011	0.310824	-0.116232	-0.0882413	0.241941	-0.0365541	0.0162652	-0.108161	0.0980394	0.500906	-0.134028	-0.225079	-0.197318	0.0568941	-0.190987	-0.144591	0.084892	-0.0755449	0.0274879	-0.145644	-0.126679	-0.0182615	-0.0471911	-0.147978	-0.234275	-0.0531099	-0.0515113	-0.0175847	-0.207071	0.0801367	-0.163592	-0.38019	-0.158104	-0.0181618
Bim_(V)_R	BCL2L11	-0.458058	-0.643979	0.118152	0.244893	-0.256895	-0.0681549	0.124716	0.128458	-0.0590001	0.872588	-0.813156	0.453914	-1.40072	0.234619	0.321661	0.0571775	0.932638	-0.566494	0.0472491	-0.570864	0.0944449	-0.0465682	-0.291074	-0.712211	-0.252856	1.09311	-0.203911	0.340649	0.434655	0.33312	-0.0049675	0.134266	-1.2463	0.242443	-0.547303	0.998864	-0.420066	-0.0823442	0.311893	-0.208581	-0.579207	-0.677556	0.517094	0.234278	-0.211925	-0.253005	0.0984759	-0.759795
c_Jun_pS73_(C)_R	JUN	0.283751	1.46814	0.417804	0.937029	0.726379	0.542302	-0.254351	-0.00905943	-0.277611	-0.155079	-0.257262	5.50186	-0.262036	-0.146019	-0.0199876	-0.0422329	-0.0103206	-0.125203	-0.0928965	0.302837	-0.545676	-0.411202	1.20892	-0.279861	-0.551139	0.191186	-0.377994	0.283912	-0.707567	0.46877	-0.235527	-0.361551	-0.397646	-0.415648	-0.48911	0.0700914	0.0836377	1.27297	0.218288	0.149273	0.269361	0.189599	-0.546346	-0.137129	-0.163024	-0.188553	0.0682368	-0.37264
c_Kit_(V)_R	KIT	0.693578	-0.227558	-0.151098	-0.149534	1.36207	-0.65593	-0.432209	-0.66654	-0.505367	0.00168612	-0.48803	0.191322	-1.39298	0.384932	0.629726	-0.161469	-0.578192	-0.219488	0.980691	0.250027	0.387368	0.0558024	-0.166899	-0.880942	-0.0865371	-0.574575	-1.05739	-0.0900146	-0.918536	1.16395	2.21858	-0.785185	-1.02536	-0.649724	-0.250663	0.418828	0.332884	0.596644	0.486998	0.196669	-0.00760267	-1.1159	-1.37013	0.0176108	0.94031	1.00191	0.525669	-0.902389
c_Met_(C)_M	MET	-0.114594	-0.182371	-0.342778	-0.0772755	-0.276401	-0.0745843	-0.395854	0.125819	-0.0428745	-0.200547	-0.0847931	1.35027	-0.630187	-0.269394	0.148338	0.0347724	0.36428	-0.0934704	0.450958	-0.136287	0.1898	1.04123	0.49458	-0.20143	-0.143881	-0.371323	-0.0698396	0.548384	-0.129504	0.497707	0.0220769	0.0227815	-0.0352778	-0.0421335	-0.319231	-0.0423188	0.289233	0.79537	-0.0283386	0.17741	0.227939	0.646145	-0.16936	-0.0740029	0.210957	-0.234772	-0.559636	-0.282816
c_Met_pY1235_(C)_R	MET	0.985452	0.870231	0.558539	0.204796	-0.0820016	-0.920267	-0.163574	0.856599	0.555821	0.188447	0.296455	0.0831924	-0.476696	-0.509085	-0.0851192	-0.0406234	-0.221304	-0.0329985	0.368022	0.195999	-0.808696	0.986948	0.0650985	0.134438	-0.0828098	-0.175632	-0.225342	-0.0446816	0.12721	-0.531297	0.052928	0.248247	0.189145	-0.336683	0.0444194	0.0124289	-1.23357	-0.273587	-0.0849765	-0.395062	-0.0356647	-0.274328	0.000430948	0.070551	0.0621896	0.113868	-0.0269602	-0.116552
c_Myc_(C)_R	MYC	-0.00743302	-0.0426203	-0.0137133	0.164901	0.00867551	0.155983	-0.385002	-0.313643	0.0624762	0.59073	0.141037	-0.499142	0.315507	-0.0568817	6.36e-05	0.667168	0.144062	0.106463	0.02098	-0.307575	-0.110193	-0.673958	-0.321705	0.960912	0.062243	-0.208231	-0.314799	0.0208706	0.181308	0.336272	-0.0329424	0.0387369	0.0264839	0.0287607	-0.0362564	0.254053	-0.080535	-0.159322	0.194323	0.0675076	0.287106	0.122044	-0.0669544	0.362041	-0.20048	-0.172462	0.279244	0.415583
C_Raf_(V)_R	RAF1	-1.1129	-0.334996	0.141577	-0.386877	0.663845	-0.478177	-0.301362	-0.414922	-0.399196	0.0514787	0.247453	-0.604986	-0.516491	-0.189538	-0.712153	-0.195346	0.292503	-0.271032	-0.473595	-0.308038	-0.0838902	-0.30206	-0.0199382	-0.228756	0.0433311	0.428301	0.717925	-0.669835	0.179104	-0.282972	-0.0960217	0.189368	0.0730504	0.120109	0.0947402	0.152127	-0.102421	-0.011909	-0.0774766	-0.172716	-0.259477	0.36636	0.180413	-0.046702	0.0659099	-0.0607278	-0.175991	0.324753
Caspase_7_cleavedD198_(C)_R	CASP7	0.447161	1.01567	0.836641	-0.137869	-0.0560409	-0.208923	-0.172147	0.240453	2.92646	-0.305861	0.560568	1.62245	-0.16079	0.0023319	-0.0954092	0.175134	-0.162625	0.0338691	0.290909	-0.192038	-0.270874	0.0881063	-0.0627717	-0.0657357	-0.341715	-0.338029	-0.108046	0.0391347	-0.422972	-0.112103	0.631697	-0.554573	0.447541	-0.309242	2.59971	0.60086	-0.140756	-0.366765	-0.503594	-0.481838	-0.157971	-0.12934	1.80933	-0.0507338	0.0402069	0.98346	0.296002	-0.582842
Caspase_8_(C)_M	CASP8	-0.320946	-0.448328	-0.650044	-0.230888	-0.433649	-0.0763019	-0.148922	0.0098829	-0.0425333	-0.425292	-0.198191	-0.144796	-0.38316	-0.245476	0.204364	-0.10117	-0.183643	-0.195704	0.151819	0.112682	0.0589012	0.328096	0.938039	-0.191534	-0.209966	-0.434693	-0.128089	-0.00103249	0.0810189	0.315207	-0.176446	-0.147167	0.619675	0.0171149	-0.178675	0.0456933	0	0.445136	-0.133438	0.11643	0.205213	0.0141476	-0.279163	0.0946133	0.14106	-0.0490801	-0.133005	-0.0700086
Caspase_9_cleavedD330_(C)_R	CASP9	0.0135225	0.637084	0.106541	-0.0350598	-0.140507	0.205246	-0.0223199	0.0677986	0.615896	0.195879	-0.320756	0.219599	0.183116	-0.307582	0.0899099	0.638727	-0.137004	0.0314523	0.207606	0.199505	0.640673	0.384132	-0.0146882	0.190985	-0.271941	-0.434143	-0.29158	0.0292594	-0.0488244	-0.0166252	0.0689305	-0.292236	-0.00821157	-0.371348	-0.236333	-0.00371317	0.0233275	-0.402332	-0.303202	-0.146045	-0.0325533	-0.0239956	-0.560999	-0.00098839	0.120505	-0.13004	0.114141	-0.259041
Caveolin_1_(V)_R	CAV1	0.207707	-1.50934	0.0394609	1.25349	1.57172	2.32934	-1.11312	-2.69595	-1.25677	-1.40795	-1.85133	-0.896513	-0.794644	1.55773	2.71874	-1.52539	-0.122612	0.59165	0.265485	0.106943	-0.261808	0.0521958	0.244602	-1.77863	-1.3318	-1.34848	-2.38037	2.02938	-1.64158	2.52177	0.813637	0.12984	-0.79944	-0.126882	-2.28328	0.619548	1.75284	0.632192	-0.140165	0.96822	-0.972715	-0.623922	-3.7848	-1.10572	1.68073	-0.490632	0.0184319	0.0313961
CD31_(V)_M	PECAM1	0.338339	0.420391	0.47737	-0.000166679	0.364325	0.534734	0.262583	0.215413	0.40584	-0.0210203	-0.106011	-0.639975	0.0234097	-0.162942	0.307433	0.271406	-0.190114	0.188563	0.310785	0.10715	0.0142053	0.540464	0.136324	-0.0966211	-0.129788	-0.247681	-0.08498	0.118082	-0.0577361	0.032967	0.0414516	-0.167963	-0.169216	-0.194812	0.0923665	-0.260875	-0.369186	-0.245451	-0.0422686	-0.216106	-0.0307349	-0.176082	-0.393287	-0.203605	0.210976	-0.0158456	-0.000762366	-0.0830995
CDK1_(V)_R	CDK1	0.153848	0.920742	0.206657	0.222569	0.472668	0.0805364	0.0731966	0.0754493	0.177382	-0.0156147	0.197881	3.83654	0.04637	-0.133403	-0.0765537	-0.00961432	-0.315281	-0.00477784	-0.0973981	-0.0675771	-0.200225	-0.295473	0.403838	0.000696999	-0.255397	-0.384009	0.133261	0.0375673	0.076236	-0.142105	-0.0238486	0.0818554	-0.0869783	-0.446235	0.0922391	-0.281427	-0.397411	0.390802	-0.0325611	-0.281595	-0.0317749	-0.137086	-0.129325	-0.183886	-0.0658615	-0.182981	-0.13587	-0.20924
Chk1_(C)_R	CHEK1	-0.173604	0.0271842	-0.00987347	-1.05123	-0.311904	-0.675205	-0.264288	-0.124319	0.462891	0.104029	0.0542229	-0.678793	-0.0765302	-0.0314004	0.0558574	0.0902378	-0.151353	-0.0260589	0.234931	0.0213834	0.0213547	0.0179427	0.03996	0.139742	-0.212357	-0.292405	0.0434224	0.18415	-0.226564	-0.286637	0.037324	-0.137434	0.040419	-0.224502	0.0792232	-0.00488664	-0.342961	-0.227062	-0.160524	-0.265023	0.0326706	-0.0843625	0.00316705	0.0512446	-0.0216356	-0.1375	-0.0337852	-0.0428977
Chk1_pS345_(C)_R	CHEK1	-0.164265	0.131987	0.0399477	-0.377943	0.0744091	-0.301007	0.0435288	0.127554	0.129631	-0.00985875	0.230754	0.204974	0.227589	-0.400199	-0.424248	0.176026	-0.0276554	-0.0469704	-0.0678902	-0.161935	0.102153	0.0848771	-0.126152	0.0409363	-0.189861	0.418497	-0.0128381	0.0300644	0.0989132	-0.667487	0.0477546	-0.0130466	0.157671	-0.19506	0.318984	0.0219213	-0.348502	-0.0613405	-0.0903567	-0.70011	-0.0704477	-0.0241471	0.115616	-0.0342257	-0.0217316	0.0894478	-0.0267255	0.0451799
Chk2_(C)_M	CHEK2	-0.225342	0.140623	0.315743	0.294158	0.0220116	0.209614	-0.0253266	0.0309439	0.568664	-0.301749	0.125267	0.202806	1.08807	-0.1463	-0.387742	-0.27839	0.226893	-0.411086	-0.687704	-0.0284446	-0.355136	-0.0309838	-0.112836	-0.334113	0.0614276	0.638677	1.18454	-0.168152	1.06604	-0.401035	-0.238068	0.189177	-0.532113	0.175024	-0.186327	-0.816425	-0.227633	0.18564	-0.814551	-0.146244	-0.112927	0.596869	0.653294	0.141484	-0.0577355	0.191252	0.199339	-0.164249
cIAP_(V)_R	BIRC2	0.028545	-0.0512631	0.368788	-0.245588	0.0514693	-0.145498	0.0949287	0.0372009	-0.212766	0.139986	0.120167	-1.2181	-0.191919	0.00225971	-0.0899371	-0.289025	0.36647	0.0361673	-0.189232	-0.0553503	0.06127	0.162717	0.032207	-0.164621	0.252878	0.0713819	-0.0250063	0.185873	-0.266845	-0.167424	-0.0930286	0.0244602	-0.185957	0.207276	0.031393	0.043417	0.0793246	-0.158716	0.081446	0.222207	0.111606	0.0918034	0.104241	-0.159881	-0.0712581	0.0759284	0.0360934	-0.241273
Claudin_7_(V)_R	CLDN7	0.0679587	-0.74437	0.408933	-0.0995018	0.99632	-0.844187	-0.913647	2.69967	0.52356	0.43487	-0.270479	0.254178	0.452217	0.344033	-1.18192	2.587	-0.727037	0.380115	-1.30304	-0.199893	-0.553577	-0.200424	0.145051	0.0926537	0.387418	1.17591	-0.315809	1.61218	0.588041	-0.873646	-0.093292	1.98358	-0.190183	1.01927	-0.141571	0.14016	-0.425239	1.81787	1.76057	-1.02628	-1.01289	0.982077	2.13239	-0.383855	-0.556872	-0.22146	-0.157763	0.662468
COX_2_(C)_R	PTGS2	-0.143062	0.298231	0.144134	-0.186429	-0.110547	-0.0807535	0.267036	0.268605	0.705119	-0.245827	-0.380551	-0.00916722	0.0158595	-0.259838	0.273733	0.408472	0.256332	0.0863754	0.54647	0.149371	0.464241	0.197957	0.249366	0.449335	-0.000159477	-0.116138	-0.132641	0.258652	-0.199614	-0.147117	0.299515	-0.174347	0.0906559	-0.149194	-0.0616954	-0.170293	-0.158852	-0.222739	-0.126076	-0.105873	-0.0752175	-0.00334948	-0.640166	0.351917	-0.0647571	-0.495446	-0.0578804	0.247237
Cyclin_B1_(V)_R	CCNB1	-1.36803	2.31663	1.05231	0.859236	1.05848	-0.0267908	-0.538224	0.000216347	2.88663	1.67548	3.2822	0.884444	0.463543	-1.46063	-1.17404	-0.526705	-1.67582	0.28907	-1.64565	-1.52839	-0.276029	0.0767567	-0.168624	-0.178822	0.231397	1.54122	2.64459	-1.34064	1.51865	-0.743356	-0.0455281	-0.226678	-0.161249	-0.991946	2.9198	-0.939396	-1.0288	-1.46568	-0.45258	-0.37586	-0.780778	-0.118907	2.14817	-1.37998	-0.231536	1.42205	-0.385078	1.97297
Cyclin_D1_(V)_R	CCND1	-0.113912	0.797218	0.202959	-0.720663	0.550588	-0.297835	-0.0558695	-0.01751	-0.150158	-0.447459	-0.540852	-1.57062	0.477216	-0.395496	-0.00543154	0.279671	-0.518164	-0.375206	0.355678	0.0184672	0.229224	0.12954	0.018496	0.622333	0.161959	0.909573	-0.22743	0.204478	-0.486302	0.353955	0.531468	-0.0491461	-0.260427	-0.207886	-0.386253	-0.444667	0.134278	-0.306191	-0.455885	0.0795866	-0.432361	0.365628	-0.0958951	0.0474636	-0.0367204	1.02071	-0.364575	-0.238347
Cyclin_E1_(V)_M	CCNE1	0.149178	-0.0219932	0.124464	0.238356	0.111334	0.569218	0.553638	0.304936	0.279999	0.198592	0.292424	0.229299	0.422856	-0.197167	0.141291	0.0378017	-0.115415	0.454373	-0.142875	0.129917	-0.317922	0.404806	-0.113663	0.0248286	-0.11892	-0.211911	0.0062368	-0.0697204	-0.0181742	0.0889954	-0.1422	-0.280995	0.197258	-0.277681	0.244749	-0.393241	0.0669923	-0.372892	0.471592	-0.0332141	0.088512	-0.363359	-0.34191	-0.0477802	0.0457994	-0.234805	-0.108581	-0.43092
DJ_1_(C)_R	PARK7	0.884552	0.0327912	0.733616	-0.214368	-0.466382	0.3273	0.0624701	0.647385	-0.411024	-0.55339	-0.620017	0.0938454	-0.707757	0.622466	0.674279	-0.382392	0.277851	0.165786	0.513067	0.362211	0.00862371	0.738402	0.441139	0.0609282	0.339452	0.302919	0.214222	0.243747	-0.260313	0.305486	0.29396	0.45276	-0.341491	0.180745	-0.877061	-0.302831	-0.250539	0.158346	0.0355985	-0.202166	-0.107429	0.09589	-0.49989	0.00349106	0.422451	-0.000577305	0.260565	0.406379
Dvl3_(V)_R	DVL3	-0.912888	-0.536816	-0.796671	-0.0496195	-0.0855444	-1.07612	0.154647	-0.42469	-0.244379	0.484063	0.425297	0.348734	-0.51748	0.0571653	-0.152024	-0.0723054	0.375674	-0.112435	-0.777876	-0.163081	-0.512897	-0.618987	-0.383693	0.393847	0.441868	0.389963	0.0332131	-0.61412	0.210567	-0.422239	-0.367259	0.0382486	0.0405969	0.0499158	0.535425	0.43493	0.0581212	0.0841835	0.142792	-0.000503449	0.201046	0.203662	-0.0336803	0.743459	-0.743587	0.022132	0.260897	0.112565
E_Cadherin_(V)_R	CDH1	0.691593	-0.103809	0.233294	-0.389566	0.525283	-1.77308	0.502354	0.975207	-0.480858	0.150033	-0.142169	-1.16258	-0.181681	0.753092	-2.89618	-2.97199	-2.37652	-0.0160883	-2.07544	0.269577	-0.4581	-1.42373	-2.24462	-0.270426	-0.00119243	0.91102	0.391207	-1.67981	-0.0139272	-1.21817	0.211956	0.695843	0.204094	0.619236	-0.639787	-0.451093	0.11142	0.739625	0.436134	-0.0145073	0.0629228	-0.0221462	0.536167	-0.668824	-0.130365	-0.577351	0.199961	-0.461313
eEF2_(V)_R	EEF2	0.240166	-0.0100256	0.353247	0.530627	0.0988158	-0.0385795	0.245296	0.453163	0.598351	0.0254607	0.110062	0.76783	0.728699	-0.0765973	-0.0723717	0.0551125	0.262159	0.208697	-0.236084	-0.00283785	-0.374256	0.393201	-0.090497	0.120135	0.15496	-0.438308	0.153945	-0.284045	0.000263524	-0.424669	-0.17965	-0.0426932	-0.0518694	-0.0355043	0.19161	-0.206638	-0.494801	-0.150355	-0.0472524	-0.334952	-0.0197921	0.385656	0.0271489	0.0354777	0.0886462	0.0510568	0.186333	0.314862
eEF2K_(V)_R	EEF2K	-0.311908	-0.0992543	-0.648831	0.297956	0.269322	-0.0261808	0.171511	0.285041	-0.594149	-0.498356	-0.301731	0.714674	-0.928055	0.97913	-0.519881	0.0575974	0.228486	-0.585268	-0.0120046	-0.492594	0.61148	-0.253047	-0.614412	-0.0438538	1.02311	1.1036	-0.186899	-0.469928	0.410776	-0.276113	-0.401749	-0.405049	-0.567886	0.905277	-0.0706802	0.508633	-0.145318	1.15654	-0.149921	0.0287774	-0.512078	1.49351	0.0520894	0.874065	-0.731062	0.720349	0.34365	0.74962
EGFR_pY1068_(V)_R	EGFR	0.0331609	0.804191	-0.0296675	0.516092	-0.117221	0.878967	0.49473	0.877152	0.11303	-0.413931	-0.236941	0.127304	-0.0270868	0.039582	0.343287	0.243506	-0.178944	1.10241	-0.0167984	0.0302167	1.06101	0.521967	-0.22105	-0.0635528	-0.222144	0.209536	4.34682	-0.0388488	-0.210804	0.0656337	-0.157325	0.538636	1.36872	0.0178139	1.17069	-0.335809	-0.237969	0.315401	0.363452	-0.403459	-0.375423	0.0585586	0.373623	0.0800304	2.54833	-0.291425	0.0540762	-0.770793
EGFR_pY1173_(C)_R	EGFR	0.0393858	0.0544118	0.0900571	-0.103638	-0.0915451	0.13833	0.0878398	0.191063	0.0242801	-0.160288	-0.128568	-0.0815227	-0.0767359	-0.159493	0.181903	0.190936	-0.0564185	-0.0184884	0.359143	0.132569	0.207821	0.0713003	0.140095	0.233458	-0.0378895	-0.101003	1.24412	0.154779	-0.190619	0.0229439	0.174532	0.0418409	-0.0368606	-0.198038	-0.00772969	-0.128329	0.042339	-0.0812737	0.0540661	0.0398197	-0.000892012	-0.0623779	-0.217574	0.153966	0.00237603	-0.268229	0.0329483	-0.167012
EGFR_pY992_(V)_R	EGFR	1.27521	1.23843	1.19599	1.39877	0.615368	2.12145	1.1845	0.522975	0.476122	-0.382434	0.150621	0.151342	-0.0235966	-1.1156	-0.0871017	0.875082	0.614108	0.977578	0.21499	-0.393263	1.92461	0.755642	0.259182	0.328244	0.626748	0.266629	0.805202	0.656147	0.146634	0.102253	0.648067	0.224983	-0.0340171	-0.441868	-0.0837251	-0.187169	-0.736723	0.324026	0.149293	0.228866	0.12978	0.0953211	-0.00433339	-0.0178515	0.9322	-0.246125	-1.25794	-0.441641
eIF4E_(V)_R	EIF4E	0.117651	-0.60776	0.127953	0.0482621	0.305866	-0.171533	0.0703627	0.0772882	0.141849	0.0875297	-0.412818	0.0792093	-0.0481256	0.00765014	-0.0689271	0.0293541	0.136113	0.129786	-0.159015	0.190863	-0.0871196	0.443411	0.121324	-0.00785754	0.263254	-0.0384716	0.706803	-0.023818	0.208612	-0.333852	0.0286838	0.682222	0.3048	0.0314724	-0.0144378	-0.123117	-0.0180029	-0.038408	0.0191839	-0.107671	0.0885332	0.306106	0.0184393	0.130445	0.16934	-0.108329	-0.0448198	0.309805
ER_alpha_(V)_R	ESR1	-0.687176	1.07092	-0.418502	-1.07764	1.13232	0.713961	-0.787061	1.47802	-4.78934	-0.051955	-4.92283	-0.326366	-0.704436	1.10249	-0.113618	-3.09168	0.366513	-3.83924	-0.887461	0.225691	-0.739734	-0.809312	-2.05299	1.25283	1.24953	3.25054	-1.41447	0.51426	-0.0159888	0.837381	-0.218883	1.85621	-4.71364	1.761	-4.76703	-0.176208	0.492101	0.717884	0.433719	1.10612	0.546279	0.768086	0.0883692	-0.304176	-2.2113	-0.273463	-2.12903	2.41776
ERCC1_(C)_M	ERCC1	-0.174482	-0.240452	-0.162347	-0.325497	-0.0863608	-0.452535	-0.218532	0.246154	0.0265846	-0.198369	-0.682747	-0.223241	-0.252359	-0.101313	0.0943317	-0.0291539	-0.140057	-0.0961369	0.104459	0.0303732	-0.169172	0.393233	0.136783	-0.0854482	-0.103882	-0.471652	-0.518445	0.268327	-0.0274195	0.0415281	-0.0342376	0.0850378	0.0194414	0.169904	-0.114732	0.140041	-0.0864869	0.316834	-0.178695	-0.0615218	-0.0656512	0.101033	0.00885932	-0.059313	0.026686	-0.0998147	-0.120567	-0.0405626
FAK_(C)_R	PTK2	-0.967751	0.287221	-0.205099	-0.0940482	-0.21739	-0.355437	-0.245046	-1.14408	0.780994	0.177136	-0.130936	-0.981123	-0.406726	0.579244	0.0103939	-0.279341	-0.182951	-0.137369	1.65702	-0.282954	0.139023	-0.49638	-0.142133	-0.0236535	-0.636232	-0.637195	-0.134907	-0.0268279	-0.25303	0.113572	0.354947	0.0035031	-0.190832	-0.567716	0.103495	0.309661	-0.00101656	-0.109449	-0.113666	-0.00198868	-0.342134	-0.225301	0.293035	-0.383705	0.168943	0.0612254	1.00811	-0.26227
FOXO3a_(C)_R	FOXO3	0.0688048	0.282649	0.327092	0.224042	-0.0292354	0.425919	0.0123852	0.438033	0.00386208	-0.00935306	-0.0957742	-0.265042	0.222408	-0.101258	0.138216	0.18742	0.16101	0.334676	0.0834857	0.00328439	0.569646	0.45145	0.132342	0.460884	0.169721	0.0562187	0.0788513	0.253362	-0.0286804	-0.0265882	0.167941	0.0537019	-0.0192164	0.202575	0.0840332	0.00808174	0.0873229	-0.00294473	-0.145349	-0.133317	0.129219	0.111025	0.404746	0.0638321	0.281323	-0.275456	0.0136805	0.00439925
FOXO3a_pS318_S321_(C)_R	FOXO3	0.118593	0.0370567	0.000934085	0.10748	-0.369162	0.329419	-0.0628534	-0.107246	0.221258	0.111706	0.399953	-0.645843	0.189457	0.11634	0.141161	0.0432662	-0.0618221	-0.000934085	-0.0413194	0.121354	0.124586	0.229606	0.0708184	0.115116	0.167525	-0.414411	-0.385493	-0.116661	-0.212398	0.0715669	-0.140367	0.484728	0.0517539	0.0346734	0.0438594	0.251657	-0.0425654	0.00748044	0.0446152	0.00416429	0.0179373	-0.0536068	-0.704016	0.182621	0.0849796	-0.058939	0.102391	0.0481342
GAB2_(V)_R	GAB2	-0.825062	0.212721	0.067875	-0.150922	0.196165	-0.0178927	-0.130365	-0.259565	1.97802	0.944258	0.368463	0.375315	-1.25005	0.00315675	-0.629425	1.60367	0.145592	-0.833648	-0.461072	-0.564527	-0.00538008	-0.592406	-0.401894	-0.391173	-0.567166	2.84765	2.30781	-1.15725	0.430222	-0.370545	0.515595	0.579126	-0.510107	0.0876729	0.0756047	0.157318	-0.0836726	0.314644	-0.338154	-0.478168	-0.658283	0.166666	0.792112	0.162694	-0.917511	0.11158	-0.189738	0.456528
GATA3_(V)_M	GATA3	-0.523032	-0.353342	-0.496084	0.174309	0.368689	-0.595989	-0.0997168	-0.66144	-1.68716	0.218767	-1.87755	-1.02013	0.761066	1.58419	0.450288	-0.621927	0.184764	-1.72278	-0.640032	-0.326813	-0.602089	-0.475812	-0.647122	0.165224	0.372435	1.00288	0.813682	-0.369606	0.853139	-0.434837	-0.474858	1.55801	-0.232722	1.0752	-1.24664	0.0129371	0.112456	2.12878	0.22755	0.516283	0.170343	1.55187	1.97188	0.777668	-1.13114	-0.0283596	0.159821	-0.101763
GSK3_alpha_beta_(V)_M	GSK3A	-0.0760715	-0.153829	0.0360269	-0.487042	-0.165995	-0.734349	-0.0126327	-0.663137	-0.125509	0.0998224	0.218363	-0.553431	0.357149	0.0811079	0.108743	-0.288107	0.0306029	0.421907	-0.203435	0.429446	-0.151325	0.37645	0.183002	-0.123898	0.0536895	0.402925	1.00929	0.0356863	0.0863662	-0.0943095	0.0868826	0.168899	0.439629	0.0997819	-0.0149223	-0.189871	0.115711	0.00180461	0.0542401	0.125385	0.186762	-0.0729448	0.283009	-0.256821	0.217704	-0.0534841	-0.0411219	-0.0933497
GSK3_alpha_beta_pS21_S9_(V)_R	GSK3A	-1.21744	0.0548055	0.00914932	-0.899178	-0.41639	-0.884261	-0.131479	-1.27927	0.133642	-0.0378112	1.30242	-0.216823	0.739917	-0.298136	-0.543446	-0.124767	-0.910043	-0.811422	-0.879873	0.335401	-1.29637	-1.10596	0.106952	-0.272957	0.368217	0.949688	0.823697	-0.774268	0.207897	-0.556846	0.0540545	0.0467802	0.999197	0.528305	0.215795	0.135607	-0.0404839	0.184974	0.519201	0.0575882	-0.031364	0.724487	0.771711	0.149855	-0.0893448	0.425082	-0.51595	0.311526
GSK3_pS9_(V)_R	GSK3B	-1.27344	-0.244067	-1.05947	-0.381647	-0.838126	-0.434156	-0.00899326	-0.521187	-0.378689	-0.350714	1.55832	0.990702	0.674961	-0.425267	-0.734772	-0.0316023	-0.637054	-1.60078	-0.982253	-0.170136	-0.169771	0.0229814	-0.0456272	-0.231383	0.142822	0.533305	0.267646	-1.04269	0.4433	-0.828433	-0.202796	-0.119986	0.861469	0.913346	0.172055	0.38185	0.0383986	0.182665	0.88528	0.330948	0.371466	0.823361	-0.0990406	0.388922	-0.254753	0.533636	-0.530179	0.575884
HER2_(V)_M	ERBB2	-0.710449	-0.523161	-1.38549	-0.511576	-0.363621	-0.389008	-0.296581	-1.11482	-0.996363	0.107206	-0.00127344	-0.474243	-0.5137	0.266935	-0.205991	-0.603734	-0.511621	3.24588	-0.425915	-0.339653	-0.461035	-0.542542	0.0159463	-0.191317	-0.364605	0.823482	-0.169239	-0.448987	0.983983	0.266008	-1.01619	0.156092	3.36663	-0.0928245	4.47814	0.481844	-0.784617	0.253348	0.486033	-0.515794	-0.311015	0.818371	1.55698	0.459437	2.75806	0.405523	-0.326414	-0.792346
HER3_(V)_R	ERBB3	-0.228623	0.387169	-0.294208	0.327221	-0.211005	0.239062	0.235744	0.440389	-0.569341	-0.0162765	-0.788386	-0.280725	-0.191763	-0.00169851	0.0662048	0.345032	0.460485	0.210337	-0.492554	-0.930478	0.169206	-0.27203	-0.165384	0.114982	-0.301711	1.05974	0.742841	0.0318395	-0.00183228	0.0311196	-0.508481	0.0618137	0.00145238	0.337828	-0.267329	0.595672	0.0468318	0.699726	-0.175528	-0.456607	-0.574583	0.299913	0.830161	0.309052	-0.488751	-0.192	-0.0206008	-0.145479
HER3_pY1298_(C)_R	ERBB3	0.156463	0.117913	0.120508	0.0291269	-0.216085	-1.09586	0.319275	0.242731	0.228763	-0.0540147	-0.317799	-0.149625	-0.238937	-0.427997	0.171285	0.225851	-0.170181	0.248774	0.13028	-0.0819742	-0.228676	-0.0100564	0.106503	-0.0789204	-0.296693	-0.170647	0.573016	0.150074	-0.0899443	0.000138315	0.0284055	-0.0717989	-0.0815078	0.00219323	-0.103992	-0.0805825	-0.222829	-0.0325697	0.0730562	-0.182744	0.0117076	-0.0169713	0.563945	-0.0902569	0.264791	-0.139378	0.364612	0.218132
IGF_1R_beta_(C)_R	IGF1R	-0.620098	0.284149	0.402136	-0.739309	0.289934	0.234958	-0.507899	0.285083	-1.13761	0.460356	-0.335844	-0.000176897	-0.599124	0.357418	-0.161689	-0.801447	0.413071	-0.478341	-0.566545	-0.0553672	-0.28646	-0.967898	-0.892187	0.226809	0.237137	-0.743604	-0.986162	0.57262	-0.364496	0.286686	-0.273939	0.769936	-1.12765	0.975552	-1.28757	-0.0826039	-0.0996123	0.429851	0.2948	0.796948	2.93027	0.907815	0.441844	0.257104	-0.683561	-0.0719198	-0.285751	0.686555
IGFBP2_(V)_R	IGFBP2	-0.576487	0.103717	0.521169	0.00991863	0.254265	0.0688324	0.527753	0.0285417	0.838023	-0.102228	-0.073216	-0.0426648	0.822092	-0.818212	-0.525879	0.895209	0.677643	-1.09998	-0.950677	-0.625923	-0.0933241	0.530635	-0.0219594	-0.0613401	0.941635	0.13606	-0.202137	-0.214806	1.55331	-0.804702	0.338058	-1.18725	0.753007	-0.249408	0.469518	-0.395209	1.03384	0.360766	-0.632049	1.42256	0.74864	-0.887888	-0.734649	-0.338861	-1.4681	0.962901	-0.910391	0.751144
INPP4B_(C)_G	INPP4B	1.18918	0.018305	-0.465412	-0.235759	-1.40769	1.08264	-0.271671	1.94452	-1.91002	-1.72763	-2.12731	-1.21072	-0.188916	1.22083	-0.150932	-0.282882	0.733447	-0.797316	-0.119281	1.1762	0.0639276	-1.07062	-1.58188	0.899236	1.03748	-0.764134	1.01894	1.53975	0.80187	-0.0248555	0.223914	-0.55473	-0.747076	1.92319	-0.227088	-0.552524	-0.43497	0.121643	-0.0258711	-0.0151905	0.474757	-1.17903	0.0882398	0.283653	-0.0158369	-0.669527	0.550885	0.0279211
IRS1_(V)_R	IRS1	-0.557755	-0.245355	-0.433424	-0.238416	-0.737841	0.000370182	-0.207636	0.00376531	-0.427904	0.832734	-0.334036	0.212139	-0.707352	0.134937	-0.491195	-0.298795	0.121537	-0.549103	-0.0820531	-0.310944	-0.276989	-0.695219	-0.482614	-0.0533678	-0.0744752	-0.0815325	-0.247005	-0.558153	0.179829	-0.0414682	-0.079933	-0.145229	-0.664222	0.162021	-0.0765654	0.515356	-0.371255	0.198685	0.9823	-0.157695	0.514179	0.854639	0.674672	0.0658593	-0.37126	0.330384	-0.289461	1.00392
JNK2_(C)_R	MAPK9	-0.498685	-0.5464	-0.0438783	-0.281084	0.205449	-0.0135737	-0.469199	0.125224	-0.411271	-0.438417	-0.51749	0.188332	0.25874	0.14614	-0.123462	-0.17091	0.866502	0.0347927	-0.199949	0.0524904	-0.796404	0.501417	0.00115389	0.286299	0.0167322	0.500662	-0.225833	-0.0535705	-0.847925	0.0150303	-0.370725	-0.169139	1.239	0.374797	-0.274597	0.222986	-0.190678	0.142197	-0.186897	-0.0763613	-0.170441	1.18999	-0.295101	0.466094	-0.136607	0.0564187	-0.14797	1.07484
K_Ras_(C)_M	KRAS	0.0147038	0.065467	0.195404	0.0717284	-0.106052	-0.0809642	-0.0563298	-0.111961	0.0970517	0.109822	0.0636167	-0.555014	-0.366231	-0.104339	0.0180311	-0.000999925	0.0460468	0.20877	0.408	0.245807	0.127272	0.437367	0.204789	-0.0056377	-0.117372	-0.334702	-0.141556	0.236075	-0.0298489	0.151431	0.00947212	-0.292134	-0.135377	-0.045171	0.0194665	-0.0476746	0.301257	-0.0382392	-0.124589	0.093179	0.041285	-0.214378	-0.259295	-0.186012	0.372194	0.106426	0.0422378	-0.236923
MEK1_(V)_R	MAP2K1	-0.147675	-0.139322	-0.184675	-0.013089	-0.271427	0.1326	0.0214175	-0.769344	-0.0188127	-0.125349	0.115546	-0.337269	0.446967	0.0635863	0.154791	0.109438	-0.169897	-0.0759296	-0.190797	-0.120491	-0.408148	-0.565259	-0.498269	-0.118822	0.582792	0.2104	-0.28625	-0.477336	-0.123848	-0.263654	-0.409376	-0.128912	0.350408	0.21313	0.0754964	0.324462	0.390795	0.162305	0.132219	0.335008	0.236205	-0.131333	-0.0707864	0.756271	-0.0220671	0.428092	-0.283174	-0.115789
MEK1_pS217_S221_(V)_R	MAP2K1	-0.0582935	-0.99898	0.178277	-0.192749	0.135785	-0.308941	-0.096693	0.269371	0.545886	-0.11077	-0.116572	-0.179383	0.271744	0.0705253	-0.185795	0.0177497	-0.108883	0.16796	-0.0657973	0.12149	-0.0771984	0.217885	0.259269	0.0116521	-0.012465	-0.343705	-0.754116	-0.58534	-0.0142947	-0.095121	-0.0912501	0.0646687	-0.18884	-0.253092	-0.531349	-0.0129185	0.188203	-0.066817	-0.235217	-0.0292801	-0.159488	0.26675	-0.567278	0.31141	0.465894	-0.157477	-0.165804	0.0641276
MSH2_(C)_M	MSH2	0.158712	0.570218	0.832955	0.304934	0.311097	-0.486884	0.210892	0.0936282	0.057465	0.709427	0.752153	0.69075	0.373429	0.121678	0.291122	-0.288126	0.0493879	-0.144995	-0.228933	-0.447126	-0.254916	-0.276971	-0.422416	0.0999695	0.240015	0.432037	0.952797	0.105919	-0.199478	-0.298057	-0.0489217	0.371845	-0.111336	0.330059	0.196711	-0.32148	-0.394067	-0.367407	0.307021	-0.305133	-0.286602	-0.379074	0.525274	-0.349544	-0.0702668	0.349843	0.0400232	0.0961872
MSH6_(C)_R	MSH6	-1.08698	-0.0472659	-0.0842354	-0.557013	-0.022394	-1.12867	-0.651011	-1.07456	-0.339353	0.78748	0.899748	-0.596671	0.52206	-0.0685859	-0.642788	-0.508725	0.271678	-0.477741	-0.887209	-0.372747	-0.542187	-0.961837	-0.562629	0.216631	-0.0584238	0.337329	0.737599	-0.679519	0.452631	-0.325475	-0.271666	0.306199	0.0650185	0.243226	0.161861	-0.049099	-0.278855	-0.176374	-0.174998	-0.277376	-0.0750702	0.303171	0.290942	0.010688	-0.439621	0.521169	0.0337308	0.296352
N_Cadherin_(V)_R	CDH2	0.24586	0.49907	0.473815	0.553585	0.236705	1.06191	0.61751	0.776211	0.163718	0.027331	-0.163918	-0.1485	0.7507	-0.403552	-0.134914	0.426644	0.535767	0.476248	0.138707	0.210474	1.20147	0.924739	0.237195	-0.0586837	-0.0536824	-0.117761	0.0744351	0.316975	-0.29524	0.229517	0.55774	-0.0572761	-0.115514	-0.0597951	0.0172537	-0.101447	-0.360795	-0.11002	-0.215495	-0.104997	-0.101581	0.159051	-0.39026	0.0858355	-0.0760118	-0.213129	-0.275715	-0.0836867
NF_kB_p65_pS536_(C)_R	NFKB1	-0.57194	0.00949315	-0.130256	-0.0874789	0.459717	-0.12088	0.529349	-0.968389	-0.347042	0.727458	1.04215	0.401965	-0.747338	3.55885	-0.550611	-0.337669	-0.422191	-0.302249	-0.0875056	-0.612228	-0.413183	-0.565756	-0.484013	0.433437	0.199267	1.0437	0.447555	-0.531701	0.938018	-0.0594021	-0.107712	-0.242198	0.48885	-0.73309	0.727139	0.650619	-0.17185	-0.458492	0.224376	-0.713076	-0.441147	-0.0400597	1.00985	0.754144	-0.311088	0.274263	0.140328	0.530974
NF2_(C)_R	NF2	0.0839521	-0.250827	-0.13267	0.296232	0.580231	0.0310837	0.0699769	-1.06463	0.187554	-0.05515	0.661795	-0.231642	0.998003	-0.0126197	-0.345208	0.0784906	0.688568	0.340031	-0.740261	-0.195001	-0.603013	-0.0197951	0.0494275	0.0171705	0.185019	0.134997	0.306541	-0.325882	0.115616	-0.553068	-0.314131	0.132094	0.242672	0.0633739	0.0896962	0.430191	0.141758	0.0736566	0.146911	-0.380305	-0.000683161	0.77861	1.03366	0.434255	-0.264046	0.250313	0.221848	0.050549
Notch1_(V)_R	NOTCH1	0.105343	0.602523	0.361533	-0.329624	0.224678	0.0335852	0.0198439	0.0390023	0.271883	0.0176344	0.168166	-0.119388	-0.277102	-0.0582308	0.171877	0.3145	0.00515765	0.299422	0.131882	-0.212027	0.241115	-0.37098	0.0124761	0.429062	-0.118754	0.119458	0.0213833	-0.011391	0.117495	-0.420484	0.0780083	-0.210394	0.0117396	-0.232822	0.388391	0.0578899	-0.248275	-0.356258	-0.0204348	-0.180686	-0.119128	-0.103498	-0.237064	0.0815429	-0.123929	-0.0137429	-0.0263666	0.0338161
Notch3_(C)_R	NOTCH3	-0.397253	-0.249291	-0.037196	0.00945768	-0.389155	-0.0527064	-0.484602	-1.16644	-0.601163	0.0109883	-0.458521	1.70597	-0.33035	0.00435656	0.694173	0.972227	0.316765	0.430259	0.197525	0.188348	-0.0019693	0.497861	0.150982	-0.472086	-0.576026	-0.62742	0.0532269	0.851043	-0.111171	0.219638	0.901215	-0.0267492	-0.225997	-0.239912	0.15896	-0.0645786	0.109895	0.681053	-0.0298901	-0.0305349	0.195373	0.700961	-0.718173	0.222527	0.376788	-0.785326	0.176997	-0.2199
P_Cadherin_(C)_R	CDH3	0.248814	0.246999	0.548989	0.589812	0.313619	0.40457	0.472584	-0.429018	1.23587	-0.187938	1.07925	-0.126005	0.14128	-0.00562752	0.0304999	0.284822	0.0355295	0.531955	-0.185626	-0.0670597	0.0357822	0.0838799	-0.120389	-0.490093	-0.0774306	-0.655334	0.150853	-0.0699587	-0.196947	-0.150299	0.0277908	-0.378603	0.152553	-0.111158	0.785263	-0.109938	0.0305602	-0.300748	0.0616104	0.202596	0.0186206	-0.411718	0.187024	-0.278553	0.344695	-0.065762	-0.268969	-0.432401
p27_(V)_R	CDKN1B	-0.18198	-0.0290108	-0.0791711	-0.337516	0.926142	-0.145133	-0.0251353	0.245795	-0.096414	0.160024	-0.629107	-0.148612	-0.2515	1.04967	0.34351	-0.534907	0.306238	-0.420718	0.501589	0.21231	0.593398	-0.4648	-0.0842078	-0.299482	-0.205619	0.0311187	-0.695196	-0.086044	0.0339488	0.244534	0.084567	0.117785	-0.820131	0.407432	-0.874429	0.147148	-0.0126858	0.797685	0.0753357	-0.25885	0.0520782	0.123219	-0.123936	0.0688874	0.410647	0.551769	-0.342474	-1.0406
p27_pT157_(C)_R	CDKN1B	-0.152684	-0.0567391	0.0149038	0.198557	-0.0291547	-0.304504	-0.253577	-0.242228	-0.073534	-0.139671	-0.0888393	0.166753	0.141418	0.153764	0.0416473	0.0763081	0.00362052	-0.0960981	0.181227	0.0692642	0.204885	-0.800968	0.0542636	0.00736411	-0.137299	-0.0955176	-0.0257695	-0.0195377	0.0778208	0.110176	-0.0951468	-0.159317	-0.00349703	0.0149038	0.0259113	-0.025234	0.471354	-0.206191	-0.1793	-0.0118121	0.0612205	-0.115556	0.0242418	-0.0238716	0.000930743	0.0109481	0.0149038	-0.0612726
p27_pT198_(V)_R	CDKN1B	-0.0953952	0.0253752	-0.219913	0.031237	-0.106053	0.236401	-0.0337667	-0.0883342	0.217716	0.156875	0.32099	0.175759	0.172153	0.00712741	-3.41e-05	-0.0708737	0.176893	-0.266277	-0.224688	-0.0418738	0.00614937	-0.378881	-0.281352	0.0717481	-0.102566	0.220116	0.209811	-0.643205	0.0566615	-0.0807574	-0.266863	0.0543032	0.0280744	0.0978784	0.153899	0.0820837	0.0133192	0.0588881	0.0426203	-0.00740677	0.202203	-0.0547264	0.432773	-0.319288	-0.192367	0.132731	-0.111232	-0.13803
p38_MAPK_(C)_R	MAPK14	0.534057	-0.197054	1.06085	0.0853197	0.285954	0.464304	0.41936	0.0115297	0.205615	0.107582	0.00971528	-0.637168	-0.030907	0.137145	-0.0360853	-0.1552	0.771252	0.449533	0.22134	0.004956	0.285317	0.805493	0.460515	-0.172736	0.409313	0.434594	-0.115398	0.0199307	-0.126096	-0.297267	0.238147	-0.499989	-0.0383668	0.0293788	0.352082	0.0955236	0.280824	-0.197812	-0.164579	0.349872	0.0900691	-0.150316	0.215941	-0.255506	0.229361	0.090476	0.286306	0.271245
p38_pT180_Y182_(V)_R	MAPK14	-1.03593	-0.447951	-0.460016	-0.460019	-0.881501	-0.887638	-0.580494	-1.34018	0.15902	-0.344151	0.545873	-1.03319	0.355737	0.700662	-0.520861	-0.907357	-0.786213	-1.52605	-0.933534	-1.04156	-1.40788	-0.553611	0.358874	-0.0236699	0.761817	-0.145415	-1.02252	-1.0013	-0.480958	-1.29314	0.507291	-0.438542	0.482449	-0.00408659	0.488267	0.683892	0.873856	0.238457	1.03095	0.726561	0.193531	0.301493	0.331998	0.501355	-0.000263935	0.887358	-0.0893542	0.597894
p53_(V)_R	TP53	0.401587	0.492432	0.459859	-0.178714	0.592864	0.0269955	0.503636	0.0988146	0.676952	0.0477122	0.682142	-0.86941	0.193207	-0.222486	-0.166652	0.521929	0.217994	0.132166	0.134761	-0.0734784	0.287077	0.60628	0.118315	0.502597	0.411316	0.515849	0.466979	0.407855	-0.139216	-0.536386	0.338934	0.502142	0.382638	0.293412	0.492254	0.19798	0.039182	0.16505	-0.0248765	-0.433431	-0.113345	0.236482	0.241746	0.17095	-0.0780361	-0.041938	0.0401151	0.212724
p70S6K_(V)_R	RPS6KB1	-0.20981	0.85049	0.846454	0.51052	0.816063	0.305514	0.521839	-0.199587	0.230624	0.150633	-0.183682	-0.208688	0.489701	-0.306909	-1.20689	0.348461	0.486846	0.0831089	-1.07979	-0.277064	-0.32091	-0.51308	-0.518105	0.107402	0.550989	0.325285	1.1242	-1.73542	0.295022	-0.45434	-0.103016	-0.20234	1.72755	0.0754734	0.275401	0.218672	0.847563	-0.295603	-0.201816	0.463836	1.79375	0.163265	1.45126	0.56628	0.182313	0.0128664	0.13459	0.061562
p70S6K_pT389_(V)_R	RPS6KB1	0.971918	0.704791	0.419932	0.490925	0.277973	0.733835	0.457675	0.0568002	-0.156895	-0.150954	-0.323814	0.727616	-0.376663	-0.183944	0.0339726	-0.127451	-0.250305	-0.123111	-0.150373	-0.191352	0.36423	-0.479294	-0.332057	-0.422511	-0.556411	-0.319023	0.0301907	-0.260244	-0.1733	0.692807	-0.255786	-0.647243	0.0251015	-0.0602372	-0.192488	0.00118464	0.114001	-0.502843	-0.345539	1.35819	0.166055	-0.563685	-0.225102	-0.207939	0.0642923	0.0450678	-0.271561	-0.181161
p90RSK_pT359_S363_(C)_R	RPS6KA1	-0.517986	-0.374761	-0.245811	-0.509351	0.229814	-0.351059	-0.261183	-0.535322	-0.0894328	-0.126698	0.451216	-0.577831	-0.432153	0.391549	-0.0184186	-0.0225934	0.0065306	0.0717639	-0.0435723	-0.075328	-0.517819	-0.392278	-0.108667	-0.273904	-0.0665196	0.0468116	0.00110622	-0.0610183	0.134673	0.204202	0.0444063	-0.185308	0.442482	0.0885659	0.00892726	0.203396	-0.0478506	0.037204	0.274918	0.584203	0.265905	0.600506	0.0554882	0.030667	0.527901	0.775157	-0.256534	0.0838384
PARP_cleaved_(C)_M	PARP1	-0.228519	-0.109305	-0.346715	-0.392442	-0.208794	0.258095	-0.0782336	-0.243721	-0.0633608	-0.070238	-0.00502184	-0.88619	-0.363441	0.151027	0.186035	-0.237335	0.115665	-0.00901102	0.571702	0.166559	0.154136	0.478273	0.537067	-0.0687683	-0.157562	-0.0886356	0.121779	0.32584	0.106371	-0.153852	0.0570577	-0.12773	-0.0430105	0.106919	-0.00441725	-0.0221373	0.366165	1.12112	-0.101841	-0.107469	0.180809	0.146947	0.578178	-0.121715	0.0682048	-0.0422169	0.0313012	-0.290088
Paxillin_(V)_R	PXN	-0.740144	0.0786843	-0.755216	0.0848383	0.0612608	0.0497249	-0.030282	-0.784725	-0.773805	0.559468	0.292274	0.12095	-1.11026	0.403663	-0.0409249	-0.186452	-0.0197993	-0.0343695	-0.290448	-0.398261	-0.470754	-0.846771	-0.438501	0.0226856	-0.31022	-0.238927	0.353493	-0.622514	0.198229	0.27461	-0.120851	-0.343715	0.474818	-0.313976	0.569806	0.152658	0.216267	-0.0669749	0.345928	-0.0705254	-0.511501	-0.242471	-0.055893	0.000852005	-0.271522	0.370618	0.0588742	0.124379
PCNA_(V)_M	PCNA	0.1048	0.722865	0.776269	0.244928	0.0605849	-0.0793822	-0.0220318	0.742115	0.2394	0.255328	0.0985782	0.994297	0.468139	-0.170614	0.0243058	-0.268488	-0.0651623	-0.0174823	-0.249996	-0.128605	-0.166177	0.0265756	-0.101227	-0.00947806	0.0221408	0.508687	1.24436	-0.00560536	0.0422973	0.00684141	0.0576202	0.16273	-0.00947806	-0.0901145	0.522027	-0.287443	0.0736709	-0.484497	-0.539797	0.120139	-0.0512583	-0.343121	0.364869	-0.0862901	-0.0693682	-0.172143	-0.106709	-0.372746
PDK1_pS241_(V)_R	PDK1	0.291343	0.424047	0.11254	0.134931	0.111973	0.344334	0.0100277	-0.178768	0.256724	-0.229757	-0.375416	-0.144849	0.122368	0.306468	-0.21173	-0.212234	0.424492	0.265716	-0.378147	0.0504647	0.0350783	0.221856	-0.0848223	-0.0582673	0.524862	0.596692	0.617504	-0.193323	0.214481	-0.320416	-0.177328	-0.0968557	0.338731	-0.0267363	0.308983	-0.360042	0.0872508	-0.0942175	-0.0894903	0.088826	0.0508026	0.154566	0.339211	0.00653844	0.0788207	0.35983	-0.12596	-0.03241
PI3K_p110_alpha_(C)_R	PIK3CA	-0.187206	-0.22087	0.164157	-0.522442	-0.266653	-0.398377	-0.127186	-0.419873	-0.170418	0.379693	1.18238	-4.17927	0.159454	0.173029	-0.00535276	-0.339156	-0.0296057	-0.028786	-0.109935	0.0667614	-0.200651	0.0231046	-0.257007	-0.0067869	0.200108	0.204883	0.541505	0.111532	0.274434	0.041773	-0.0338781	0.276662	-0.0757241	-0.0341775	-0.104393	-0.00245758	0.416105	-0.0539364	-0.022693	0.137691	0.258905	0.0803389	0.283244	-0.207141	0.306018	0.241764	0.0270157	-0.344578
PI3K_p85_(V)_R	PIK3R1	0.189117	-0.0406607	0.604304	-0.0307517	-0.0332581	0.00617263	0.147809	-0.593636	-0.0636247	-0.312333	0.243601	0.328212	0.0358338	0.330971	-0.0599338	-0.240491	0.193041	0.205905	-0.334811	-0.140458	0.362083	-0.0971246	-0.246144	-0.199219	0.067133	0.128388	0.876648	-0.108087	-0.305152	0.149902	0.334104	-0.28938	-0.394595	0.17133	0.0612187	-0.127982	0.340304	-0.0703673	-0.120419	0.0551169	-0.140425	-0.207013	-0.401224	-0.37554	0.465309	0.346318	-0.0717011	0.0707939
PKC_alpha_(V)_M	PRKCA	0.377848	-0.636675	-0.312608	-0.251045	-0.164612	-0.585324	-0.124596	-0.884445	-0.309052	-0.77976	-0.17114	0.627445	-0.796943	0.105832	0.682608	-0.316707	0.0203634	0.190497	0.399767	0.527725	-0.0978003	0.0493058	0.109992	0.00665488	0.756924	-1.02405	-1.06473	0.146641	-0.533447	0.536742	0.0584769	1.30986	-0.355453	-0.347514	0.0561336	0.347325	0.316441	0.307798	0.365901	0.0525714	0.065884	-0.504272	-1.34931	0.336208	1.21326	1.14281	0.0428119	-0.0341011
PKC_alpha_pS657_(V)_R	PRKCA	0.576126	0.119257	0.352835	0.15832	0.25842	0.214163	0.178363	-0.537896	0.167802	-0.363545	-0.118773	-0.398129	-0.475784	-0.149744	0.393823	0.184937	0.307456	0.299282	0.339071	0.427232	0.083476	-0.0512218	-0.0734497	0.265055	0.589282	-0.538405	-0.374781	0.298237	-0.675871	0.366026	0.267049	0.923437	-0.0282768	-0.166096	0.196263	0.127486	0.34385	0.250898	0.303932	-0.0815465	0.0391083	-0.460644	-0.807289	0.24406	0.987438	0.910179	-0.103064	0.0848482
PR_(V)_R	PGR	-1.06801	-0.555586	-1.51975	0.728808	-1.57318	0.765731	-1.49792	0.928649	-1.6485	1.63819	-1.28791	-0.612304	-1.33534	0.962111	-0.381716	-0.277621	4.29376	-0.856821	-0.0743351	1.1741	-0.815145	0.246107	-1.23515	-1.48942	3.35789	1.52728	-0.92137	0.767593	0.188398	0.421467	-0.0651249	2.28565	-1.62026	4.58204	-1.4547	-1.42446	-1.6132	0.647103	2.00349	0.628009	-0.867487	3.79399	3.29199	2.46013	-1.17321	2.36087	2.29311	4.29878
PRAS40_pT246_(V)_R	AKT1S1	-0.304896	0.206265	-0.365236	-0.160675	-0.438164	-0.535095	-0.539435	-0.140137	0.308725	0.0430912	0.587254	0.0021516	-0.302906	-0.190185	-0.310996	0.223574	-0.616109	-0.482661	-0.270321	-0.180682	-0.785685	-0.428373	0.136887	0.00483474	-0.0797143	-0.104706	-0.242384	-0.405208	0.211579	0.0216381	-0.175355	-0.0560094	0.384499	-0.00568743	0.0164319	0.184681	-0.498155	-0.310412	0.0271835	0.0233062	0.00294347	0.0021516	0.0305067	0.0854163	0.0827451	0.394801	-0.250429	0.0021516
PTCH_(C)_R	PTCH1	0.0760262	-0.320086	-0.174126	0.246314	0.0790574	0.0256977	-0.298014	1.19149	-0.237297	0.0202484	-0.13344	0.276242	0.307373	0.384392	0.159728	0.0508551	-0.0490314	-0.237699	-0.111137	0.136921	-0.884231	-0.413865	-0.136055	0.247208	-0.272429	-0.637293	-0.736529	-0.0382703	-0.0967311	0.389332	-0.0572428	0.882882	0.120018	-0.213564	-0.121294	0.439821	0.251914	-0.124988	-0.307523	-0.0814704	0.00239929	-0.0795666	-1.03196	0.284432	1.3455	-0.257147	-0.432308	0.310917
PTEN_(V)_R	PTEN	-1.3978	-0.270251	-0.378368	0.181986	0.306909	-0.224249	-0.0439836	0.974941	-0.219424	0.23789	0.231983	-0.445008	0.937901	-0.299063	-0.761972	0.127503	0.266032	-0.649878	-0.73401	0.151839	-0.11991	-0.482458	0.251713	0.254132	0.14493	-0.0858483	0.25366	-1.96564	0.276027	-0.576856	-1.07821	-0.0862829	0.411011	0.0267866	0.505436	0.327275	-0.0147374	-0.151247	-0.0236848	-0.439503	0.225943	0.613755	0.15068	0.509808	-0.988952	0.0466862	0.348022	1.12264
Rad50_(C)_M	RAD50	0.0346066	-0.18482	0.240682	0.132705	-0.105523	-0.0634385	-0.0166596	-0.505031	-0.102454	-0.041802	-0.241817	-1.11477	-0.286649	-0.0200191	0.0992401	-0.277156	0.319276	0.232848	-0.0522079	0.0708568	0.398204	-0.00792272	-0.139102	-0.25971	0.174088	0.0895096	-0.340871	0.463937	0.0109996	-0.00986304	0.0800278	0.314109	-0.42871	0.0800424	-0.130377	0.0477889	0.145607	0.141196	-0.0302625	0.157264	0.0760653	0.116548	0.0487148	-0.160691	-0.0325284	-0.0602917	0.0388327	-0.270723
Rad51_(C)_M	RAD51	0.0449084	0.240757	0.0490259	0.11784	0.0661612	0.155275	-0.0741281	0.507323	0.398124	-0.280971	-0.126458	0.159999	0.123496	-0.420182	0.0756616	-0.0859714	-0.074619	0.124138	0.315901	-0.0301351	0.629186	0.262277	0.186288	0.0337484	-0.166137	-0.33559	-0.00254624	0.0584069	-0.0242084	-0.0331121	0.0790714	-0.193481	0.0636827	-0.294626	0.0874602	-0.153756	-0.0391179	-0.185037	-0.146903	-0.070901	-0.0509113	0.0165791	-0.466344	-0.0336292	-0.222632	-0.0157689	-0.261831	-0.147461
Rb_(V)_M	RB1	-0.0622169	0.18279	0.101475	0.0572891	0.121668	0.0781436	-0.0524387	0.066824	-0.201726	-0.256382	-0.267881	0.147732	-0.384367	-0.158951	0.161674	-0.00501494	-0.159884	-0.189169	0.342389	0.0747182	0.0988717	0.233683	0.321521	0.0732165	-0.300284	-0.142971	-0.147775	0.217487	-0.014719	0.0325437	-0.0931117	-0.150262	-0.0621098	-0.264193	-0.397756	-0.0293608	-0.143001	0.162939	-0.289662	-0.143241	-0.00270732	-0.0446303	-0.414754	-0.0136549	-0.0536524	-0.469493	0.0310964	-0.0608763
Rb_pS807_S811_(V)_R	RB1	-0.413982	-0.0127777	-0.0474804	0.338042	0.600187	0.411715	-0.000283375	-0.463358	0.420612	-0.27373	0.161471	0.416539	-0.528275	0.78687	0.0112094	0.393052	-0.104446	-0.33434	-0.595305	-0.441072	-0.292452	-0.551182	-0.34828	-0.356983	-0.48812	0.972903	-0.0842772	-0.499884	0.349805	-0.0951081	-0.244358	0.0385706	0.323641	-0.00229174	-0.235456	-0.129818	-0.097571	0.261223	-0.103701	0.234308	-0.229424	1.29169	0.786009	-0.0414281	-0.255883	0.593037	-0.454557	0.698318
S6_pS235_S236_(V)_R	RPS6	0.0213993	-0.100505	-0.349201	0.088822	0.745797	0.394386	-0.0816513	-0.561646	1.08988	-0.16087	2.0827	0.249163	0.76307	-0.0444051	-0.273244	0.0367684	-0.299094	0.28303	0.0694187	-0.63777	-0.445208	-0.718558	-1.07681	0.120246	-0.485659	-0.671606	0.0609158	-1.31344	0.0935336	0.948666	-0.766748	-1.75603	1.25461	-0.60899	0.987996	0.697209	-0.723265	-1.84747	-0.21708	1.23862	0.24344	-0.0772129	0.723731	-0.702271	0.838925	1.13953	-0.536048	0.995022
S6_pS240_S244_(V)_R	RPS6	-0.411485	0.436102	-0.381731	0.078792	0.61282	0.881363	0.456117	-0.297085	1.10918	-0.156285	2.1724	0.674241	0.570896	-0.245176	-0.0668734	0.784089	0.28019	0.897478	0.276994	-0.416901	0.798634	-0.29348	-0.667935	-0.136922	-0.537038	-0.420972	0.904279	-0.793516	0.36327	0.725387	0.0678422	-0.813707	1.88006	-0.354835	0.742121	0.815719	-0.665067	-0.672569	-0.79061	1.31349	-0.182602	0.515531	1.78561	-0.371804	1.2165	0.451807	-0.38767	1.11392
Shc_pY317_(NA)_R	SHC1	-0.0490212	0.164415	-0.116729	0.476807	-0.170451	0.732759	0.0931969	1.07204	-0.102696	-0.064573	-0.0819424	0.17744	-0.558919	0.0789699	-0.0553766	-0.378719	-0.227628	0.011764	0.0461305	-0.0286904	-0.785304	-0.356658	-0.000340648	-0.308346	0.0321281	-0.170566	1.40949	-0.0615199	0.0145319	0.366142	0.154524	0.137903	0.499109	0.450252	-0.22773	-0.119388	-0.251408	0.126385	0.623861	-0.147838	-0.384014	0.395303	0.176332	0.383328	0.426068	-0.0756049	-0.144282	-0.0741156
Smac_(V)_M	DIABLO	0.970443	-0.114023	-0.0251533	-0.172449	-0.0682164	-0.169549	0.420693	0.362896	-0.459666	0.208315	-0.819636	-0.357926	0.492726	-0.35614	0.158498	-0.438617	-0.116486	0.572698	-0.285905	-0.123841	-0.0138947	1.07764	0.00943487	0.05566	0.361698	0.054601	0.24733	0.351352	0.228437	0.126764	0.343552	-0.0417148	0.311018	0.332915	-0.0655802	-0.750961	-0.132509	0.386102	0.0708023	0.520745	0.248191	0.0612432	0.418274	0.456524	0.139476	0.173353	0.388968	-0.0542228
Smad1_(V)_R	SMAD1	-0.247359	-0.149566	-0.190035	-0.285953	0.0457342	-0.12941	-0.0370671	-0.429822	-0.308917	0.502159	-0.112355	-0.154609	-0.0954557	-0.0408799	-0.170707	0.386189	0.160301	0.0126152	-0.104742	0.10681	0.311676	0.223694	0.367979	0.145156	0.0712602	-0.00877807	0.644223	-0.256916	0.0711364	-0.25254	-0.119878	0.144207	1.64403	0.450346	-0.00534765	0.043254	-0.124832	0.0811338	0.238798	-0.256166	0.0898033	0.449444	0.183584	0.0887028	-0.189953	0.104179	0.236517	0.237897
Smad4_(V)_M	SMAD4	0.927725	0.759602	0.589116	0.0866101	-0.0206815	0.479827	-0.0286704	0.562952	0.0511253	-0.145469	-0.101553	0.829353	-0.219379	-0.167671	-0.0604788	-0.208603	-0.115757	-0.0190376	-0.129484	-0.179504	0.824405	0.00696173	-0.0143862	0.0974559	0.0224349	-0.5424	-0.0816897	0.053693	-0.255866	0.132905	0.0230319	0.170718	0.0226182	0.0406712	-0.16664	-0.15955	-0.854546	-0.46735	-0.130824	-0.0190376	-0.0231701	0.019211	-0.0227956	0.0292127	-0.107785	0.000416741	-0.234993	0.244112
Snail_(C)_M	SNAI1	0.0535782	-0.145136	-0.00891024	-0.330307	-0.121369	-0.376503	-0.228663	0.306393	0.00377076	-0.0487071	0.0491366	-0.104517	0.130771	0.253438	-0.0449752	0.0890269	-0.133016	0.0245448	0.595729	0.0546098	0.374469	0.944133	0.338964	0.0505767	0.069725	0.0303782	-0.0622881	0.312003	0.341833	-0.101139	-0.151483	0.0294836	0.479007	0.0302348	0.208115	-0.0375413	0.049671	1.14452	0.0769261	0.0184581	0.355951	-0.0649486	-0.209856	0.045794	-0.131591	-0.14517	-0.0458073	0.0817108
Src_(V)_M	SRC	0.437547	0.796698	0.662264	0.246756	0.112465	-0.104176	0.729017	0.497771	0.955193	0.396119	0.809456	0.187454	-0.653599	0.104901	-0.0381216	-0.0022132	-0.394287	1.35598	-0.245716	0.243099	-0.809438	-0.565383	-0.625871	-0.0289078	0.258239	-0.380083	0.10338	0.100985	0.139082	-0.255489	1.00624	0.0672794	0.106891	-0.0552693	1.08788	-0.439609	0.237596	-0.172213	-0.129612	0.581129	0.0401989	-0.692997	0.82341	-0.530029	0.0277101	-0.0295003	0.0393863	-0.210745
Src_pY416_(C)_R	SRC	0.157084	0.320644	0.259637	0.0932257	-0.075682	-0.130492	0.243747	1.3631	0.458835	-0.0746772	0.218982	0.0961126	0.466055	-0.284997	-0.076733	0.534422	0.0399931	0.0941562	-0.15142	-0.407029	0.452834	0.85755	0.161732	0.0975286	0.0185728	0.305194	0.434169	0.10207	-0.0530956	-0.360752	0.0256266	0.0170649	0.0238185	0.0192319	0.396504	-0.0135007	-0.713201	-0.0596253	0.475613	-0.900464	-0.333705	-0.215608	0.237298	0.0630757	0.723123	0.33143	-0.231224	-0.225257
Src_pY527_(V)_R	SRC	-0.122682	-0.669282	-0.439981	-0.0239538	-0.664965	-0.255494	-0.084717	-0.475886	-0.547708	-0.377209	0.0747336	-0.0595895	0.240235	-0.384061	0.676092	0.111283	-0.667551	-0.12369	0.0263248	0.620216	-0.079041	-0.19792	-0.269034	-1.20848	0.0663325	-0.494721	-0.912197	0.350373	-0.374906	0.452024	0.0945434	-0.317736	0.0865705	0.1779	-0.381499	0.0102688	0.586492	0.165675	-0.28537	0.473422	-0.0616921	0.00321256	-0.321102	0.388594	0.308478	-0.413278	0.331678	-0.157604
STAT3_pY705_(V)_R	STAT3	0.107491	-0.341225	-0.251431	-0.282885	-0.192458	-0.243049	-0.350645	0.943566	-0.121761	-0.307118	-0.161228	-0.580728	0.333659	0.307962	0.624573	-0.246851	0.387474	0.0928155	0.0936499	0.305571	0.534987	-0.521561	-0.247714	-0.42337	-0.207207	0.0564532	-0.708064	-0.10967	-0.338407	1.09419	0.344984	0.280368	-0.489554	0.228982	-0.247926	-0.167821	0.401982	0.166679	0.374914	0.512865	-0.249908	0.118777	-0.535372	-0.235223	0.602406	0.00292747	0.251475	0.0025944
STAT5_alpha_(V)_R	STAT5A	-1.02142	-0.181327	-0.416981	-0.354337	-0.402098	-0.377514	-0.313415	-0.90423	-0.594733	-0.504374	0.337876	-0.798798	-2.41919	0.552516	-0.374355	0.20421	-0.049705	-0.618239	0.00461934	-0.330793	0.162998	-1.42438	-1.05974	-0.326084	-0.092167	0.0155964	-0.466826	-0.486276	0.370138	0.689879	-0.0916593	-0.510993	-0.825855	0.384033	0.487683	0.459447	0.408238	-0.226201	0.468874	-0.393316	-0.672407	0.913657	-0.135588	0.64736	-0.185362	0.604869	0.245793	0.136758
Stathmin_(V)_R	STMN1	0.108149	0.411015	0.257968	-0.240141	-0.176417	0.0646569	0.0487014	0.528352	0.416963	0.00171392	0.0846101	-0.296263	-0.120082	-0.137303	0.172657	0.346873	-0.211831	0.0451745	0.203021	0.0385549	0.317191	0.493235	0.405767	0.219895	-0.216403	-0.354569	0.0226847	0.2442	-0.220783	-0.0821182	0.189759	-0.132592	0.0963731	-0.217636	-0.064736	-0.169413	-0.455066	-0.212276	-0.28828	-0.0127625	-0.00604315	-0.177916	-0.381824	-0.0876678	0.0438105	-0.109261	0.0313664	-0.292801
Syk_(V)_M	SYK	-1.16384	-0.178673	-0.0343265	-0.582434	0.575365	-0.559073	-0.687214	-0.157049	1.25179	0.335388	1.20935	-0.275604	-0.39057	0.182321	-1.85031	0.675224	0.0355449	-0.639208	-1.72403	-1.0939	-0.637695	-1.06355	-0.441115	0.567513	0.183434	-0.722621	-0.029913	-2.4891	0.0678172	-1.4672	-0.486891	-2.36733	1.0847	0.54018	1.22739	0.59378	-0.0145461	0.0773444	-0.0853075	-1.21732	-0.195222	0.549501	-0.32358	0.921815	-0.0399904	1.06981	-0.00962439	0.384263
Tau_(C)_M	MAPT	0.45793	0.570722	-0.309084	0.442284	-0.0567235	0.239613	0.641596	0.771304	0.713686	-0.456968	-0.126699	-0.169338	-0.523225	-1.02443	0.186222	-0.235511	-0.577121	-0.631551	-0.728472	-0.0361093	-1.00943	1.47241	1.55731	-0.0662888	0.0752569	0.534616	0.675228	0.894476	0.0100047	-0.0293357	0.276826	0.00331104	0.396497	1.23015	-0.795893	0.267042	0.331077	-1.09705	-0.484665	0.162326	-0.0441488	-0.391397	-0.580456	0.129665	-0.219424	0.0746504	-0.521424	-0.523246
TAZ_pS89_(C)_R	WWTR1	-0.287065	0.143043	0.0356971	-0.220596	-0.0874836	-0.374644	-0.131599	0.198215	0.209449	0.688469	0.131645	-0.0636706	-0.0251604	-0.0296391	-0.0675933	0.181314	0.0478928	-0.0143149	-0.00749839	-0.0214954	0.159138	-0.312138	-0.0738967	0.0247276	-0.156319	-0.0854081	-0.129625	-0.207695	-0.0937855	-0.048088	0.0994416	0.299151	-0.0762304	-0.144636	0.0885989	0.179544	0.131861	-0.147602	-0.0565446	-0.186305	-0.10545	-0.102371	0.212897	0.115973	0.100272	0.381384	0.0851618	-0.0493126
Tuberin_(C)_R	TSC2	-0.541103	-0.13218	-0.114765	-0.0803962	0.0239964	-0.264105	0.167331	-0.868989	0.143225	0.114819	0.0849077	-1.3586	-0.516139	0.393957	-0.237255	-0.529444	0.28374	0.039744	-0.215534	0.103571	-0.109123	-0.235669	0.0955773	-0.329352	0.154571	0.113101	-0.0427482	-0.199722	0.0414272	-0.0994148	-0.214445	0.179156	0.223579	0.26516	0.278292	0.106553	0.254032	0.0797949	-0.122946	-0.0913536	0.00437271	0.31707	-0.226738	0.368274	-0.25267	0.226845	-0.049155	-0.0990245
VASP_(C)_R	VASP	-0.3532	-0.493019	-0.225232	-0.065727	-0.488321	0.0242273	-0.309148	-0.314135	-0.00995133	0.078654	0.249918	0.264675	-0.539467	-0.019956	-0.182611	-0.161582	0.283474	0.0294555	-0.27524	0.395996	-0.123281	-0.539321	-0.196867	0.0661323	0.0651148	-0.429346	0.646001	0.235506	0.00182951	0.0683014	-0.0763559	0.263072	-0.0637169	-0.203276	0.253648	-0.0477127	0.0418667	0.0385494	0.0453203	-0.0732101	-0.159791	-0.122303	-0.347629	0.176155	0.315382	0.124311	-0.0925628	-0.300311
VEGFR2_(V)_R	KDR	-0.29693	0.199332	-0.139168	-0.633537	-0.109039	-0.534079	0.0707646	-0.219798	-0.146558	0.310644	0.516998	-1.46127	-0.156215	0.192396	-0.0790126	-0.780182	0.197478	-0.52794	-0.850196	-0.830481	-0.538234	-0.701837	-0.601893	-0.0916746	0.500569	0.655189	-0.63316	0.807964	0.380987	0.327984	-0.219525	0.192457	0.0703155	0.444821	0.0564506	0.447515	0.282938	0.0920008	0.874006	0.69887	-0.0553657	0.268296	-0.00703683	0.221193	-0.188646	0.267671	0.217594	0.207627
XIAP_(C)_R	XIAP	0.0449023	0.198702	0.0119333	-0.00834451	0.108837	-0.231019	0.255107	-0.121402	0.444061	-0.151657	0.0183786	0.218562	-0.129022	0.261718	-0.16317	-0.0378201	0.216838	-0.135625	-0.0568334	-0.129055	0	-0.0196007	-0.0990918	0.310387	0.0986367	0.545638	0.13511	-0.178084	0.0631881	-0.0473204	-0.0132557	-0.0333129	0.0929879	0.318381	0.162428	0.00678769	-0.0705956	-0.0151669	-0.127246	-0.0704039	-0.146818	-0.00339831	-0.100454	-0.0194134	-0.139859	0.246711	-0.0171709	0.058965
XRCC1_(C)_R	XRCC1	0.242363	-0.0137634	-0.0142506	-0.536546	0.132673	0.500998	0.385895	0.682395	-0.00822266	0.248905	0.305204	0.226922	0.405254	0.263436	0.116906	0.276062	0.392905	0.397078	0.0559269	-0.0495743	1.23316	-0.314185	-0.271765	0.0992663	0.0331789	0.336175	0.350821	0.263665	0.0477164	0.0111289	0.111568	0.217599	-0.0743509	0.0236041	-0.246958	-0.0347258	-0.101182	0.153996	0.115982	-0.0170169	0.0482107	0.0552831	0.119005	-0.0276734	0.0815844	0.11752	0.188597	-0.246578
YAP_pS127_(C)_R	YAP1	0.118479	-0.665236	-0.664523	0.192347	-0.61964	0.305359	0.106559	0.562459	-0.647304	-0.0389102	0.299885	-0.192313	-0.0791476	0.901534	0.918873	-0.037372	-0.0435928	-0.00805771	0.170927	0.571321	0.0940635	0.229235	0.385322	-0.197371	0.465674	-0.469862	-0.218952	0.600236	-0.282764	0.305974	0.0760914	0.228068	-0.523603	0.894059	0.016822	0.126398	0.426869	0.508978	0.991712	0.749122	0.247527	-0.14317	-1.6558	0.185817	0.673239	-0.432887	0.0993729	-0.52115
YB_1_(V)_R	YBX1	0.0785434	-0.0472041	-0.0594994	0.342562	-0.242481	-0.321491	-0.177856	-0.132302	0.0423327	-0.117691	-0.000736167	0.229013	-0.231351	-0.038509	0.287017	-0.074174	-0.0304326	-0.078561	0.142735	0.0753014	-0.0413402	0.0474067	-0.0102513	-0.00898942	-0.0523021	-0.512751	-0.423697	0.0276782	-0.281197	-0.0203203	-0.0957012	-0.186395	-0.174851	-0.187833	0.0202808	0.20888	0.00992486	-0.257624	-0.332568	-0.10176	-0.0647837	-0.346118	-0.564823	-0.0210614	-0.213952	-0.140982	0.051325	-0.186925
YB_1_pS102_(V)_R	YBX1	-0.178798	-0.414455	-0.631782	0.00758465	-0.506911	0.036444	0.0369489	-0.0457273	-0.151505	0.0275585	0.733164	0.368923	-0.0197187	-0.193713	0.149648	-0.0761561	-0.424547	-0.421382	-0.154469	-0.0346145	-0.325859	-0.522217	-0.172546	-0.22363	0.0860309	0.508028	-0.481379	-0.0143307	-0.0266584	0.2351	-0.19627	-0.463408	0.471087	0.252966	0.752172	0.446888	0.18266	0.179073	0.459569	0.0677244	0.594377	0.155332	-0.310763	0.0977769	0.345101	0.251823	0.00371581	0.152756
HER2_pY1248_(NA)_R	ERBB2	-0.524333	-0.00305449	-0.49917	-0.532058	-0.321652	-0.111358	-0.281548	-0.146664	0.0521431	-0.166344	-0.330516	-0.302372	-0.418199	-0.286077	-0.180462	0.302111	-0.293981	2.43268	-0.0762889	-0.267903	-0.0217221	-0.164041	-0.119822	0.064632	-0.335334	0.509235	1.57556	-0.133532	0.395563	-0.220479	-0.305052	0.326318	2.5412	-0.0245817	2.97913	0.33887	-0.67579	0.316818	0.140713	-0.552648	-0.367053	0.398767	0.902172	0.381466	1.73234	-0.225765	-0.103216	-0.459441
[truncated: 285 more columns]

## Sheet: Add file 1b
Additional file 1b. Sample classifications.
Osl2_COCA_id	PAM50	RPPA	CAAI	miRNA	Metabolic	IntClust	PARADIGM	COCAfinal	Tumor percentage (average of two sections)
COCA-100-U-T1	LumA	NA	0	2	NA	4	6	1	NA
COCA-101-U-T1	LumB	NA	2	1	NA	9	7	2	NA
COCA-102-U-T4	LumB	NA	1	1	NA	1	1	2	NA
COCA-103-U-T1	Basal	NA	2	1	NA	9	2	3	NA
COCA-104-U-T1	LumB	NA	1	1	1	8	1	2	80
COCA-105-U-T1	LumA	NA	0	2	NA	3	5	1	NA
COCA-106-U-T5	LumA	NA	2	1	NA	9	1	4	NA
COCA-107-U-T4	LumB	NA	0	1	NA	4	1	2	NA
COCA-108-U-T1	HER2	Basal	2	3	NA	2	7	6	NA
COCA-109-U-T1	LumB	NA	2	1	2	9	1	2	67.5
COCA-10-A-T	Normal	NA	NA	4	NA	NA	NA	5	NA
COCA-110-U-T4	NA	NA	NA	4	NA	NA	NA	NA	NA
COCA-111-U-T1	Basal	Basal	2	1	3	10	2	3	NA
COCA-112-U-T1	LumA	NA	1	1	1	7	4	4	50
COCA-113-U-T1	LumB	NA	1	1	3	4	7	2	60
COCA-114-U-T1	LumA	NA	NA	1	1	NA	NA	4	80
COCA-115-U-T1	LumA	ReacI	NA	1	NA	NA	NA	4	50
COCA-116-U-T1	LumA	NA	1	2	2	2	4	1	20
COCA-117-U-T1	LumA	Luminal	0	1	3	8	5	4	55
COCA-118-U-T1	HER2	HER2	2	1	NA	5	2	6	35
COCA-119-U-T1	NA	ReacI	0	2	NA	NA	NA	1	45
COCA-11-A-T	Basal	NA	NA	1	NA	NA	NA	5	NA
COCA-120-U-T1	NA	ReacII	0	2	NA	NA	NA	1	55
COCA-121-U-T1	Normal	NA	1	1	1	4	5	5	30
COCA-122-U-T1	LumB	NA	0	1	1	NA	3	2	55
COCA-123-U-T1	LumA	NA	0	1	1	3	4	4	30
COCA-124-U-T1	LumA	NA	2	2	3	3	6	1	40
COCA-125-U-T4	LumA	Luminal	0	3	NA	7	4	4	NA
COCA-126-U-T1	LumA	NA	1	NA	NA	4	5	1	NA
COCA-127-U-T1	LumB	Luminal	2	1	1	2	1	2	80
COCA-128-U-T1	LumB	HER2	2	1	1	2	1	2	80
COCA-129-U-T4	LumA	ReacI	0	2	3	3	4	4	55
COCA-12-A-T	LumB	NA	1	1	NA	2	1	2	NA
COCA-130-U-T1	LumB	NA	1	1	1	9	1	2	NA
COCA-131-U-T1	Normal	ReacI	1	1	NA	4	5	5	NA
COCA-132-U-T1	LumA	NA	0	2	3	3	5	1	12.5
COCA-133-U-T1	LumA	NA	2	1	3	6	1	4	40
COCA-134-U-T1	HER2	HER2	2	1	3	5	7	6	60
COCA-135-U-T1	LumA	Luminal	1	1	NA	3	3	4	NA
COCA-136-U-T1	HER2	HER2	1	3	NA	5	5	6	NA
COCA-137-U-T1	LumB	NA	0	1	3	9	4	2	50
COCA-138-U-T1	Normal	NA	2	2	NA	4	6	1	NA
COCA-139-U-T6	LumA	NA	0	2	NA	3	7	1	NA
COCA-13-A-T	NA	NA	NA	3	NA	NA	NA	NA	NA
COCA-140-U-T1	LumA	NA	0	1	NA	3	4	4	NA
COCA-141-U-T1	LumA	ReacII	2	1	2	7	7	4	75
COCA-142-U-T1	NA	NA	2	4	2	NA	NA	5	40
COCA-143-U-T5	LumA	NA	2	2	3	3	5	1	35
COCA-144-U-T1	LumA	Luminal	1	1	NA	8	1	4	60
COCA-145-U-T1	LumB	NA	2	2	3	5	4	1	50
COCA-146-U-T1	NA	NA	0	3	NA	NA	NA	5	NA
COCA-147-U-T1	LumB	NA	1	1	1	1	1	2	75
COCA-148-U-T1	LumA	NA	2	2	NA	4	6	1	NA
COCA-149-U-T6	LumA	ReacII	1	2	3	3	6	1	NA
COCA-14-A-T	Normal	NA	2	1	NA	4	6	1	NA
COCA-150-U-T4	Normal	HER2	2	1	2	5	5	6	45
COCA-151-U-T1	LumA	NA	0	2	1	7	7	1	30
COCA-152-U-T1	LumA	NA	0	1	3	4	6	4	75
COCA-153-U-T1	LumA	NA	0	2	3	4	5	1	72.5
COCA-154-U-T1	LumB	Luminal	1	1	NA	7	1	2	NA
COCA-155-U-T1	LumB	NA	2	1	NA	1	7	2	NA
COCA-156-U-T1	LumA	NA	0	2	NA	NA	5	1	NA
COCA-157-U-T1	LumB	NA	2	1	3	4	1	2	75
COCA-158-U-T1	Basal	Basal	1	3	3	10	2	3	20
COCA-159-U-T1	Basal	Basal	1	3	1	10	2	3	30
COCA-15-A-T	Normal	NA	NA	3	NA	NA	NA	5	NA
COCA-160-U-T1	LumB	NA	0	1	3	8	1	2	50
COCA-161-U-T5	LumA	NA	0	1	3	4	6	4	50
COCA-162-U-T4	LumA	NA	0	2	2	8	3	1	65
COCA-163-U-T1	LumA	HER2	1	2	NA	5	6	1	NA
COCA-164-U-T1	HER2	HER2	2	1	NA	5	1	6	NA
COCA-165-U-T1	LumB	ReacII	2	2	NA	6	7	1	NA
COCA-166-U-T1	LumA	Luminal	0	1	1	8	1	4	75
COCA-167-U-T1	Basal	HER2	2	1	NA	5	4	6	NA
COCA-168-U-T1	NA	ReacI	NA	2	2	NA	NA	1	NA
COCA-169-U-T1	NA	ReacI	2	3	1	NA	NA	6	10
COCA-16-A-T	LumA	NA	NA	2	NA	NA	NA	1	NA
COCA-170-U-T8	LumB	NA	1	3	1	9	1	2	10
COCA-171-U-T1	LumA	NA	0	1	NA	3	4	4	NA
COCA-172-U-T1	HER2	HER2	2	2	3	5	2	6	30
COCA-173-U-T1	LumB	NA	0	1	3	NA	7	2	45
COCA-174-U-T1	HER2	HER2	1	1	3	5	6	6	40
COCA-175-U-T1	LumB	Basal	2	1	NA	1	1	2	NA
COCA-176-U-T4	LumA	ReacI	1	2	NA	7	4	1	NA
COCA-177-U-T1	NA	ReacI	NA	4	NA	NA	NA	5	NA
COCA-178-U-T1	Normal	ReacI	0	2	3	4	5	1	10
COCA-179-U-T1	LumA	Luminal	0	1	NA	3	5	4	65
COCA-17-A-T	Normal	NA	NA	1	NA	NA	NA	5	NA
COCA-180-U-T1	HER2	Basal	2	2	3	4	2	6	NA
COCA-181-U-T4	LumA	NA	1	2	3	NA	5	1	40
COCA-182-U-T1	LumA	NA	0	1	3	NA	5	4	25
COCA-183-U-T1	Normal	ReacI	1	1	2	6	6	5	40
COCA-184-U-T1	NA	ReacI	NA	4	NA	NA	NA	5	0
COCA-185-U-T8	LumA	NA	0	2	3	3	5	1	NA
COCA-186-U-T4	LumB	NA	NA	1	1	NA	NA	2	30
COCA-187-U-T1	LumA	NA	2	1	NA	6	5	4	NA
COCA-188-U-T7	LumB	NA	0	1	NA	4	5	2	NA
COCA-189-U-T1	Basal	NA	1	1	NA	9	5	5	NA
COCA-18-A-T	Normal	NA	NA	3	NA	NA	NA	5	NA
COCA-190-U-T1	HER2	HER2	2	1	NA	5	5	6	NA
COCA-191-U-T1	Basal	Basal	0	3	NA	10	2	3	NA
COCA-192-U-T1	Normal	NA	1	2	3	3	5	1	25
COCA-193-U-T1	HER2	Basal	2	3	2	5	1	6	35
COCA-194-U-T1	LumA	Luminal	1	1	NA	1	1	4	NA
COCA-195-U-T1	Normal	ReacI	0	4	NA	4	5	5	NA
COCA-196-U-T5	LumA	ReacII	1	1	2	3	5	4	25
COCA-197-U-T1	LumA	Luminal	0	4	3	8	1	4	50
COCA-198-U-T1	LumA	NA	1	1	1	3	1	4	NA
COCA-199-U-T1	LumA	Luminal	0	1	NA	7	4	4	NA
COCA-19-A-T	Normal	NA	NA	3	NA	NA	NA	5	NA
COCA-1-A-T	LumA	NA	0	2	NA	3	5	1	NA
COCA-200-U-T4	LumA	NA	1	3	NA	3	5	1	NA
COCA-201-U-T4	Basal	Basal	2	1	NA	10	2	3	NA
COCA-202-U-T1	LumA	Luminal	0	2	NA	3	6	1	NA
COCA-203-U-T6	LumA	ReacII	0	1	3	3	4	4	35
COCA-204-U-T6	LumA	NA	0	1	NA	3	1	4	60
COCA-205-U-T6	LumA	NA	2	1	NA	4	1	4	NA
COCA-206-U-T5	Basal	NA	1	1	NA	10	1	5	NA
COCA-207-U-T5	LumA	NA	2	1	NA	3	6	4	NA
COCA-208-U-T1	HER2	HER2	2	1	3	5	7	6	65
COCA-209-U-T1	NA	ReacI	0	4	2	NA	NA	5	40
COCA-20-A-T	HER2	NA	NA	2	NA	NA	NA	1	NA
COCA-210-U-T1	NA	ReacI	0	3	2	NA	NA	5	50
COCA-211-U-T1	LumA	ReacII	1	1	3	7	3	4	50
COCA-212-U-T1	LumA	NA	1	2	3	4	6	1	35
COCA-213-U-T1	HER2	NA	0	1	NA	9	1	2	NA
COCA-214-U-T1	NA	NA	NA	4	NA	NA	NA	NA	NA
COCA-215-U-T1	LumB	NA	0	1	1	3	4	2	55
COCA-216-U-T1	Basal	Basal	0	3	NA	10	5	3	NA
COCA-217-U-T5	Basal	Basal	1	3	NA	10	2	3	NA
COCA-218-U-T4	Normal	ReacI	0	4	NA	NA	5	5	NA
COCA-219-U-T1	LumB	NA	0	1	3	7	1	2	35
COCA-21-A-T	LumA	NA	1	3	NA	8	4	1	NA
COCA-220-U-T1	LumB	ReacI	2	2	2	2	1	2	57.5
COCA-221-U-T1	Basal	Basal	1	1	NA	10	2	3	70
COCA-222-U-T6	Basal	NA	0	3	2	4	6	5	35
COCA-223-U-T5	Basal	Basal	0	2	2	4	2	1	23.75
COCA-224-U-T1	HER2	NA	0	1	2	3	7	1	40
COCA-225-U-T1	Normal	ReacI	0	4	NA	NA	5	5	0
COCA-226-U-T1	LumA	ReacI	NA	2	2	NA	NA	1	NA
COCA-227-U-T9	Normal	ReacI	2	2	2	4	5	1	NA
COCA-228-U-T4	HER2	NA	1	2	3	1	7	1	40
COCA-229-U-T1	LumA	Luminal	1	1	3	3	3	4	30
COCA-22-A-T	LumA	NA	NA	2	NA	NA	NA	1	NA
COCA-230-U-T1	HER2	HER2	2	1	3	5	7	6	50
COCA-231-U-T1	LumB	NA	1	1	3	6	7	2	45
COCA-232-U-T8	LumB	NA	1	1	3	6	7	2	45
COCA-233-U-T1	LumA	ReacI	0	2	3	4	6	1	60
COCA-234-U-T1	LumA	NA	2	1	2	7	3	4	20
COCA-235-U-T1	LumA	NA	2	1	3	3	4	4	65
COCA-236-U-T1	LumA	NA	1	1	3	8	3	4	50
COCA-237-U-T5	LumB	Luminal	0	1	3	NA	4	2	65
COCA-238-U-T1	LumA	ReacII	0	1	3	8	3	4	40
COCA-239-U-T1	LumA	NA	2	1	3	8	3	4	30
COCA-23-A-T	NA	NA	0	3	NA	4	5	5	NA
COCA-240-U-T4	LumB	NA	2	1	3	1	1	2	NA
COCA-241-U-T4	LumA	NA	1	2	NA	4	5	1	NA
COCA-242-U-T1	Normal	NA	0	2	2	3	4	5	40
COCA-243-U-T1	LumA	NA	1	1	1	6	1	4	45
COCA-244-U-T1	HER2	NA	2	1	1	6	2	6	80
COCA-245-U-T1	Basal	Basal	0	3	3	NA	2	3	30
COCA-246-U-T1	NA	ReacI	0	2	3	NA	NA	1	75
COCA-247-U-T4	LumA	Luminal	0	1	NA	6	1	4	NA
COCA-248-U-T4	LumA	NA	1	2	3	2	7	1	55
COCA-249-U-T1	NA	ReacI	0	2	NA	NA	NA	1	5
COCA-24-A-T	HER2	NA	NA	1	NA	NA	NA	1	NA
COCA-250-U-T1	LumA	NA	2	1	3	2	4	4	NA
COCA-251-U-T1	LumA	NA	1	2	1	3	3	1	45
COCA-252-U-T1	LumB	NA	2	1	3	9	1	2	65
COCA-253-U-T1	LumA	NA	2	1	3	6	4	4	45
COCA-254-U-T1	LumB	NA	2	1	1	8	1	2	55
COCA-255-U-T1	Basal	NA	1	4	NA	10	6	5	50
COCA-256-U-T1	LumB	NA	2	2	3	3	2	1	60
COCA-257-U-T6	NA	Luminal	0	2	3	NA	NA	1	30
COCA-258-U-T1	LumA	Luminal	0	1	1	8	7	4	40
COCA-259-U-T1	Basal	ReacI	2	1	3	9	2	3	17.5
COCA-25-A-T	LumA	NA	NA	2	NA	NA	NA	1	NA
COCA-260-U-T4	LumB	NA	2	2	NA	1	1	2	NA
COCA-261-U-T1	LumA	Luminal	0	1	3	3	4	4	25
COCA-262-U-T1	Normal	NA	2	1	NA	6	1	2	80
COCA-263-U-T4	HER2	NA	2	2	1	5	7	6	NA
COCA-264-U-T1	LumB	NA	2	2	3	4	1	2	55
COCA-265-U-T1	LumA	NA	0	2	NA	3	6	1	NA
COCA-266-U-T1	LumB	Luminal	1	1	1	8	4	2	60
COCA-267-U-T1	NA	ReacI	2	2	2	NA	NA	1	25
COCA-268-U-T1	Basal	Basal	1	1	NA	10	2	3	60
COCA-269-U-T1	LumB	NA	2	2	3	1	2	1	15
COCA-26-A-T	LumA	NA	NA	1	NA	NA	NA	4	NA
COCA-270-U-T1	HER2	NA	2	1	NA	1	2	6	40
COCA-271-U-T1	Basal	Basal	0	1	1	10	2	3	NA
COCA-272-U-T4	HER2	HER2	1	1	1	5	2	6	NA
COCA-273-U-T1	LumB	NA	2	1	1	6	1	2	25
COCA-274-U-T1	LumB	NA	1	1	NA	1	4	2	70
COCA-275-U-T1	LumB	HER2	2	1	3	2	7	2	60
COCA-276-U-T1	LumB	Basal	1	1	1	1	1	2	75
COCA-277-U-T1	LumB	Luminal	1	1	NA	8	1	2	65
COCA-278-U-T1	LumB	NA	2	1	NA	6	1	2	60
COCA-279-U-T1	LumA	NA	2	NA	NA	3	5	4	45
COCA-27-A-T	LumA	NA	NA	2	NA	NA	NA	1	NA
COCA-280-U-T1	LumA	Luminal	1	1	NA	3	7	4	65
COCA-281-U-T1	LumA	Luminal	0	1	3	3	3	4	60
COCA-282-U-T1	NA	HER2	2	4	NA	NA	NA	5	15
COCA-283-U-T1	LumA	Luminal	1	2	NA	7	3	1	80
COCA-284-U-T1	NA	Luminal	2	2	3	NA	NA	1	72.5
COCA-285-U-T1	LumA	NA	0	2	3	NA	4	1	45
COCA-286-U-T1	LumA	NA	0	1	3	8	3	4	75
COCA-287-U-T1	Basal	Basal	2	3	3	10	2	3	60
COCA-288-U-T1	LumB	NA	2	3	3	1	7	2	55
COCA-289-U-T1	LumA	Luminal	1	1	2	8	4	4	60
COCA-28-A-T	LumB	NA	NA	2	NA	NA	NA	1	NA
COCA-290-U-T1	LumA	NA	1	2	NA	3	1	1	65
COCA-291-U-T1	Basal	Basal	2	2	2	4	5	1	60
COCA-292-U-T1	NA	ReacI	0	4	2	NA	NA	5	25
COCA-293-U-T1	LumA	NA	1	1	1	3	5	4	55
COCA-294-U-T1	LumB	NA	0	4	3	4	6	5	55
COCA-295-U-T1	LumB	NA	1	2	2	8	5	1	20
COCA-296-U-T1	HER2	NA	2	2	NA	6	7	1	NA
COCA-297-U-T1	LumA	NA	0	2	3	7	4	1	80
COCA-298-U-T1	HER2	HER2	2	1	1	5	1	6	70
COCA-299-U-T1	LumB	NA	0	1	3	3	1	2	60
COCA-29-A-T	Normal	NA	NA	1	NA	NA	NA	5	NA
COCA-2-A-T	LumB	NA	2	1	NA	9	7	2	NA
COCA-300-U-T1	LumA	ReacI	0	1	2	3	4	4	70
COCA-301-U-T1	LumA	NA	0	2	3	4	5	1	60
COCA-302-U-T1	LumB	NA	2	1	1	8	7	2	75
COCA-303-U-T1	LumA	NA	2	4	NA	7	5	4	75
COCA-304-U-T1	Basal	Basal	2	3	3	10	2	3	70
COCA-305-U-T1	LumA	Luminal	1	1	1	3	5	4	75
COCA-306-U-T1	LumA	ReacII	2	2	3	4	4	1	70
COCA-307-U-T1	LumB	NA	1	1	1	9	7	2	55
COCA-308-U-T1	LumA	NA	2	2	3	6	1	1	65
COCA-309-U-T1	NA	Luminal	2	4	2	NA	NA	5	75
COCA-30-A-T	LumA	NA	NA	2	NA	NA	NA	1	NA
COCA-310-U-T1	HER2	HER2	1	1	3	5	7	6	60
COCA-311-U-T1	LumB	NA	2	1	3	2	1	2	72.5
COCA-312-U-T1	LumA	NA	0	1	NA	3	3	4	75
COCA-313-U-T1	LumB	Luminal	2	1	NA	8	3	2	80
COCA-314-U-T1	Normal	HER2	0	1	2	NA	5	5	40
COCA-315-U-T1	NA	ReacI	1	2	2	NA	NA	1	55
COCA-316-U-T1	LumA	Luminal	0	1	1	4	7	4	80
COCA-317-U-T1	Basal	NA	0	3	2	10	2	3	70
COCA-318-U-T1	LumB	NA	2	2	3	2	1	2	50
COCA-319-U-T1	Basal	Basal	2	3	1	9	6	6	80
COCA-31-A-T	LumA	NA	NA	2	NA	NA	NA	1	NA
COCA-320-U-T1	HER2	HER2	2	2	1	5	5	6	65
COCA-321-U-T1	LumA	Luminal	0	1	1	7	1	4	35
COCA-322-U-T1	Normal	NA	0	1	NA	9	1	2	50
COCA-323-U-T1	LumA	ReacI	2	4	2	4	5	1	50
COCA-324-U-T1	LumB	NA	2	2	1	7	1	2	70
COCA-325-U-T1	LumA	NA	2	1	NA	8	7	4	55
COCA-326-U-T1	LumA	ReacII	0	2	NA	8	5	1	72.5
COCA-327-U-T1	LumA	NA	0	2	1	8	1	4	70
COCA-328-U-T1	LumA	Luminal	2	1	NA	8	1	4	60
COCA-329-U-T1	Basal	Basal	0	3	3	10	2	3	60
COCA-32-A-T	HER2	NA	NA	2	NA	NA	NA	1	NA
COCA-330-U-T1	LumA	NA	0	1	2	8	3	1	65
COCA-331-U-T1	NA	Basal	2	4	1	NA	NA	5	77.5
COCA-332-U-T1	LumB	NA	2	1	NA	1	1	2	75
COCA-333-U-T1	LumA	NA	2	1	2	4	5	4	50
COCA-334-U-T1	LumB	NA	2	1	3	1	1	2	90
COCA-335-U-T1	NA	NA	0	4	3	NA	NA	5	65
COCA-336-U-T1	NA	NA	2	4	2	NA	NA	5	35
COCA-337-U-T1	LumA	ReacII	0	2	2	NA	3	1	55
COCA-338-U-T1	HER2	HER2	2	1	3	5	2	6	55
COCA-339-U-T1	NA	NA	0	2	2	NA	NA	1	35
COCA-33-A-T	Basal	NA	NA	3	NA	NA	NA	5	NA
COCA-340-U-T1	Normal	NA	0	1	2	4	5	5	37.5
COCA-341-U-T1	NA	NA	2	2	1	NA	NA	1	40
COCA-342-U-T5	NA	HER2	2	3	1	NA	NA	6	40
COCA-343-U-T1	LumA	ReacI	0	2	NA	3	5	1	32.5
COCA-344-U-T1	LumB	NA	2	2	3	7	1	2	57.5
COCA-345-U-T1	Basal	Basal	0	3	2	10	2	3	35
COCA-346-U-T1	Normal	NA	2	1	3	1	1	2	67.5
COCA-347-U-T1	LumB	Luminal	2	1	1	8	4	2	75
COCA-348-U-T1	LumA	ReacI	0	1	3	3	4	4	45
COCA-349-U-T1	HER2	HER2	2	1	2	5	2	6	55
COCA-34-A-T	NA	NA	NA	2	NA	NA	NA	NA	NA
COCA-350-U-T1	NA	NA	1	4	2	NA	NA	5	7.5
COCA-351-U-T1	Basal	Basal	2	1	3	10	2	3	20
COCA-352-U-T1	LumA	NA	2	2	NA	4	6	1	52.5
COCA-353-U-T1	LumA	ReacII	0	1	NA	8	4	4	75
COCA-354-U-T1	Basal	Basal	2	1	1	10	2	3	67.5
COCA-355-U-T1	LumA	Luminal	0	1	3	3	4	4	70
COCA-356-U-T1	LumB	NA	2	1	2	5	1	2	80
COCA-357-U-T1	LumA	NA	2	1	3	5	4	4	60
COCA-358-U-T1	LumA	NA	2	2	3	1	1	1	75
COCA-359-U-T1	Basal	ReacI	2	3	3	10	2	3	25
COCA-35-A-T	LumB	NA	2	4	NA	9	1	2	NA
COCA-360-U-T1	NA	ReacI	0	4	NA	NA	NA	5	0
COCA-361-U-T1	LumA	NA	0	1	NA	4	5	4	52.5
COCA-362-U-T1	HER2	NA	0	2	NA	8	4	1	NA
COCA-363-U-T1	LumA	NA	0	1	NA	4	4	4	NA
COCA-364-U-T1	NA	Basal	0	2	2	NA	NA	1	50
COCA-365-U-T1	LumA	NA	0	1	3	8	5	4	60
COCA-366-U-T1	LumA	ReacI	2	2	2	3	5	1	42.5
COCA-367-U-T1	LumA	Luminal	1	1	3	3	4	4	65
COCA-368-U-T1	LumA	Luminal	1	1	1	7	1	4	65
COCA-369-U-T1	LumA	NA	0	2	3	4	4	1	35
COCA-36-A-T	LumB	NA	NA	1	NA	NA	NA	2	NA
COCA-370-U-T1	NA	Basal	1	3	3	NA	NA	3	65
COCA-371-U-T1	HER2	Basal	2	2	NA	NA	2	6	35
COCA-372-U-T1	LumB	NA	2	1	1	9	1	2	67.5
COCA-373-U-T1	LumA	NA	1	2	1	8	1	4	20
COCA-374-U-T1	LumB	NA	0	4	2	4	2	5	57.5
COCA-375-U-T1	HER2	HER2	2	1	NA	5	2	6	60
COCA-376-U-T1	LumB	Luminal	2	2	1	2	1	2	67.5
COCA-377-U-T1	LumA	NA	2	1	2	1	3	4	40
COCA-378-U-T1	LumB	NA	2	3	3	1	1	2	47.5
COCA-379-U-T1	HER2	Basal	2	1	2	4	2	6	50
COCA-37-A-T	LumA	NA	NA	2	NA	NA	NA	1	NA
COCA-380-U-T1	LumB	NA	2	1	1	9	1	2	65
COCA-381-U-T1	LumA	NA	0	1	3	8	7	4	57.5
COCA-382-U-T1	LumB	Luminal	2	1	NA	8	4	2	67.5
COCA-383-U-T1	LumA	ReacI	2	4	NA	1	1	1	12.5
COCA-384-U-T1	NA	NA	0	1	NA	NA	NA	2	80
COCA-385-U-T1	NA	ReacI	0	2	2	NA	NA	1	30
COCA-386-U-T4	NA	ReacI	0	1	2	NA	NA	5	30
COCA-387-U-T1	NA	Luminal	2	1	3	NA	NA	1	85
COCA-388-U-T1	NA	Basal	1	3	3	NA	NA	3	NA
COCA-389-U-T1	NA	NA	2	2	3	NA	NA	1	80
COCA-38-A-T	HER2	NA	NA	2	NA	NA	NA	1	NA
COCA-390-U-T1	Basal	Basal	1	3	3	10	2	3	90
COCA-391-U-T1	LumA	NA	0	2	2	4	6	1	45
COCA-392-U-T1	LumA	ReacII	0	2	2	9	4	1	80
COCA-393-U-T1	LumA	NA	0	1	NA	NA	6	4	75
COCA-394-U-T1	HER2	NA	2	1	3	NA	7	6	67.5
COCA-395-U-T1	NA	Luminal	1	4	NA	NA	NA	5	80
COCA-396-U-T1	NA	ReacI	NA	2	2	NA	NA	1	40
COCA-397-U-T1	LumA	NA	2	2	2	7	3	4	65
COCA-398-U-T1	LumA	NA	0	1	2	3	4	4	80
COCA-399-U-T1	Normal	NA	1	4	3	4	6	5	75
COCA-39-A-T	LumA	NA	NA	2	NA	NA	NA	1	NA
COCA-3-A-T	LumA	NA	NA	3	NA	NA	NA	5	NA
COCA-400-U-T1	Basal	Basal	2	1	1	9	2	3	80
COCA-401-U-T1	Basal	Basal	2	2	3	10	2	3	65
COCA-402-U-T1	HER2	NA	2	2	2	3	3	1	80
COCA-403-U-T1	Basal	Basal	2	3	NA	10	2	3	NA
COCA-404-U-T1	LumA	NA	0	2	3	3	7	1	90
COCA-405-U-T1	LumB	NA	1	1	NA	7	1	2	NA
COCA-406-U-T1	Basal	Basal	2	1	NA	10	2	3	55
COCA-407-U-T1	LumA	Luminal	2	1	1	6	1	4	90
COCA-408-U-T1	Basal	NA	2	3	NA	10	2	3	0
COCA-409-U-T1	Basal	NA	2	3	1	10	2	3	90
COCA-40-A-T	LumA	NA	NA	3	NA	NA	NA	5	NA
COCA-410-U-T1	Basal	Basal	2	1	NA	4	5	1	70
COCA-411-U-T1	LumB	HER2	1	1	3	5	7	6	80
COCA-412-U-T1	Normal	ReacI	0	4	NA	NA	6	5	0
COCA-413-U-T1	HER2	HER2	1	3	2	9	2	6	50
COCA-414-U-T1	LumB	Luminal	2	3	1	8	1	2	80
COCA-415-U-T1	LumA	NA	2	2	2	5	6	1	55
COCA-416-U-T1	LumA	ReacI	0	2	NA	3	5	1	25
COCA-417-U-T1	Basal	NA	0	3	NA	NA	5	5	NA
COCA-418-U-T1	LumA	NA	0	2	3	3	5	1	60
COCA-419-U-T1	LumA	NA	0	2	NA	4	7	1	87.5
COCA-41-A-T	Basal	NA	NA	2	NA	NA	NA	5	NA
COCA-420-U-T1	LumA	NA	0	1	1	3	1	4	40
COCA-421-U-T1	Normal	NA	2	2	1	4	6	1	65
COCA-422-U-T1	Basal	Basal	0	2	3	NA	5	1	65
COCA-423-U-T1	LumB	NA	2	3	3	3	7	2	75
COCA-424-U-T1	Normal	NA	1	3	NA	4	5	5	20
COCA-425-U-T1	NA	ReacII	0	4	NA	NA	NA	1	NA
COCA-42-A-T	Normal	NA	NA	2	NA	NA	NA	1	NA
COCA-43-A-T	LumA	NA	NA	2	NA	NA	NA	1	NA
COCA-44-A-T	HER2	NA	NA	2	NA	NA	NA	1	NA
COCA-45-A-T	LumB	NA	NA	2	NA	NA	NA	1	NA
COCA-46-A-T	LumB	NA	NA	2	NA	NA	NA	1	NA
COCA-47-A-T	LumA	NA	NA	2	NA	NA	NA	1	NA
COCA-48-A-T	LumB	NA	NA	2	NA	NA	NA	1	NA
COCA-49-A-T	LumA	NA	NA	2	NA	NA	NA	1	NA
COCA-4-A-T	Basal	NA	2	1	NA	4	2	3	NA
COCA-50-A-T	LumA	NA	2	2	NA	4	5	1	NA
COCA-51-A-T	LumB	NA	NA	2	NA	NA	NA	1	NA
COCA-52-A-T	LumA	NA	NA	2	NA	NA	NA	1	NA
COCA-53-A-T	HER2	NA	NA	3	NA	NA	NA	1	NA
COCA-54-A-T	LumB	NA	NA	2	NA	NA	NA	1	NA
COCA-55-A-T	LumB	NA	NA	2	NA	NA	NA	1	NA
COCA-56-A-T	LumA	NA	NA	2	NA	NA	NA	1	NA
COCA-57-A-T	LumB	NA	NA	2	NA	NA	NA	1	NA
COCA-58-A-T	LumA	NA	NA	2	NA	NA	NA	1	NA
COCA-59-A-T	Normal	NA	NA	2	NA	NA	NA	1	NA
COCA-5-A-T	Normal	NA	NA	1	NA	NA	NA	5	NA
COCA-60-A-T	Normal	NA	NA	2	NA	NA	NA	1	NA
COCA-61-A-T	Normal	NA	NA	2	NA	NA	NA	1	NA
COCA-62-A-T	LumA	NA	NA	2	NA	NA	NA	1	NA
COCA-63-A-T	Normal	NA	NA	2	NA	NA	NA	1	NA
COCA-64-A-T	LumA	NA	NA	2	NA	NA	NA	1	NA
COCA-65-A-T	Normal	NA	NA	2	NA	NA	NA	1	NA
COCA-66-A-T	LumB	NA	NA	2	NA	NA	NA	1	NA
COCA-67-A-T	Basal	NA	NA	1	NA	NA	NA	5	NA
COCA-68-A-T	LumA	NA	NA	2	NA	NA	NA	1	NA
COCA-69-A-T	LumB	NA	NA	2	NA	NA	NA	1	NA
COCA-6-A-T	LumA	NA	0	1	NA	8	1	4	NA
COCA-70-A-T	Normal	NA	NA	3	NA	NA	NA	5	NA
COCA-71-R-T1	LumA	NA	NA	1	3	NA	NA	4	35
COCA-72-R-T4	LumB	NA	2	3	1	1	1	2	85
COCA-73-R-T1	HER2	NA	2	1	NA	1	2	6	NA
COCA-74-R-T1	LumA	NA	1	1	3	4	4	4	60
COCA-75-R-T1	NA	NA	NA	4	NA	NA	NA	NA	NA
COCA-76-R-T1	NA	ReacI	0	4	2	NA	NA	5	15
COCA-77-R-T1	LumB	NA	1	2	3	8	4	1	75
COCA-78-R-T3	Normal	NA	0	1	2	NA	4	5	35
COCA-79-R-T1	NA	NA	NA	4	NA	NA	NA	NA	0
COCA-7-A-T	LumB	NA	0	1	NA	NA	2	2	NA
COCA-80-R-T1	NA	ReacI	1	4	NA	NA	NA	5	35
COCA-81-R-T2	LumA	NA	1	1	3	3	7	4	90
COCA-82-R-T2	LumA	Luminal	1	2	1	3	7	1	80
COCA-83-R-T1	NA	HER2	NA	4	1	NA	NA	5	90
COCA-84-R-T4	Normal	NA	0	2	3	4	6	1	82.5
COCA-85-R-T1	LumB	NA	1	4	3	8	6	1	85
COCA-86-R-T4	Basal	Luminal	2	2	3	6	7	1	65
COCA-87-R-T5	Normal	ReacI	0	2	2	NA	1	1	35
COCA-88-R-T3	LumB	Luminal	0	2	1	8	1	2	65
COCA-89-R-T1	LumA	Luminal	1	4	3	3	5	1	90
COCA-8-A-T	LumB	NA	2	1	NA	2	1	2	NA
COCA-90-R-T3	LumA	ReacI	1	2	NA	3	NA	1	NA
COCA-91-R-T4	Normal	NA	NA	4	NA	NA	NA	5	NA
COCA-92-R-T3	Normal	ReacI	NA	1	NA	NA	NA	5	50
COCA-93-R-T2	HER2	ReacI	1	3	2	NA	2	6	75
COCA-94-U-T1	Normal	ReacI	NA	1	NA	NA	NA	5	NA
COCA-95-U-T1	HER2	NA	2	2	NA	4	6	1	NA
COCA-96-U-T1	LumB	NA	0	2	3	6	7	2	60
COCA-97-U-T1	HER2	HER2	1	3	NA	5	5	6	NA
COCA-98-U-T1	Normal	ReacI	NA	4	NA	NA	NA	5	0
COCA-99-U-T1	Normal	ReacI	NA	2	NA	NA	NA	1	80
COCA-9-A-T	LumA	NA	1	3	NA	3	4	1	NA

## Sheet: Add file 1c
Additional file 1c. Pearson correlation coefficient between each molecular subtype level and each COCA cluster.
COCA cluster 1			COCA cluster 2			COCA cluster 3			COCA cluster 4			COCA cluster 5			COCA cluster 6
	Pearson correlation	Correlation p-value		Pearson correlation	Correlation p-value		Pearson correlation	Correlation p-value		Pearson correlation	Correlation p-value		Pearson correlation	Correlation p-value		Pearson correlation	Correlation p-value
miRNA2	0.804243	0	PAM50 - LumB	0.815294	0	IntClust10	0.834377	0	PAM50 - LumA	0.627547	0	miRNA4	0.553377	0	PAM50 - HER2	0.732178	0
PAM50 - LumA	0.231308	1.7043e-06	PARADIGM1	0.551069	0	PAM50 - Basal	0.755983	0	miRNA1	0.448517	0	PAM50 - Normal	0.426265	0	IntClust5	0.693647	0
PARADIGM6	0.154854	0.00147521	miRNA1	0.319211	2.22566e-11	PARADIGM2	0.708541	0	RPPA - Luminal	0.302188	2.69477e-10	RPPA - ReacI	0.246405	3.26142e-07	RPPA - HER2	0.679133	0
IntClust4	0.121077	0.013134	IntClust1	0.283811	3.33591e-09	RPPA - Basal	0.672766	0	IntClust3	0.28547	2.67767e-09	Metabolic2	0.151811	0.00183135	CAAI3	0.281928	4.27333e-09
PARADIGM5	0.115191	0.018338	IntClust9	0.266507	3.03414e-08	miRNA3	0.396747	0	PARADIGM4	0.269362	2.13023e-08	miRNA3	0.125559	0.0100926	PARADIGM2	0.275356	1.00003e-08
IntClust3	0.100458	0.0398411	IntClust2	0.241987	5.35187e-07	CAAI3	0.110694	0.023449	IntClust8	0.234033	1.27469e-06	PARADIGM5	0.0626881	0.200327	PARADIGM7	0.140791	0.00388067
RPPA - ReacII	0.0924327	0.0586982	Metabolic1	0.221618	4.65147e-06	Metabolic3	0.0953234	0.0511958	PARADIGM3	0.233021	1.42051e-06	IntClust4	0.062149	0.204232	miRNA3	0.125046	0.0104057
RPPA - ReacI	0.0768724	0.116145	CAAI3	0.205381	2.26788e-05	IntClust9	0.06044	0.216976	IntClust7	0.185977	0.000128696	PAM50 - Basal	0.0618476	0.20644	miRNA1	0.096348	0.0487365
Metabolic2	0.054926	0.261949	PARADIGM7	0.131662	0.00695988	CAAI2	0.0369621	0.450494	CAAI1	0.177256	0.000265924	CAAI1	0.0580666	0.235605	RPPA - Basal	0.0848785	0.0826767
CAAI1	0.0140758	0.773899	IntClust8	0.0984954	0.0439016	Metabolic1	0.0145998	0.765723	RPPA - ReacII	0.112416	0.0213626	PARADIGM6	0.0495151	0.311949	Metabolic1	0.0735837	0.132643
PAM50 - Normal	0.00318501	0.948173	IntClust6	0.087073	0.0750108	miRNA1	-0.0309834	0.527079	Metabolic3	0.0879084	0.0722491	CAAI2	-0.0154775	0.752087	Metabolic2	0.024332	0.619436
PARADIGM3	-0.0173017	0.723995	RPPA - Luminal	0.0617025	0.207508	CAAI1	-0.043431	0.375201	Metabolic1	0.078777	0.107352	RPPA - HER2	-0.0242399	0.620763	CAAI2	0.0174323	0.721997
Metabolic3	-0.0230609	0.637857	IntClust7	0.0494637	0.312452	RPPA - ReacI	-0.0444129	0.364491	IntClust6	0.0767628	0.116667	IntClust10	-0.0458062	0.349624	Metabolic3	0.010901	0.823941
PAM50 - HER2	-0.0358848	0.463812	Metabolic3	0.0429126	0.380933	IntClust2	-0.0505794	0.301649	PARADIGM1	0.0741349	0.129758	IntClust6	-0.0508398	0.299164	IntClust9	0.00971821	0.842781
PARADIGM7	-0.0369261	0.450934	CAAI2	0.0125743	0.797465	RPPA - ReacII	-0.0525535	0.28315	CAAI2	0.0387891	0.428408	IntClust9	-0.0603988	0.217291	IntClust1	0.00627629	0.898078
PARADIGM4	-0.0462417	0.345057	PARADIGM4	-0.0157375	0.748062	IntClust6	-0.0598865	0.221223	PARADIGM5	0.0197838	0.686364	IntClust2	-0.0717248	0.142738	PARADIGM5	0.00600494	0.902462
IntClust6	-0.0512468	0.295307	PARADIGM3	-0.0449788	0.358405	IntClust7	-0.0616044	0.208233	PARADIGM7	-0.00932766	0.849022	RPPA - ReacII	-0.0745241	0.127751	IntClust2	-0.00427433	0.930487
IntClust7	-0.0581115	0.235242	miRNA3	-0.057562	0.239707	PARADIGM3	-0.0632839	0.196075	IntClust4	-0.0322684	0.510078	IntClust7	-0.0873589	0.0740561	PARADIGM6	-0.0169278	0.729724
CAAI2	-0.0617827	0.206917	RPPA - HER2	-0.0738112	0.131446	Metabolic2	-0.0634938	0.194593	PARADIGM6	-0.0406966	0.406033	PARADIGM3	-0.0897406	0.0664819	IntClust6	-0.0214227	0.661929
IntClust2	-0.0691762	0.157519	IntClust4	-0.0767037	0.11695	IntClust1	-0.0665397	0.173997	Metabolic2	-0.0425743	0.384702	PARADIGM4	-0.0922149	0.0592985	PAM50 - Basal	-0.0490034	0.316982
IntClust1	-0.0770692	0.115211	CAAI1	-0.0808912	0.0982158	IntClust5	-0.0741829	0.129509	IntClust2	-0.0519053	0.289137	IntClust1	-0.0943575	0.0536083	RPPA - ReacI	-0.0544258	0.266325
IntClust8	-0.0792345	0.10532	RPPA - ReacII	-0.0861079	0.0783079	RPPA - HER2	-0.0756407	0.122125	IntClust1	-0.0599073	0.221063	RPPA - Luminal	-0.0943961	0.0535102	RPPA - ReacII	-0.0561313	0.251609
RPPA - Luminal	-0.116529	0.0170193	IntClust5	-0.0960576	0.0494232	IntClust4	-0.0773393	0.113938	IntClust9	-0.0837566	0.0868335	RPPA - Basal	-0.102522	0.0359201	IntClust4	-0.0596268	0.223236
miRNA4	-0.123733	0.0112467	PAM50 - Normal	-0.097397	0.0463218	PARADIGM6	-0.0784966	0.108612	CAAI3	-0.0843372	0.0846617	Metabolic1	-0.104676	0.0321806	IntClust7	-0.0657984	0.178854
IntClust5	-0.125194	0.0103146	RPPA - Basal	-0.102676	0.0356414	miRNA4	-0.0853362	0.0810276	RPPA - ReacI	-0.0984702	0.0439559	IntClust5	-0.105196	0.0313303	PARADIGM3	-0.0675923	0.167271
RPPA - Basal	-0.136972	0.00497553	miRNA4	-0.117202	0.0163873	PARADIGM5	-0.085566	0.0802097	IntClust5	-0.102761	0.0354873	PARADIGM2	-0.120576	0.0135202	PARADIGM1	-0.0734643	0.133274
IntClust9	-0.140441	0.00397113	IntClust10	-0.119123	0.0146953	IntClust8	-0.0879699	0.072049	miRNA4	-0.102767	0.0354764	IntClust8	-0.124747	0.0105924	PAM50 - Normal	-0.0752773	0.123934
PAM50 - LumB	-0.159917	0.0010205	PARADIGM6	-0.128615	0.00839449	PARADIGM7	-0.0905536	0.0640468	IntClust10	-0.12495	0.0104655	PARADIGM7	-0.128411	0.00849963	PARADIGM4	-0.0752773	0.123934
PAM50 - Basal	-0.165468	0.000672866	IntClust3	-0.129009	0.0081951	PAM50 - HER2	-0.094345	0.0536401	RPPA - HER2	-0.129998	0.00771367	miRNA1	-0.133725	0.0061173	IntClust10	-0.0776531	0.112475
CAAI3	-0.169232	0.000503526	PAM50 - HER2	-0.133743	0.00611046	PAM50 - Normal	-0.0968224	0.0476317	RPPA - Basal	-0.153417	0.00163461	PAM50 - HER2	-0.133787	0.00609338	miRNA4	-0.0911458	0.0623194
RPPA - HER2	-0.170354	0.000461303	Metabolic2	-0.135734	0.00538598	PARADIGM4	-0.0968224	0.0476317	PAM50 - HER2	-0.162143	0.000864894	IntClust3	-0.138895	0.0043934	IntClust8	-0.0939588	0.0546313
IntClust10	-0.18318	0.000163022	PARADIGM2	-0.144788	0.00297259	RPPA - Luminal	-0.0980473	0.0448758	miRNA3	-0.162273	0.000856553	PARADIGM1	-0.169132	0.000507472	RPPA - Luminal	-0.104722	0.0321049
miRNA3	-0.203331	2.74629e-05	RPPA - ReacI	-0.146936	0.00256899	IntClust3	-0.112163	0.0216586	PAM50 - Normal	-0.166401	0.000626581	PAM50 - LumB	-0.174368	0.000335706	IntClust3	-0.119799	0.0141382
PARADIGM2	-0.205127	2.32271e-05	PAM50 - Basal	-0.160649	0.000966751	PARADIGM1	-0.131983	0.00682246	PAM50 - Basal	-0.168506	0.000532744	Metabolic3	-0.196862	4.96212e-05	miRNA2	-0.130266	0.00758759
Metabolic1	-0.21905	6.02448e-06	PARADIGM5	-0.165521	0.000670189	PAM50 - LumB	-0.146792	0.00259432	PARADIGM2	-0.172672	0.000384267	CAAI3	-0.209027	1.60594e-05	PAM50 - LumB	-0.135696	0.00539888
PARADIGM1	-0.266658	2.97817e-08	miRNA2	-0.220474	5.22144e-06	miRNA2	-0.187573	0.000112284	PAM50 - LumB	-0.25228	1.66321e-07	miRNA2	-0.264119	4.06565e-08	CAAI1	-0.195735	5.49036e-05
miRNA1	-0.572206	8.2535e-38	PAM50 - LumA	-0.358513	3.73918e-14	PAM50 - LumA	-0.218808	6.17199e-06	miRNA2	-0.304278	2.00089e-10	PAM50 - LumA	-0.28173	4.38618e-09	PAM50 - LumA	-0.233705	1.32035e-06

## Sheet: Pearson Correlation > .. K = 11
Correlation > 0,5
cluster 1	cluster 2	cluster 3	cluster 4	cluster 5	cluster 6	cluster 7	cluster 8	cluster 9	cluster 10	cluster 11
NA	PAM50 - LumB	iCluster10	NA	NA	miRNA4	NA	NA	NA	NA	iCluster5
NA	NA	PAM50 - Basal	NA	NA	NA	NA	NA	NA	NA	RPPA - Her2
NA	NA	PARADIGM2	NA	NA	NA	NA	NA	NA	NA	PAM50 - Her2
NA	NA	RPPA - Basal	NA	NA	NA	NA	NA	NA	NA	NA
Correlation > 0,3
cluster 1	cluster 2	cluster 3	cluster 4	cluster 5	cluster 6	cluster 7	cluster 8	cluster 9	cluster 10	cluster 11
CAAI1	PAM50 - LumB	iCluster10	PAM50 - LumA	PAM50 - LumA	miRNA4	miRNA3	CAAI3	miRNA2	PAM50 - LumA	iCluster5
miRNA2	PARADIGM1	PAM50 - Basal	RPPA - Luminal	miRNA2	NA	NA	miRNA2	NA	NA	RPPA - Her2
NA	miRNA1	PARADIGM2	miRNA1	NA	NA	NA	NA	NA	NA	PAM50 - Her2
NA	NA	RPPA - Basal	NA	NA	NA	NA	NA	NA	NA	NA
NA	NA	miRNA3	NA	NA	NA	NA	NA	NA	NA	NA

## Sheet: Add file 1d
Additional file 1d. Subtype distributions in COCA clusters.
	Cluster 1		Cluster 2		Cluster 3		Cluster 4		Cluster 5		Cluster 6
Subtype	n	%	n	%	n	%	n	%	n	%	n	%
Basal	5	3.5461	0	0	29	93.5484	0	0	9	15.5172	2	5.71429
HER2	12	8.51064	1	1.35135	0	0	0	0	0	0	29	82.8571
LumA	75	53.1915	0	0	0	0	80	100	2	3.44828	0	0
LumB	17	12.0567	69	93.2432	0	0	0	0	2	3.44828	1	2.85714
Normal	17	12.0567	3	4.05405	0	0	0	0	25	43.1034	1	2.85714
NA	15	10.6383	1	1.35135	2	6.45161	0	0	20	34.4828	2	5.71429
SUM	141	100	74	100	31	100	80	100	58	100	35	100

## Sheet: Add file 1e
Additional file 1e. Bon-Ferroni corrected p-values from Chi-squared association tests. Corrected p-values <0.05 are marked in red.
	CLUSTER 1	CLUSTER 2	CLUSTER 3	CLUSTER 4	CLUSTER 5	CLUSTER 6
Grade	0.00101999	0.0183598	5.99994e-05	5.99994e-05	2.30098	0.000119999
Nodal status	6	1.09068	0.18738	4.17414	2.14998	2.83446
HER2	1.44263	0.0233398	0.213478	0.00683993	1.27277	5.99994e-05
ER	0.00893991	0.000179998	5.99994e-05	5.99994e-05	0.101459	0.000119999
PR	0.0422996	0.0250797	5.99994e-05	0.00281997	0.248578	0.000179998
TP53	0.0179998	6	5.99994e-05	0.00095999	1.99912	5.99994e-05
PIK3CA	0.0529795	2.80275	0.120899	1.17101	0.419576	0.0491995
Age	0.220618	2.09044	0.161218	4.56763	1.72462	1.52044
Tumor size	3.31761	1.66864	1.69288	0.437456	0.286737	3.25821
Histology	0.164458	3.87176	0.791752	1.27067	0.0170398	3.70616

## Sheet: Add file 1f
Additional file 1f. miRNAs differentially expressed between luminal A tumors of COCA cluster 1 vs COCA cluster 4.
miRNA	mirbase accession No	pval.wilcox	qval.wilcox	log2 fold change
hsa-miR-1471	MIMAT0007349	1.14e-08	8.58e-08	-5.92334
hsa-miR-1182	MIMAT0005827	2.12e-08	1.51e-07	-5.53056
hsa-miR-584	MIMAT0003249	4.96e-08	3.07e-07	-5.52025
hsa-miR-513a-5p	MIMAT0002877	1.6e-07	8.01e-07	-5.26858
hsa-miR-1321	MIMAT0005952	1.15e-10	2.31e-09	-5.20427
hsa-miR-424*	MIMAT0004749	6.75e-10	8.88e-09	-5.10346
hsa-miR-659	MIMAT0003337	1.19e-08	8.8e-08	-4.69817
hsa-miR-492	MIMAT0002812	3.28e-05	0.000103138	-4.45805
hsa-miR-877	MIMAT0004949	3.7e-06	1.35e-05	-4.20666
hsa-miR-610	MIMAT0003278	1.95e-07	9.42e-07	-3.97395
hsa-miR-654-5p	MIMAT0003330	9.52e-07	4.05e-06	-3.83103
hsa-miR-23a*	MIMAT0004496	8.43e-08	4.86e-07	-3.82873
hsa-miR-645	MIMAT0003315	4.39e-07	1.99e-06	-3.75475
hsa-miR-33b*	MIMAT0004811	1.34e-05	4.44e-05	-3.75086
hsa-miR-934	MIMAT0004977	6.8e-06	2.39e-05	-3.58373
hsa-miR-892b	MIMAT0004918	0.000200449	0.000514568	-3.55594
hsa-miR-1307	MIMAT0005951	0.000910386	0.00201722	-3.25625
hsa-miR-760	MIMAT0004957	2.72e-08	1.88e-07	-3.14475
hsa-miR-1299	MIMAT0005887	5.34e-06	1.91e-05	-2.61586
hsa-miR-187*	MIMAT0004561	0.000118175	0.000316889	-2.3633
hsa-miR-452	MIMAT0001635	0.00297787	0.00585833	-2.28138
hsa-miR-28-3p	MIMAT0004502	4.77e-10	6.69e-09	-1.77999
hsa-miR-486-5p	MIMAT0002177	3.39e-12	3.86e-10	-1.73235
hsa-miR-149*	MIMAT0004609	1.72e-05	5.52e-05	-1.60082
hsa-miR-548q	MIMAT0011163	5.63e-06	1.99e-05	-1.57689
hsa-miR-936	MIMAT0004979	9.96e-11	2.31e-09	-1.50227
hsa-miR-1246	MIMAT0005898	1.07e-11	5.65e-10	-1.47814
hsa-miR-765	MIMAT0003945	4.55e-10	6.6e-09	-1.42505
hsa-miR-711	MIMAT0012734	5.59e-09	5.11e-08	-1.41691
hsa-miR-602	MIMAT0003270	1.98e-06	7.72e-06	-1.38595
hsa-miR-494	MIMAT0002816	0.00447989	0.00845756	-1.34008
hsa-miR-623	MIMAT0003292	1.47e-09	1.63e-08	-1.33244
hsa-miR-622	MIMAT0003291	6.8e-07	2.95e-06	-1.33214
hsa-miR-198	MIMAT0000228	6.44e-05	0.000189726	-1.32305
hsa-miR-550	MIMAT0004800	1.43e-06	5.89e-06	-1.28889
hsa-miR-370	MIMAT0000722	5.34e-06	1.91e-05	-1.26921
hsa-miR-1826	MIMAT0006766	9.9e-08	5.49e-07	-1.2297
hsa-miR-1183	MIMAT0005828	1.51e-07	7.73e-07	-1.21322
hsa-miR-574-5p	MIMAT0004795	4.04e-11	1.55e-09	-1.1921
hsa-miR-887	MIMAT0004951	0.000690008	0.00157877	-1.17029
hsa-miR-483-5p	MIMAT0004761	1.21e-10	2.31e-09	-1.16497
hsa-miR-671-5p	MIMAT0003880	2.52e-11	1.06e-09	-1.1649
hsa-miR-500	MIMAT0004773	0.00351268	0.00681492	-1.15088
hsa-miR-1290	MIMAT0005880	1.86e-08	1.35e-07	-1.14114
hsa-miR-575	MIMAT0003240	7.24e-08	4.29e-07	-1.13889
hsa-miR-451	MIMAT0001631	6.65e-05	0.000194302	-1.1301
hsa-miR-1208	MIMAT0005873	1.82e-11	8.53e-10	-1.11814
hsa-miR-1275	MIMAT0005929	3.22e-12	3.86e-10	-1.11152
hsa-miR-501-5p	MIMAT0002872	2.58e-05	8.17e-05	-1.10424
hsa-miR-1972	MIMAT0009447	0.000104848	0.00028663	-1.08673
hsa-miR-501-3p	MIMAT0004774	0.00128964	0.00271469	-1.07377
hsa-miR-2276	MIMAT0011775	4.86e-08	3.06e-07	-1.07357
hsa-miR-135a*	MIMAT0004595	1.03e-08	8.15e-08	-1.06584
hsa-miR-193b*	MIMAT0004767	1.53e-10	2.81e-09	-1.06397
hsa-miR-1226*	MIMAT0005576	4.24e-10	6.38e-09	-1.06304
hsa-miR-493	MIMAT0003161	1.07e-09	1.29e-08	-1.0591
hsa-miR-564	MIMAT0003228	4.49e-09	4.39e-08	-1.05722
hsa-miR-125a-3p	MIMAT0004602	5.12e-09	4.79e-08	-1.04762
hsa-miR-526b	MIMAT0002835	4.67e-08	2.98e-07	-1.04013
hsa-miR-665	MIMAT0004952	1.37e-09	1.56e-08	-1.03916
hsa-miR-498	MIMAT0002824	0.000282514	0.000699637	-1.03552
hsa-miR-601	MIMAT0003269	4.24e-10	6.38e-09	-1.01952
hsa-miR-31*	MIMAT0004504	0.00194966	0.00396525	1.08588
hsa-miR-33a	MIMAT0000091	1.56e-06	6.27e-06	1.31108
hsa-miR-141*	MIMAT0004598	6.74e-08	4.06e-07	3.36641
hsa-miR-33b	MIMAT0003301	0.000259464	0.000654097	3.41158
hsa-miR-32	MIMAT0000090	2.46e-06	9.41e-06	3.99369
hsa-miR-7-1*	MIMAT0004553	1.95e-06	7.66e-06	4.05975
hsa-miR-1	MIMAT0000416	7.07e-05	0.000205192	4.18697
hsa-miR-215	MIMAT0000272	0.000266944	0.00066499	4.65343
hsa-miR-582-5p	MIMAT0003247	9.29e-05	0.000259149	4.76026

## Sheet: Add file 1g
Additional file 1g. List of the 1808 genes which were correlated to the 71 miRNAs differentially expressed between luminal A tumors of COCA cluster 1 versus COCA cluster 4 (absolute Spearman correlation > 0.4).
T-test p-values and fold change from testing mRNA differential expression between luminal A tumors of COCA cluster 1 versus COCA cluster 4.
Annotation of the genes is taken from QIAGEN’s Ingenuity Pathway Analysis (IPA; QIAGEN Redwood City,www.qiagen.com/ingenuity).
Gene Symbol	Entrez Gene Name	Location	Type(s)	B-H corrected t-test p-value	Fold change (negative: up in luminal As of COCA cluster 1, positive: up in luminal As of COCA cluster 4)	Status
SEPT6	septin 6	Cytoplasm	other	0.00246442	-0.293047	Upregulated in luminal As of COCA cluster 1 vs. COCA cluster 4
SEP15	15 kDa selenoprotein	Cytoplasm	enzyme	0.0195044	0.0927379	Upregulated in luminal As of COCA cluster 4 vs. COCA cluster 1
ABCF1	ATP binding cassette subfamily F member 1	Cytoplasm	transporter	0.0108001	0.164472	Upregulated in luminal As of COCA cluster 4 vs. COCA cluster 1
ABCF2	ATP binding cassette subfamily F member 2	Cytoplasm	transporter	0.029769	0.152344	Upregulated in luminal As of COCA cluster 4 vs. COCA cluster 1
ABHD16A	abhydrolase domain containing 16A	Other	other	0.00305623	0.253739	Upregulated in luminal As of COCA cluster 4 vs. COCA cluster 1
ABI1	abl interactor 1	Cytoplasm	other	0.0290971	0.074912	Upregulated in luminal As of COCA cluster 4 vs. COCA cluster 1
ABI3	ABI family member 3	Plasma Membrane	other	0.257023	-0.0516722	Not differentially expressed
ACACB	acetyl-CoA carboxylase beta	Cytoplasm	enzyme	0.35936	-0.13644	Not differentially expressed
ACAD10	acyl-CoA dehydrogenase family member 10	Cytoplasm	enzyme	0.0142696	-0.184919	Upregulated in luminal As of COCA cluster 1 vs. COCA cluster 4
ACBD7	acyl-CoA binding domain containing 7	Other	other	0.029769	-0.172182	Upregulated in luminal As of COCA cluster 1 vs. COCA cluster 4
ACHE	acetylcholinesterase (Yt blood group)	Plasma Membrane	enzyme	0.116446	-0.0601344	Not differentially expressed
ACIN1	apoptotic chromatin condensation inducer 1	Nucleus	enzyme	0.00123174	-0.560067	Upregulated in luminal As of COCA cluster 1 vs. COCA cluster 4
ACOT4	acyl-CoA thioesterase 4	Cytoplasm	enzyme	0.389409	0.0266957	Not differentially expressed
ACR	acrosin	Extracellular Space	peptidase	0.0240878	-0.119913	Upregulated in luminal As of COCA cluster 1 vs. COCA cluster 4
ACTB	actin, beta	Cytoplasm	other	0.00278359	-0.23079	Upregulated in luminal As of COCA cluster 1 vs. COCA cluster 4
ACTL6B	actin like 6B	Nucleus	other	0.150591	-0.118384	Not differentially expressed
ACTR1B	ARP1 actin-related protein 1 homolog B, centractin beta (yeast)	Cytoplasm	other	0.00195729	0.202604	Upregulated in luminal As of COCA cluster 4 vs. COCA cluster 1
ACVR1	activin A receptor type I	Plasma Membrane	kinase	0.0595706	0.099648	Not differentially expressed
ADAMTS16	ADAM metallopeptidase with thrombospondin type 1 motif 16	Extracellular Space	other	0.370017	0.0558849	Not differentially expressed
ADCK2	aarF domain containing kinase 2	Cytoplasm	kinase	0.0156175	0.175967	Upregulated in luminal As of COCA cluster 4 vs. COCA cluster 1
ADCY6	adenylate cyclase 6	Plasma Membrane	enzyme	0.00157232	0.474853	Upregulated in luminal As of COCA cluster 4 vs. COCA cluster 1
ADH1A	alcohol dehydrogenase 1A (class I), alpha polypeptide	Cytoplasm	enzyme	0.586936	-0.092363	Not differentially expressed
ADH1C	alcohol dehydrogenase 1C (class I), gamma polypeptide	Cytoplasm	enzyme	0.300157	-0.213783	Not differentially expressed
ADIPOQ	adiponectin, C1Q and collagen domain containing	Extracellular Space	other	0.56388	0.264224	Not differentially expressed
ADNP	activity-dependent neuroprotector homeobox	Nucleus	transcription regulator	0.0321172	0.132704	Upregulated in luminal As of COCA cluster 4 vs. COCA cluster 1
ADPRHL2	ADP-ribosylhydrolase like 2	Cytoplasm	enzyme	0.0116031	0.200069	Upregulated in luminal As of COCA cluster 4 vs. COCA cluster 1
ADRA1A	adrenoceptor alpha 1A	Plasma Membrane	G-protein coupled receptor	0.230779	-0.0857862	Not differentially expressed
ADSS	adenylosuccinate synthase	Cytoplasm	enzyme	0.194092	0.230881	Not differentially expressed
AFF1	AF4/FMR2 family member 1	Nucleus	transcription regulator	0.0146211	-0.114982	Upregulated in luminal As of COCA cluster 1 vs. COCA cluster 4
AGA	aspartylglucosaminidase	Cytoplasm	enzyme	0.0195044	0.200812	Upregulated in luminal As of COCA cluster 4 vs. COCA cluster 1
AGTRAP	angiotensin II receptor associated protein	Plasma Membrane	G-protein coupled receptor	0.00445553	0.413653	Upregulated in luminal As of COCA cluster 4 vs. COCA cluster 1
AHCY	adenosylhomocysteinase	Cytoplasm	enzyme	0.00241808	0.471833	Upregulated in luminal As of COCA cluster 4 vs. COCA cluster 1
AHSA1	AHA1, activator of heat shock 90kDa protein ATPase homolog 1 (yeast)	Cytoplasm	other	0.0179386	0.175735	Upregulated in luminal As of COCA cluster 4 vs. COCA cluster 1
AIDA	axin interactor, dorsalization associated	Cytoplasm	other	0.002977	0.245118	Upregulated in luminal As of COCA cluster 4 vs. COCA cluster 1
AIMP2	aminoacyl tRNA synthetase complex-interacting multifunctional protein 2	Plasma Membrane	other	0.0141535	0.217479	Upregulated in luminal As of COCA cluster 4 vs. COCA cluster 1
AKR1A1	aldo-keto reductase family 1, member A1 (aldehyde reductase)	Cytoplasm	enzyme	0.0243142	0.317519	Upregulated in luminal As of COCA cluster 4 vs. COCA cluster 1
AKR1C1	aldo-keto reductase family 1, member C2	Cytoplasm	enzyme	0.0959871	0.0177431	Not differentially expressed
AKR1C3	aldo-keto reductase family 1, member C3	Cytoplasm	enzyme	0.402113	-0.0926693	Not differentially expressed
AKR7A2P1	aldo-keto reductase family 7, member A2 pseudogene 1	Other	other	0.000907511	0.455604	Upregulated in luminal As of COCA cluster 4 vs. COCA cluster 1
AKT1S1	AKT1 substrate 1 (proline rich)	Cytoplasm	other	0.0543601	-0.0652952	Not differentially expressed
ALDH1L2	aldehyde dehydrogenase 1 family member L2	Cytoplasm	enzyme	0.0212069	-0.314768	Upregulated in luminal As of COCA cluster 1 vs. COCA cluster 4
ALDH6A1	aldehyde dehydrogenase 6 family member A1	Cytoplasm	enzyme	0.356014	0.0965089	Not differentially expressed
ALKBH1	alkB homolog 1, histone H2A dioxygenase	Cytoplasm	enzyme	0.00431779	0.212445	Upregulated in luminal As of COCA cluster 4 vs. COCA cluster 1
ALKBH3	alkB homolog 3, alpha-ketoglutarate-dependent dioxygenase	Nucleus	enzyme	0.0241744	0.186777	Upregulated in luminal As of COCA cluster 4 vs. COCA cluster 1
ALKBH4	alkB homolog 4, lysine demethylase	Cytoplasm	enzyme	0.093676	0.10862	Not differentially expressed
ALPK3	alpha kinase 3	Nucleus	kinase	0.100512	-0.0645837	Not differentially expressed
ALPP	alkaline phosphatase, placental	Plasma Membrane	phosphatase	0.020163	-0.11885	Upregulated in luminal As of COCA cluster 1 vs. COCA cluster 4
AMACR	alpha-methylacyl-CoA racemase	Cytoplasm	enzyme	0.067872	0.173576	Not differentially expressed
AMN1	antagonist of mitotic exit network 1 homolog	Plasma Membrane	other	0.0360303	0.131834	Upregulated in luminal As of COCA cluster 4 vs. COCA cluster 1
ANAPC1	anaphase promoting complex subunit 1	Nucleus	other	0.0102035	-0.0926968	Upregulated in luminal As of COCA cluster 1 vs. COCA cluster 4
ANAPC10	anaphase promoting complex subunit 10	Nucleus	other	0.00521118	0.182364	Upregulated in luminal As of COCA cluster 4 vs. COCA cluster 1
ANGEL1	angel homolog 1 (Drosophila)	Extracellular Space	other	0.00554982	0.138802	Upregulated in luminal As of COCA cluster 4 vs. COCA cluster 1
ANGPT4	angiopoietin 4	Extracellular Space	growth factor	0.0190545	-0.221486	Upregulated in luminal As of COCA cluster 1 vs. COCA cluster 4
ANKIB1	ankyrin repeat and IBR domain containing 1	Nucleus	transcription regulator	0.0268044	0.192084	Upregulated in luminal As of COCA cluster 4 vs. COCA cluster 1
ANKRD11	ankyrin repeat domain 11	Nucleus	other	0.00240266	-0.326149	Upregulated in luminal As of COCA cluster 1 vs. COCA cluster 4
ANKRD36	ankyrin repeat domain 36	Other	other	0.00328848	-0.338093	Upregulated in luminal As of COCA cluster 1 vs. COCA cluster 4
ANKRD36B	ankyrin repeat domain 36B	Extracellular Space	other	0.0146686	-0.260033	Upregulated in luminal As of COCA cluster 1 vs. COCA cluster 4
ANKRD50	ankyrin repeat domain 50	Other	other	0.141588	0.16418	Not differentially expressed
ANXA4	annexin A4	Plasma Membrane	other	0.0282021	0.196819	Upregulated in luminal As of COCA cluster 4 vs. COCA cluster 1
AP1AR	adaptor related protein complex 1 associated regulatory protein	Cytoplasm	other	0.0361019	0.260722	Upregulated in luminal As of COCA cluster 4 vs. COCA cluster 1
AP4M1	adaptor related protein complex 4 mu 1 subunit	Cytoplasm	transporter	0.0524893	0.109135	Not differentially expressed
APEH	acylaminoacyl-peptide hydrolase	Cytoplasm	peptidase	0.0155036	0.375807	Upregulated in luminal As of COCA cluster 4 vs. COCA cluster 1
APH1A	aph-1 homolog A, gamma secretase subunit	Cytoplasm	peptidase	0.00709079	0.293462	Upregulated in luminal As of COCA cluster 4 vs. COCA cluster 1
APITD1	apoptosis-inducing, TAF9-like domain 1	Nucleus	other	0.00682751	0.24319	Upregulated in luminal As of COCA cluster 4 vs. COCA cluster 1
APOO	apolipoprotein O	Extracellular Space	other	0.0751296	0.0895521	Not differentially expressed
AQP7P1	aquaporin 7 pseudogene 1	Other	other	0.586132	0.0284306	Not differentially expressed
AQR	aquarius intron-binding spliceosomal factor	Nucleus	other	0.0359434	0.0992065	Upregulated in luminal As of COCA cluster 4 vs. COCA cluster 1
ARF1	ADP ribosylation factor 1	Cytoplasm	enzyme	0.0124259	0.229298	Upregulated in luminal As of COCA cluster 4 vs. COCA cluster 1
ARF6	ADP ribosylation factor 6	Plasma Membrane	transporter	0.102053	0.190953	Not differentially expressed
ARFGAP1	ADP ribosylation factor GTPase activating protein 1	Cytoplasm	transporter	0.025344	-0.198995	Upregulated in luminal As of COCA cluster 1 vs. COCA cluster 4
ARGLU1	arginine and glutamate rich 1	Other	other	0.00148683	-0.343105	Upregulated in luminal As of COCA cluster 1 vs. COCA cluster 4
ARHGAP11B	Rho GTPase activating protein 11B	Cytoplasm	other	0.0530578	-0.228986	Not differentially expressed
ARHGAP23	Rho GTPase activating protein 23	Cytoplasm	other	0.00248054	-0.1571	Upregulated in luminal As of COCA cluster 1 vs. COCA cluster 4
ARHGAP28	Rho GTPase activating protein 28	Cytoplasm	other	0.460003	-0.0515748	Not differentially expressed
ARHGAP4	Rho GTPase activating protein 4	Cytoplasm	other	0.151936	-0.112314	Not differentially expressed
ARHGEF12	Rho guanine nucleotide exchange factor 12	Cytoplasm	other	0.018842	0.139284	Upregulated in luminal As of COCA cluster 4 vs. COCA cluster 1
ARID2	AT-rich interaction domain 2	Nucleus	transcription regulator	0.00174727	0.254733	Upregulated in luminal As of COCA cluster 4 vs. COCA cluster 1
ARL6IP1	ADP ribosylation factor like GTPase 6 interacting protein 1	Cytoplasm	other	0.0118129	0.245799	Upregulated in luminal As of COCA cluster 4 vs. COCA cluster 1
ARMCX6	armadillo repeat containing, X-linked 6	Other	other	0.70945	0.119325	Not differentially expressed
ARNTL2	aryl hydrocarbon receptor nuclear translocator like 2	Nucleus	transcription regulator	0.0575269	-0.215994	Not differentially expressed
ARPC1A	actin related protein 2/3 complex subunit 1A	Extracellular Space	other	0.0774091	0.191313	Not differentially expressed
ARPP19	cAMP regulated phosphoprotein 19kDa	Cytoplasm	transporter	0.0142696	0.184705	Upregulated in luminal As of COCA cluster 4 vs. COCA cluster 1
ARSB	arylsulfatase B	Cytoplasm	enzyme	0.0362259	-0.0402675	Upregulated in luminal As of COCA cluster 1 vs. COCA cluster 4
ARSI	arylsulfatase family member I	Extracellular Space	enzyme	0.777266	-0.121024	Not differentially expressed
ASAH2	N-acylsphingosine amidohydrolase (non-lysosomal ceramidase) 2	Cytoplasm	enzyme	0.00371832	-0.165357	Upregulated in luminal As of COCA cluster 1 vs. COCA cluster 4
ASAP1-IT1	ASAP1 intronic transcript 1	Other	other	0.00415145	-0.281717	Upregulated in luminal As of COCA cluster 1 vs. COCA cluster 4
ASB8	ankyrin repeat and SOCS box containing 8	Nucleus	transcription regulator	0.00218773	0.215165	Upregulated in luminal As of COCA cluster 4 vs. COCA cluster 1
ASCC2	activating signal cointegrator 1 complex subunit 2	Nucleus	other	0.00642341	0.144774	Upregulated in luminal As of COCA cluster 4 vs. COCA cluster 1
ASNA1	arsA arsenite transporter, ATP-binding, homolog 1 (bacterial)	Nucleus	transporter	0.00157232	0.308739	Upregulated in luminal As of COCA cluster 4 vs. COCA cluster 1
ATAD2B	ATPase family, AAA domain containing 2B	Nucleus	other	0.0247836	0.104381	Upregulated in luminal As of COCA cluster 4 vs. COCA cluster 1
ATG13	autophagy related 13	Cytoplasm	other	0.00543673	0.19668	Upregulated in luminal As of COCA cluster 4 vs. COCA cluster 1
ATG3	autophagy related 3	Cytoplasm	enzyme	0.0104426	0.209485	Upregulated in luminal As of COCA cluster 4 vs. COCA cluster 1
ATP10B	ATPase, class V, type 10B	Plasma Membrane	transporter	0.0231826	-0.117809	Upregulated in luminal As of COCA cluster 1 vs. COCA cluster 4
ATP5A1	ATP synthase, H+ transporting, mitochondrial F1 complex, alpha subunit 1, cardiac muscle	Cytoplasm	transporter	0.0048854	0.424507	Upregulated in luminal As of COCA cluster 4 vs. COCA cluster 1
ATP5B	ATP synthase, H+ transporting, mitochondrial F1 complex, beta polypeptide	Cytoplasm	transporter	0.00505894	0.307936	Upregulated in luminal As of COCA cluster 4 vs. COCA cluster 1
ATP5D	ATP synthase, H+ transporting, mitochondrial F1 complex, delta subunit	Cytoplasm	transporter	0.00141343	0.299625	Upregulated in luminal As of COCA cluster 4 vs. COCA cluster 1
ATP5F1	ATP synthase, H+ transporting, mitochondrial Fo complex subunit B1	Cytoplasm	transporter	0.00823433	0.200717	Upregulated in luminal As of COCA cluster 4 vs. COCA cluster 1
ATP5G1	ATP synthase, H+ transporting, mitochondrial Fo complex subunit C1 (subunit 9)	Cytoplasm	transporter	0.00801405	0.281102	Upregulated in luminal As of COCA cluster 4 vs. COCA cluster 1
ATP5G3	ATP synthase, H+ transporting, mitochondrial Fo complex subunit C3 (subunit 9)	Cytoplasm	transporter	0.125145	0.175834	Not differentially expressed
ATP5O	ATP synthase, H+ transporting, mitochondrial F1 complex, O subunit	Cytoplasm	transporter	0.240345	0.0590901	Not differentially expressed
ATP5SL	ATP5S-like	Cytoplasm	other	0.0305013	0.0920018	Upregulated in luminal As of COCA cluster 4 vs. COCA cluster 1
ATP6V0E1	ATPase, H+ transporting, lysosomal 9kDa, V0 subunit e1	Cytoplasm	transporter	0.00312737	0.262062	Upregulated in luminal As of COCA cluster 4 vs. COCA cluster 1
ATP6V0E2	ATPase, H+ transporting V0 subunit e2	Cytoplasm	enzyme	0.0843392	0.152819	Not differentially expressed
ATP6V1D	ATPase, H+ transporting, lysosomal 34kDa, V1 subunit D	Cytoplasm	transporter	0.834769	0.11749	Not differentially expressed
ATP6V1E1	ATPase, H+ transporting, lysosomal 31kDa, V1 subunit E1	Cytoplasm	transporter	0.00378203	0.315479	Upregulated in luminal As of COCA cluster 4 vs. COCA cluster 1
ATP6V1E2	ATPase, H+ transporting, lysosomal 31kDa, V1 subunit E2	Cytoplasm	transporter	0.0875655	0.143007	Not differentially expressed
ATP6V1G1	ATPase, H+ transporting, lysosomal 13kDa, V1 subunit G1	Cytoplasm	transporter	0.309183	0.140596	Not differentially expressed
ATP8	ATP synthase F0 subunit 8	Cytoplasm	enzyme	0.0033645	-0.434363	Upregulated in luminal As of COCA cluster 1 vs. COCA cluster 4
ATP8B2	ATPase, aminophospholipid transporter, class I, type 8B, member 2	Plasma Membrane	transporter	0.00193901	-0.346842	Upregulated in luminal As of COCA cluster 1 vs. COCA cluster 4
ATPAF2	ATP synthase mitochondrial F1 complex assembly factor 2	Cytoplasm	other	0.00205144	0.29115	Upregulated in luminal As of COCA cluster 4 vs. COCA cluster 1
ATXN3L	ataxin 3-like	Other	peptidase	0.00489915	-0.271805	Upregulated in luminal As of COCA cluster 1 vs. COCA cluster 4
ATXN7L2	ataxin 7-like 2	Other	other	0.0683867	-0.118271	Not differentially expressed
ATXN7L3	ataxin 7-like 3	Nucleus	transcription regulator	0.00131053	0.168368	Upregulated in luminal As of COCA cluster 4 vs. COCA cluster 1
ATXN7L3B	ataxin 7-like 3B	Other	other	0.0050564	0.218014	Upregulated in luminal As of COCA cluster 4 vs. COCA cluster 1
B3GNT1				0.00727406	0.210967	Upregulated in luminal As of COCA cluster 4 vs. COCA cluster 1
BAG1	BCL2 associated athanogene 1	Cytoplasm	other	0.0419344	0.365964	Upregulated in luminal As of COCA cluster 4 vs. COCA cluster 1
BAG5	BCL2 associated athanogene 5	Cytoplasm	other	0.0827423	0.143094	Not differentially expressed
BAGE4	B melanoma antigen family member 4	Other	other	0.00365301	-0.199006	Upregulated in luminal As of COCA cluster 1 vs. COCA cluster 4
BASP1P1	brain abundant, membrane attached signal protein 1 pseudogene 1	Other	other	0.0360303	-0.168272	Upregulated in luminal As of COCA cluster 1 vs. COCA cluster 4
BAZ2A	bromodomain adjacent to zinc finger domain 2A	Nucleus	transcription regulator	0.00141343	0.135707	Upregulated in luminal As of COCA cluster 4 vs. COCA cluster 1
BBS1	Bardet-Biedl syndrome 1	Extracellular Space	other	0.00106603	0.187584	Upregulated in luminal As of COCA cluster 4 vs. COCA cluster 1
BCKDHB	branched chain keto acid dehydrogenase E1, beta polypeptide	Cytoplasm	enzyme	0.589388	0.132777	Not differentially expressed
BCKDK	branched chain ketoacid dehydrogenase kinase	Cytoplasm	kinase	0.0313535	0.16748	Upregulated in luminal As of COCA cluster 4 vs. COCA cluster 1
BCL2L1	BCL2 like 1	Cytoplasm	other	0.00940711	0.104082	Upregulated in luminal As of COCA cluster 4 vs. COCA cluster 1
BCL2L2	BCL2-like 2	Cytoplasm	other	0.41453	0.049197	Not differentially expressed
BCR	breakpoint cluster region	Cytoplasm	kinase	0.0233798	-0.177446	Upregulated in luminal As of COCA cluster 1 vs. COCA cluster 4
BDH2	3-hydroxybutyrate dehydrogenase, type 2	Cytoplasm	enzyme	0.00535771	0.137312	Upregulated in luminal As of COCA cluster 4 vs. COCA cluster 1
BEST3	bestrophin 3	Nucleus	ion channel	0.0252344	-0.144582	Upregulated in luminal As of COCA cluster 1 vs. COCA cluster 4
BET1	Bet1 golgi vesicular membrane trafficking protein	Cytoplasm	transporter	0.0142583	0.115335	Upregulated in luminal As of COCA cluster 4 vs. COCA cluster 1
BICC1	BicC family RNA binding protein 1	Other	other	0.00205144	-0.640299	Upregulated in luminal As of COCA cluster 1 vs. COCA cluster 4
BIRC7	baculoviral IAP repeat containing 7	Other	enzyme	0.0277018	-0.142775	Upregulated in luminal As of COCA cluster 1 vs. COCA cluster 4
BMP7	bone morphogenetic protein 7	Extracellular Space	growth factor	0.940197	-0.0135501	Not differentially expressed
BNIP1	BCL2/adenovirus E1B 19kDa interacting protein 1	Cytoplasm	transporter	0.011626	0.135336	Upregulated in luminal As of COCA cluster 4 vs. COCA cluster 1
BPHL	biphenyl hydrolase-like (serine hydrolase)	Cytoplasm	enzyme	0.05762	0.0762078	Not differentially expressed
BRD7	bromodomain containing 7	Nucleus	transcription regulator	0.0512075	-0.147133	Not differentially expressed
BRE	brain and reproductive organ-expressed (TNFRSF1A modulator)	Cytoplasm	other	0.106463	-0.0929373	Not differentially expressed
BRF2	BRF2, RNA polymerase III transcription initiation factor 50 kDa subunit	Nucleus	transcription regulator	0.0860934	0.312284	Not differentially expressed
BRMS1L	breast cancer metastasis-suppressor 1-like	Other	other	0.0277018	0.115636	Upregulated in luminal As of COCA cluster 4 vs. COCA cluster 1
BRPF1	bromodomain and PHD finger containing 1	Nucleus	transporter	0.00493102	0.152593	Upregulated in luminal As of COCA cluster 4 vs. COCA cluster 1
BRPF3	bromodomain and PHD finger containing 3	Cytoplasm	other	0.0337474	0.0274033	Upregulated in luminal As of COCA cluster 4 vs. COCA cluster 1
BSCL2	Berardinelli-Seip congenital lipodystrophy 2 (seipin)	Cytoplasm	other	0.00488175	0.362565	Upregulated in luminal As of COCA cluster 4 vs. COCA cluster 1
BTBD10	BTB (POZ) domain containing 10	Cytoplasm	other	0.0146775	0.120428	Upregulated in luminal As of COCA cluster 4 vs. COCA cluster 1
BTBD2	BTB (POZ) domain containing 2	Cytoplasm	other	0.00141343	0.202633	Upregulated in luminal As of COCA cluster 4 vs. COCA cluster 1
BTF3P11	basic transcription factor 3 pseudogene 11	Nucleus	transcription regulator	0.00576319	0.451321	Upregulated in luminal As of COCA cluster 4 vs. COCA cluster 1
BTN2A1	butyrophilin subfamily 2 member A1	Plasma Membrane	other	0.00819586	-0.109983	Upregulated in luminal As of COCA cluster 1 vs. COCA cluster 4
BTN2A3	butyrophilin subfamily 2 member A3, pseudogene	Other	other	0.000948452	-0.330385	Upregulated in luminal As of COCA cluster 1 vs. COCA cluster 4
BTN3A1	butyrophilin subfamily 3 member A1	Extracellular Space	other	0.00352041	-0.484457	Upregulated in luminal As of COCA cluster 1 vs. COCA cluster 4
BUD31	BUD31 homolog	Nucleus	transcription regulator	0.241709	0.0870559	Not differentially expressed
C10orf27	thymus, brain and testes associated	Cytoplasm	other	0.0351542	-0.0912376	Upregulated in luminal As of COCA cluster 1 vs. COCA cluster 4
C10orf46	CDK2-associated, cullin domain 1	Other	other	0.0327167	0.245726	Upregulated in luminal As of COCA cluster 4 vs. COCA cluster 1
C10orf57	transmembrane protein 254	Other	other	0.151554	0.203304	Not differentially expressed
C11orf58	chromosome 11 open reading frame 58	Other	other	0.0108272	0.140768	Upregulated in luminal As of COCA cluster 4 vs. COCA cluster 1
C11orf95	chromosome 11 open reading frame 95	Other	other	0.127902	-0.0964937	Not differentially expressed
C12orf47	MAPKAPK5 antisense RNA 1	Other	other	0.00137916	0.155948	Upregulated in luminal As of COCA cluster 4 vs. COCA cluster 1
C13orf30	family with sequence similarity 216 member B	Other	other	0.0139413	-0.550044	Upregulated in luminal As of COCA cluster 1 vs. COCA cluster 4
C14orf1	chromosome 14 open reading frame 1	Cytoplasm	other	0.0661569	0.172633	Not differentially expressed
C14orf109	transmembrane protein 251	Other	other	0.00906953	0.269057	Upregulated in luminal As of COCA cluster 4 vs. COCA cluster 1
C14orf162	coiled-coil domain containing 177	Other	other	0.0143526	-0.571751	Upregulated in luminal As of COCA cluster 1 vs. COCA cluster 4
C14orf79	chromosome 14 open reading frame 79	Other	other	0.0559554	0.22846	Not differentially expressed
C15orf17	family with sequence similarity 219 member B	Other	other	0.00195729	0.334276	Upregulated in luminal As of COCA cluster 4 vs. COCA cluster 1
C15orf29	katanin p80 subunit B-like 1	Nucleus	other	0.0352929	0.149157	Upregulated in luminal As of COCA cluster 4 vs. COCA cluster 1
C15orf44	von Willebrand factor A domain containing 9	Cytoplasm	other	0.0358191	0.157717	Upregulated in luminal As of COCA cluster 4 vs. COCA cluster 1
C15orf59	chromosome 15 open reading frame 59	Other	other	0.15586	-0.122932	Not differentially expressed
C15orf61	chromosome 15 open reading frame 61	Other	other	0.0121327	0.169329	Upregulated in luminal As of COCA cluster 4 vs. COCA cluster 1
C16orf91	chromosome 16 open reading frame 91	Other	other	0.343013	0.169695	Not differentially expressed
C17orf100	chromosome 17 open reading frame 100	Other	other	0.0425691	0.0913221	Upregulated in luminal As of COCA cluster 4 vs. COCA cluster 1
C17orf105	chromosome 17 open reading frame 105	Other	other	0.0178732	-0.158672	Upregulated in luminal As of COCA cluster 1 vs. COCA cluster 4
C17orf59	BLOC-1 related complex subunit 6	Other	other	0.0020908	0.401432	Upregulated in luminal As of COCA cluster 4 vs. COCA cluster 1
C17orf91	MIR22 host gene	Other	other	0.0230924	-0.282559	Upregulated in luminal As of COCA cluster 1 vs. COCA cluster 4
C18orf32	chromosome 18 open reading frame 32	Other	other	0.00312737	0.337335	Upregulated in luminal As of COCA cluster 4 vs. COCA cluster 1
C18orf34	coiled-coil domain containing 178	Other	other	0.0589602	-0.124732	Not differentially expressed
C18orf55	translocase of inner mitochondrial membrane 21 homolog (yeast)	Cytoplasm	other	0.0793644	0.043865	Not differentially expressed
C19orf2	URI1 prefoldin-like chaperone	Nucleus	transcription regulator	0.0433298	-0.21299	Upregulated in luminal As of COCA cluster 1 vs. COCA cluster 4
C19orf39	SWIM-type zinc finger 7 associated protein 1	Other	enzyme	0.0704999	0.110833	Not differentially expressed
C19orf43	chromosome 19 open reading frame 43	Nucleus	other	0.00312737	0.160316	Upregulated in luminal As of COCA cluster 4 vs. COCA cluster 1
C19orf44	chromosome 19 open reading frame 44	Other	other	0.0122564	-0.285284	Upregulated in luminal As of COCA cluster 1 vs. COCA cluster 4
C19orf50	KxDL motif containing 1	Other	other	0.00285315	0.196994	Upregulated in luminal As of COCA cluster 4 vs. COCA cluster 1
C19orf52	chromosome 19 open reading frame 52	Other	other	0.0274976	0.141559	Upregulated in luminal As of COCA cluster 4 vs. COCA cluster 1
C19orf56	WD repeat domain 83 opposite strand	Other	other	0.00244266	0.288285	Upregulated in luminal As of COCA cluster 4 vs. COCA cluster 1
C19orf66	chromosome 19 open reading frame 66	Other	other	0.114636	-0.105757	Not differentially expressed
C1GALT1C1	C1GALT1 specific chaperone 1	Cytoplasm	enzyme	0.00481166	0.248129	Upregulated in luminal As of COCA cluster 4 vs. COCA cluster 1
C1orf131	chromosome 1 open reading frame 131	Other	other	0.0132605	0.271383	Upregulated in luminal As of COCA cluster 4 vs. COCA cluster 1
C1orf138	ADAMTSL4 antisense RNA 1	Other	other	0.00997259	-0.128484	Upregulated in luminal As of COCA cluster 1 vs. COCA cluster 4
C1orf140	uncharacterized LOC400804	Other	other	0.0286763	-0.294278	Upregulated in luminal As of COCA cluster 1 vs. COCA cluster 4
C1orf172	keratinocyte differentiation factor 1	Plasma Membrane	other	0.273011	0.14341	Not differentially expressed
C1orf216	chromosome 1 open reading frame 216	Other	other	0.00195729	0.209001	Upregulated in luminal As of COCA cluster 4 vs. COCA cluster 1
C1orf43	chromosome 1 open reading frame 43	Other	other	0.00202236	0.470752	Upregulated in luminal As of COCA cluster 4 vs. COCA cluster 1
C1orf61	chromosome 1 open reading frame 61	Cytoplasm	other	0.0230924	-0.137226	Upregulated in luminal As of COCA cluster 1 vs. COCA cluster 4
C1orf74	chromosome 1 open reading frame 74	Other	other	0.0194863	0.157636	Upregulated in luminal As of COCA cluster 4 vs. COCA cluster 1
C1QC	complement component 1, q subcomponent, C chain	Extracellular Space	other	0.0361154	-0.299718	Upregulated in luminal As of COCA cluster 1 vs. COCA cluster 4
C1QTNF3	C1q and tumor necrosis factor related protein 3	Extracellular Space	other	0.372591	0.0219282	Not differentially expressed
C20orf108	family with sequence similarity 210 member B	Extracellular Space	other	0.0611468	0.187243	Not differentially expressed
C20orf11	GID complex subunit 8	Nucleus	other	0.0392295	0.195142	Upregulated in luminal As of COCA cluster 4 vs. COCA cluster 1
C20orf3	adipocyte plasma membrane associated protein	Plasma Membrane	enzyme	0.00322558	0.505369	Upregulated in luminal As of COCA cluster 4 vs. COCA cluster 1
C20orf30	transmembrane protein 230	Other	other	0.00221191	0.276375	Upregulated in luminal As of COCA cluster 4 vs. COCA cluster 1
C20orf96	chromosome 20 open reading frame 96	Other	other	0.00524482	-0.354117	Upregulated in luminal As of COCA cluster 1 vs. COCA cluster 4
C22orf13	guanylyl cyclase domain containing 1	Other	other	0.0482225	0.17552	Upregulated in luminal As of COCA cluster 4 vs. COCA cluster 1
C22orf15	chromosome 22 open reading frame 15	Other	other	0.00819586	-0.189902	Upregulated in luminal As of COCA cluster 1 vs. COCA cluster 4
C22orf28	RNA 2',3'-cyclic phosphate and 5'-OH ligase	Cytoplasm	enzyme	0.00982777	0.304139	Upregulated in luminal As of COCA cluster 4 vs. COCA cluster 1
C2orf15	chromosome 2 open reading frame 15	Other	other	0.013403	0.297819	Upregulated in luminal As of COCA cluster 4 vs. COCA cluster 1
C2orf28	all-trans retinoic acid induced differentiation factor	Nucleus	other	0.00380517	0.407737	Upregulated in luminal As of COCA cluster 4 vs. COCA cluster 1
C2orf44	chromosome 2 open reading frame 44	Other	other	0.00141343	0.211091	Upregulated in luminal As of COCA cluster 4 vs. COCA cluster 1
C2orf48	chromosome 2 open reading frame 48	Other	other	0.708442	-0.133688	Not differentially expressed
C2orf56	NADH:ubiquinone oxidoreductase complex assembly factor 7	Cytoplasm	other	0.00218773	-0.155268	Upregulated in luminal As of COCA cluster 1 vs. COCA cluster 4
C2orf76	chromosome 2 open reading frame 76	Other	other	0.0213403	0.206052	Upregulated in luminal As of COCA cluster 4 vs. COCA cluster 1
C3AR1	complement component 3a receptor 1	Plasma Membrane	G-protein coupled receptor	0.00823433	-0.346874	Upregulated in luminal As of COCA cluster 1 vs. COCA cluster 4
C3orf17	chromosome 3 open reading frame 17	Nucleus	other	0.0011152	0.196378	Upregulated in luminal As of COCA cluster 4 vs. COCA cluster 1
C3orf38	chromosome 3 open reading frame 38	Other	peptidase	0.187769	0.157179	Not differentially expressed
C3orf54	family with sequence similarity 212 member A	Cytoplasm	other	0.00281171	-0.405924	Upregulated in luminal As of COCA cluster 1 vs. COCA cluster 4
C3orf71	ariadne homolog 2 opposite strand	Other	other	0.00854747	0.1989	Upregulated in luminal As of COCA cluster 4 vs. COCA cluster 1
C4orf14	nitric oxide associated 1	Cytoplasm	other	0.00831474	0.145604	Upregulated in luminal As of COCA cluster 4 vs. COCA cluster 1
C4orf41	trafficking protein particle complex 11	Other	other	0.00472447	0.165464	Upregulated in luminal As of COCA cluster 4 vs. COCA cluster 1
C4orf51	chromosome 4 open reading frame 51	Other	other	0.0732557	-0.185638	Not differentially expressed
C4orf6	long intergenic non-protein coding RNA 1587	Other	other	0.0101144	-0.196349	Upregulated in luminal As of COCA cluster 1 vs. COCA cluster 4
C5	complement component 5	Extracellular Space	cytokine	0.00278359	0.215469	Upregulated in luminal As of COCA cluster 4 vs. COCA cluster 1
C5orf30	chromosome 5 open reading frame 30	Cytoplasm	other	0.108508	0.216007	Not differentially expressed
C5orf35	SET domain containing 9	Other	other	0.0113773	0.292538	Upregulated in luminal As of COCA cluster 4 vs. COCA cluster 1
C5orf51	chromosome 5 open reading frame 51	Other	other	0.047285	0.146985	Upregulated in luminal As of COCA cluster 4 vs. COCA cluster 1
C5orf53	IgA-inducing protein	Other	other	0.00608562	0.155187	Upregulated in luminal As of COCA cluster 4 vs. COCA cluster 1
C5orf54	zinc finger, BED-type containing 8	Nucleus	other	0.0315874	0.0885684	Upregulated in luminal As of COCA cluster 4 vs. COCA cluster 1
C6orf130	O-acyl-ADP-ribose deacylase 1	Other	enzyme	0.0723633	0.16186	Not differentially expressed
C6orf138	patched domain containing 4	Other	other	0.0282204	-0.470691	Upregulated in luminal As of COCA cluster 1 vs. COCA cluster 4
C7orf10	succinyl-CoA:glutarate-CoA transferase	Cytoplasm	enzyme	0.0209571	-0.234449	Upregulated in luminal As of COCA cluster 1 vs. COCA cluster 4
C7orf36	Yae1 domain containing 1	Other	other	0.00184581	0.141508	Upregulated in luminal As of COCA cluster 4 vs. COCA cluster 1
C7orf42	transmembrane protein 248	Other	other	0.0838432	0.158512	Not differentially expressed
C7orf49	chromosome 7 open reading frame 49	Other	other	0.416221	0.0322205	Not differentially expressed
C7orf60	chromosome 7 open reading frame 60	Other	other	0.0971328	0.0582466	Not differentially expressed
C7orf70	family with sequence similarity 220 member A	Other	other	0.0770293	0.209478	Not differentially expressed
C8G	complement component 8, gamma polypeptide	Extracellular Space	transporter	0.0115516	-0.158484	Upregulated in luminal As of COCA cluster 1 vs. COCA cluster 4
C8orf33	chromosome 8 open reading frame 33	Other	other	0.0102621	0.191316	Upregulated in luminal As of COCA cluster 4 vs. COCA cluster 1
C8orf40	small integral membrane protein 19	Nucleus	other	0.036989	0.190469	Upregulated in luminal As of COCA cluster 4 vs. COCA cluster 1
C9orf116	chromosome 9 open reading frame 116	Other	other	0.03785	0.336324	Upregulated in luminal As of COCA cluster 4 vs. COCA cluster 1
C9orf119	SWI5 homologous recombination repair protein	Nucleus	other	0.00205144	0.348909	Upregulated in luminal As of COCA cluster 4 vs. COCA cluster 1
C9orf53	CDKN2A antisense RNA 1 (head to head)	Other	other	0.00576319	-0.566223	Upregulated in luminal As of COCA cluster 1 vs. COCA cluster 4
C9orf69	chromosome 9 open reading frame 69	Other	other	0.0233499	0.169649	Upregulated in luminal As of COCA cluster 4 vs. COCA cluster 1
C9orf80	INTS3 and NABP interacting protein	Nucleus	other	0.0060964	0.207618	Upregulated in luminal As of COCA cluster 4 vs. COCA cluster 1
C9orf85	chromosome 9 open reading frame 85	Other	other	0.00245087	-0.159972	Upregulated in luminal As of COCA cluster 1 vs. COCA cluster 4
CA5BP1	carbonic anhydrase VB pseudogene 1	Other	other	0.0618081	-0.179865	Not differentially expressed
CACNA2D2	calcium channel, voltage-dependent, alpha 2/delta subunit 2	Plasma Membrane	ion channel	0.105902	0.296844	Not differentially expressed
CACNB1	calcium channel, voltage-dependent, beta 1 subunit	Plasma Membrane	ion channel	0.00211614	-0.0922693	Upregulated in luminal As of COCA cluster 1 vs. COCA cluster 4
CALB2	calbindin 2	Cytoplasm	other	0.127752	-0.253014	Not differentially expressed
CALCA	calcitonin-related polypeptide alpha	Plasma Membrane	other	0.00421268	-0.211377	Upregulated in luminal As of COCA cluster 1 vs. COCA cluster 4
CAPN1	calpain 1, (mu/I) large subunit	Cytoplasm	peptidase	0.00605822	0.31716	Upregulated in luminal As of COCA cluster 4 vs. COCA cluster 1
CAPNS1	calpain, small subunit 1	Cytoplasm	peptidase	0.0113626	0.209398	Upregulated in luminal As of COCA cluster 4 vs. COCA cluster 1
CAPZA1	capping protein (actin filament) muscle Z-line, alpha 1	Cytoplasm	other	0.024943	0.0718312	Upregulated in luminal As of COCA cluster 4 vs. COCA cluster 1
CASKIN2	CASK interacting protein 2	Cytoplasm	other	0.0439156	-0.299633	Upregulated in luminal As of COCA cluster 1 vs. COCA cluster 4
CASP3	caspase 3	Cytoplasm	peptidase	0.000884897	-0.255694	Upregulated in luminal As of COCA cluster 1 vs. COCA cluster 4
CASP8AP2	caspase 8 associated protein 2	Nucleus	transcription regulator	0.120122	0.0527612	Not differentially expressed
CASS4	Cas scaffolding protein family member 4	Other	other	0.0309317	-0.0907635	Upregulated in luminal As of COCA cluster 1 vs. COCA cluster 4
CBLC	Cbl proto-oncogene C, E3 ubiquitin protein ligase	Nucleus	enzyme	0.332149	-0.0566439	Not differentially expressed
CBY1	chibby homolog 1 (Drosophila)	Cytoplasm	other	0.00819586	0.140669	Upregulated in luminal As of COCA cluster 4 vs. COCA cluster 1
CCDC110	coiled-coil domain containing 110	Nucleus	other	0.121394	0.10484	Not differentially expressed
CCDC111	primase and DNA directed polymerase	Extracellular Space	enzyme	0.00290534	0.200628	Upregulated in luminal As of COCA cluster 4 vs. COCA cluster 1
CCDC115	coiled-coil domain containing 115	Cytoplasm	other	0.00645874	0.167878	Upregulated in luminal As of COCA cluster 4 vs. COCA cluster 1
CCDC117	coiled-coil domain containing 117	Other	other	0.0316091	0.290867	Upregulated in luminal As of COCA cluster 4 vs. COCA cluster 1
CCDC150	coiled-coil domain containing 150	Other	other	0.0101086	-0.326258	Upregulated in luminal As of COCA cluster 1 vs. COCA cluster 4
CCDC22	coiled-coil domain containing 22	Cytoplasm	other	0.00193901	0.230893	Upregulated in luminal As of COCA cluster 4 vs. COCA cluster 1
CCDC24	coiled-coil domain containing 24	Other	other	0.0272059	0.201401	Upregulated in luminal As of COCA cluster 4 vs. COCA cluster 1
CCDC41	centrosomal protein 83kDa	Extracellular Space	other	0.0133489	-0.185001	Upregulated in luminal As of COCA cluster 1 vs. COCA cluster 4
CCDC51	coiled-coil domain containing 51	Cytoplasm	other	0.00957652	0.333403	Upregulated in luminal As of COCA cluster 4 vs. COCA cluster 1
CCDC56	cytochrome c oxidase assembly factor 3	Cytoplasm	other	0.0130618	0.449231	Upregulated in luminal As of COCA cluster 4 vs. COCA cluster 1
CCDC66	coiled-coil domain containing 66	Other	other	0.00209946	-1.03349	Upregulated in luminal As of COCA cluster 1 vs. COCA cluster 4
CCDC75	G-patch domain containing 11	Other	other	0.0756299	-0.165787	Not differentially expressed
CCDC94	coiled-coil domain containing 94	Other	other	0.0700477	0.0200979	Not differentially expressed
CCDC96	coiled-coil domain containing 96	Other	other	0.0643975	0.244041	Not differentially expressed
CCL15	chemokine (C-C motif) ligand 15	Extracellular Space	cytokine	0.289453	-0.194783	Not differentially expressed
CCL16	chemokine (C-C motif) ligand 16	Extracellular Space	cytokine	0.0657856	-0.0642535	Not differentially expressed
CCL21	chemokine (C-C motif) ligand 21	Extracellular Space	cytokine	0.105076	-0.245949	Not differentially expressed
CCNDBP1	cyclin D-type binding-protein 1	Nucleus	other	0.000907511	0.278563	Upregulated in luminal As of COCA cluster 4 vs. COCA cluster 1
CCNI	cyclin I	Other	other	0.0205172	0.205281	Upregulated in luminal As of COCA cluster 4 vs. COCA cluster 1
CCNL1	cyclin L1	Nucleus	other	0.00131053	-0.256403	Upregulated in luminal As of COCA cluster 1 vs. COCA cluster 4
CCT5	chaperonin containing TCP1 subunit 5	Cytoplasm	other	0.0154579	0.152017	Upregulated in luminal As of COCA cluster 4 vs. COCA cluster 1
CCT7	chaperonin containing TCP1 subunit 7	Cytoplasm	other	0.01628	0.201063	Upregulated in luminal As of COCA cluster 4 vs. COCA cluster 1
CCT8	chaperonin containing TCP1 subunit 8	Cytoplasm	enzyme	0.0763639	0.0904941	Not differentially expressed
CD209	CD209 molecule	Plasma Membrane	other	0.182922	-0.175135	Not differentially expressed
CD2BP2	CD2 (cytoplasmic tail) binding protein 2	Cytoplasm	other	0.0033645	0.200641	Upregulated in luminal As of COCA cluster 4 vs. COCA cluster 1
CD36	CD36 molecule	Plasma Membrane	transmembrane receptor	0.199873	-0.13449	Not differentially expressed
CD3E	CD3e molecule	Plasma Membrane	transmembrane receptor	0.10191	-0.207202	Not differentially expressed
CD53	CD53 molecule	Plasma Membrane	other	0.0310092	-0.419933	Upregulated in luminal As of COCA cluster 1 vs. COCA cluster 4
CD79A	CD79a molecule	Plasma Membrane	transmembrane receptor	0.0261738	-0.328071	Upregulated in luminal As of COCA cluster 1 vs. COCA cluster 4
CD86	CD86 molecule	Plasma Membrane	transmembrane receptor	0.000948452	-2.41997	Upregulated in luminal As of COCA cluster 1 vs. COCA cluster 4
CDC123	cell division cycle 123	Cytoplasm	other	0.0108001	0.173789	Upregulated in luminal As of COCA cluster 4 vs. COCA cluster 1
CDC37L1	cell division cycle 37-like 1	Cytoplasm	other	0.0901239	0.122216	Not differentially expressed
CDIPT	CDP-diacylglycerol--inositol 3-phosphatidyltransferase	Cytoplasm	enzyme	0.00133162	0.257359	Upregulated in luminal As of COCA cluster 4 vs. COCA cluster 1
CDRT15L2	CMT1A duplicated region transcript 15-like 2	Other	other	0.0178015	-0.237889	Upregulated in luminal As of COCA cluster 1 vs. COCA cluster 4
CDS1	CDP-diacylglycerol synthase 1	Cytoplasm	enzyme	0.602905	0.0728009	Not differentially expressed
CDV3	CDV3 homolog (mouse)	Cytoplasm	other	0.0077571	-0.340229	Upregulated in luminal As of COCA cluster 1 vs. COCA cluster 4
CELF1	CUGBP, Elav-like family member 1	Cytoplasm	translation regulator	0.00123901	-0.333259	Upregulated in luminal As of COCA cluster 1 vs. COCA cluster 4
CEND1	cell cycle exit and neuronal differentiation 1	Other	other	0.0279494	-0.136817	Upregulated in luminal As of COCA cluster 1 vs. COCA cluster 4
CENPB	centromere protein B	Nucleus	other	0.00205144	0.180413	Upregulated in luminal As of COCA cluster 4 vs. COCA cluster 1
CENPC1	centromere protein C pseudogene 1	Nucleus	other	0.0061508	-0.245727	Upregulated in luminal As of COCA cluster 1 vs. COCA cluster 4
CENPH	centromere protein H	Nucleus	other	0.00785564	0.195626	Upregulated in luminal As of COCA cluster 4 vs. COCA cluster 1
CENPT	centromere protein T	Cytoplasm	other	0.000880727	-0.590152	Upregulated in luminal As of COCA cluster 1 vs. COCA cluster 4
CEP350	centrosomal protein 350kDa	Cytoplasm	other	0.00851999	-0.298218	Upregulated in luminal As of COCA cluster 1 vs. COCA cluster 4
CEP78	centrosomal protein 78kDa	Cytoplasm	other	0.00686018	-0.177101	Upregulated in luminal As of COCA cluster 1 vs. COCA cluster 4
CEPT1	choline/ethanolamine phosphotransferase 1	Cytoplasm	enzyme	0.00823433	0.191953	Upregulated in luminal As of COCA cluster 4 vs. COCA cluster 1
CERCAM	cerebral endothelial cell adhesion molecule	Other	other	0.838525	0.0367301	Not differentially expressed
CERS3	ceramide synthase 3	Nucleus	transcription regulator	0.0911676	-0.0915337	Not differentially expressed
CES1	carboxylesterase 1	Cytoplasm	enzyme	0.0426288	-0.20607	Upregulated in luminal As of COCA cluster 1 vs. COCA cluster 4
CETN2	centrin 2	Nucleus	enzyme	0.022675	0.269705	Upregulated in luminal As of COCA cluster 4 vs. COCA cluster 1
CFD	complement factor D (adipsin)	Extracellular Space	peptidase	0.281426	-0.414161	Not differentially expressed
CFLAR	CASP8 and FADD like apoptosis regulator	Cytoplasm	other	0.0780208	-0.107169	Not differentially expressed
CGGBP1	CGG triplet repeat binding protein 1	Nucleus	transcription regulator	0.0339436	0.191526	Upregulated in luminal As of COCA cluster 4 vs. COCA cluster 1
CHCHD1	coiled-coil-helix-coiled-coil-helix domain containing 1	Nucleus	other	0.0207269	0.180962	Upregulated in luminal As of COCA cluster 4 vs. COCA cluster 1
CHCHD3	coiled-coil-helix-coiled-coil-helix domain containing 3	Cytoplasm	transcription regulator	0.0560479	0.2068	Not differentially expressed
CHCHD5	coiled-coil-helix-coiled-coil-helix domain containing 5	Other	other	0.00234133	0.346838	Upregulated in luminal As of COCA cluster 4 vs. COCA cluster 1
CHD4	chromodomain helicase DNA binding protein 4	Nucleus	enzyme	0.0243142	0.116404	Upregulated in luminal As of COCA cluster 4 vs. COCA cluster 1
CHD5	chromodomain helicase DNA binding protein 5	Nucleus	enzyme	0.489842	-0.0397953	Not differentially expressed
CHID1	chitinase domain containing 1	Extracellular Space	other	0.00312737	0.342398	Upregulated in luminal As of COCA cluster 4 vs. COCA cluster 1
CHMP2A	charged multivesicular body protein 2A	Cytoplasm	other	0.0801785	0.104135	Not differentially expressed
CHMP4C	charged multivesicular body protein 4C	Cytoplasm	other	0.476523	0.122362	Not differentially expressed
CHRNB3	cholinergic receptor, nicotinic beta 3	Plasma Membrane	transmembrane receptor	0.00983942	0.124541	Upregulated in luminal As of COCA cluster 4 vs. COCA cluster 1
CHST12	carbohydrate (chondroitin 4) sulfotransferase 12	Cytoplasm	enzyme	0.0908745	-0.0865006	Not differentially expressed
CHST14	carbohydrate (N-acetylgalactosamine 4-0) sulfotransferase 14	Cytoplasm	enzyme	0.0543601	0.101658	Not differentially expressed
CHST6	carbohydrate (N-acetylglucosamine 6-O) sulfotransferase 6	Cytoplasm	enzyme	0.0936452	-0.236272	Not differentially expressed
CIRBP	cold inducible RNA binding protein	Nucleus	translation regulator	0.00285315	0.216149	Upregulated in luminal As of COCA cluster 4 vs. COCA cluster 1
CISH	cytokine inducible SH2-containing protein	Cytoplasm	other	0.00490031	-0.537107	Upregulated in luminal As of COCA cluster 1 vs. COCA cluster 4
CIZ1	CDKN1A interacting zinc finger protein 1	Nucleus	transporter	0.0306069	-0.121145	Upregulated in luminal As of COCA cluster 1 vs. COCA cluster 4
CLCA1	chloride channel accessory 1	Plasma Membrane	ion channel	0.100734	-0.0342382	Not differentially expressed
CLCN3	chloride channel, voltage-sensitive 3	Plasma Membrane	ion channel	0.0264299	0.217117	Upregulated in luminal As of COCA cluster 4 vs. COCA cluster 1
CLEC4M	C-type lectin domain family 4 member M	Plasma Membrane	other	0.054866	-0.102322	Not differentially expressed
CLIC1	chloride intracellular channel 1	Nucleus	ion channel	0.0114253	0.256879	Upregulated in luminal As of COCA cluster 4 vs. COCA cluster 1
CLIP4	CAP-Gly domain containing linker protein family member 4	Other	other	0.257654	-0.0897179	Not differentially expressed
CLN6	ceroid-lipofuscinosis, neuronal 6, late infantile, variant	Cytoplasm	other	0.00693982	0.179447	Upregulated in luminal As of COCA cluster 4 vs. COCA cluster 1
CLN8	ceroid-lipofuscinosis, neuronal 8	Cytoplasm	other	0.0178282	0.138379	Upregulated in luminal As of COCA cluster 4 vs. COCA cluster 1
CLP1	cleavage and polyadenylation factor I subunit 1	Nucleus	other	0.0150417	0.263767	Upregulated in luminal As of COCA cluster 4 vs. COCA cluster 1
CLPTM1	cleft lip and palate associated transmembrane protein 1	Plasma Membrane	other	0.00278359	0.38506	Upregulated in luminal As of COCA cluster 4 vs. COCA cluster 1
CLSPN	claspin	Nucleus	other	0.00144805	-0.327077	Upregulated in luminal As of COCA cluster 1 vs. COCA cluster 4
CNN2	calponin 2	Cytoplasm	other	0.0343197	-0.2154	Upregulated in luminal As of COCA cluster 1 vs. COCA cluster 4
CNOT7	CCR4-NOT transcription complex subunit 7	Nucleus	transcription regulator	0.0297025	0.280912	Upregulated in luminal As of COCA cluster 4 vs. COCA cluster 1
CNOT8	CCR4-NOT transcription complex subunit 8	Nucleus	transcription regulator	0.0111752	0.139945	Upregulated in luminal As of COCA cluster 4 vs. COCA cluster 1
CNPPD1	cyclin Pas1/PHO80 domain containing 1	Other	other	0.00195729	0.237942	Upregulated in luminal As of COCA cluster 4 vs. COCA cluster 1
COG3	component of oligomeric golgi complex 3	Cytoplasm	transporter	0.0357748	0.144633	Upregulated in luminal As of COCA cluster 4 vs. COCA cluster 1
COG8	component of oligomeric golgi complex 8	Cytoplasm	transporter	0.0206561	-0.194044	Upregulated in luminal As of COCA cluster 1 vs. COCA cluster 4
COL23A1	collagen, type XXIII, alpha 1	Plasma Membrane	other	0.0360303	-0.140876	Upregulated in luminal As of COCA cluster 1 vs. COCA cluster 4
COL5A1	collagen, type V, alpha 1	Extracellular Space	other	0.866481	-0.0500665	Not differentially expressed
COL8A2	collagen, type VIII, alpha 2	Extracellular Space	other	0.846745	0.131718	Not differentially expressed
COMMD1	copper metabolism domain containing 1	Nucleus	transporter	0.0291996	0.160626	Upregulated in luminal As of COCA cluster 4 vs. COCA cluster 1
COMMD2	COMM domain containing 2	Other	other	0.225067	0.0700062	Not differentially expressed
COMMD9	COMM domain containing 9	Other	other	0.00879921	0.253369	Upregulated in luminal As of COCA cluster 4 vs. COCA cluster 1
COPS2	COP9 signalosome subunit 2	Cytoplasm	other	0.00236924	-0.2478	Upregulated in luminal As of COCA cluster 1 vs. COCA cluster 4
COPS4	COP9 signalosome subunit 4	Cytoplasm	other	0.0138044	0.276722	Upregulated in luminal As of COCA cluster 4 vs. COCA cluster 1
COPS6	COP9 signalosome subunit 6	Nucleus	other	0.0380048	0.142357	Upregulated in luminal As of COCA cluster 4 vs. COCA cluster 1
COPS7A	COP9 signalosome subunit 7A	Cytoplasm	other	0.0108001	0.197315	Upregulated in luminal As of COCA cluster 4 vs. COCA cluster 1
COPS7B	COP9 signalosome subunit 7B	Cytoplasm	other	0.00397514	-0.157503	Upregulated in luminal As of COCA cluster 1 vs. COCA cluster 4
COQ6	coenzyme Q6 monooxygenase	Cytoplasm	enzyme	0.0115624	0.28932	Upregulated in luminal As of COCA cluster 4 vs. COCA cluster 1
CORO2B	coronin 2B	Other	other	0.0325352	-0.0816539	Upregulated in luminal As of COCA cluster 1 vs. COCA cluster 4
COX10	COX10 heme A:farnesyltransferase cytochrome c oxidase assembly factor	Cytoplasm	enzyme	0.00240266	0.183869	Upregulated in luminal As of COCA cluster 4 vs. COCA cluster 1
COX4I1	cytochrome c oxidase subunit IV isoform 1	Cytoplasm	enzyme	0.0891541	0.184736	Not differentially expressed
COX6B2	cytochrome c oxidase subunit VIb polypeptide 2 (testis)	Cytoplasm	enzyme	0.0422453	-0.188487	Upregulated in luminal As of COCA cluster 1 vs. COCA cluster 4
CPD	carboxypeptidase D	Extracellular Space	peptidase	0.0139183	0.311102	Upregulated in luminal As of COCA cluster 4 vs. COCA cluster 1
CRCP	CGRP receptor component	Plasma Membrane	transmembrane receptor	0.0652712	0.100071	Not differentially expressed
CREB1	cAMP responsive element binding protein 1	Nucleus	transcription regulator	0.018698	0.161304	Upregulated in luminal As of COCA cluster 4 vs. COCA cluster 1
CREBL2	cAMP responsive element binding protein-like 2	Nucleus	transcription regulator	0.00209946	0.34118	Upregulated in luminal As of COCA cluster 4 vs. COCA cluster 1
CRIP2	cysteine-rich protein 2	Nucleus	other	0.1646	0.157847	Not differentially expressed
CRK	v-crk avian sarcoma virus CT10 oncogene homolog	Cytoplasm	other	0.00242395	0.361289	Upregulated in luminal As of COCA cluster 4 vs. COCA cluster 1
CRKL	v-crk avian sarcoma virus CT10 oncogene homolog-like	Cytoplasm	kinase	0.00158998	0.348234	Upregulated in luminal As of COCA cluster 4 vs. COCA cluster 1
CRLF3	cytokine receptor-like factor 3	Cytoplasm	transcription regulator	0.0442496	-0.129252	Upregulated in luminal As of COCA cluster 1 vs. COCA cluster 4
CRTC3	CREB regulated transcription coactivator 3	Nucleus	other	0.00109485	0.219361	Upregulated in luminal As of COCA cluster 4 vs. COCA cluster 1
CRYBB2	crystallin beta B2	Other	other	0.0355623	0.0944398	Upregulated in luminal As of COCA cluster 4 vs. COCA cluster 1
CSAD	cysteine sulfinic acid decarboxylase	Cytoplasm	enzyme	0.0657856	-0.290119	Not differentially expressed
CSDC2	cold shock domain containing C2, RNA binding	Cytoplasm	other	0.422637	0.0168995	Not differentially expressed
CSRNP2	cysteine-serine-rich nuclear protein 2	Nucleus	transcription regulator	0.179938	0.0498921	Not differentially expressed
CSTF2T	cleavage stimulation factor, 3' pre-RNA, subunit 2, tau variant	Nucleus	other	0.0178047	0.220229	Upregulated in luminal As of COCA cluster 4 vs. COCA cluster 1
CTBS	chitobiase, di-N-acetyl-	Cytoplasm	enzyme	0.0398	0.10791	Upregulated in luminal As of COCA cluster 4 vs. COCA cluster 1
CTCF	CCCTC-binding factor (zinc finger protein)	Nucleus	transcription regulator	0.0232258	0.136902	Upregulated in luminal As of COCA cluster 4 vs. COCA cluster 1
CTR9	CTR9 homolog, Paf1/RNA polymerase II complex component	Nucleus	other	0.00576319	0.233395	Upregulated in luminal As of COCA cluster 4 vs. COCA cluster 1
CUL2	cullin 2	Nucleus	enzyme	0.0170623	0.160279	Upregulated in luminal As of COCA cluster 4 vs. COCA cluster 1
CUL3	cullin 3	Nucleus	enzyme	0.080766	0.0964944	Not differentially expressed
CWC22	CWC22 homolog, spliceosome-associated protein	Nucleus	other	0.00408822	-0.189301	Upregulated in luminal As of COCA cluster 1 vs. COCA cluster 4
CWF19L2	CWF19-like 2, cell cycle control (S. pombe)	Other	other	0.0964013	0.137277	Not differentially expressed
CXorf61	cancer/testis antigen 83	Nucleus	other	0.0159517	-0.0805109	Upregulated in luminal As of COCA cluster 1 vs. COCA cluster 4
CYB561D1	cytochrome b561 family member D1	Other	other	0.0095863	0.147735	Upregulated in luminal As of COCA cluster 4 vs. COCA cluster 1
CYB5D1	cytochrome b5 domain containing 1	Other	other	0.0344423	0.0689415	Upregulated in luminal As of COCA cluster 4 vs. COCA cluster 1
CYB5D2	cytochrome b5 domain containing 2	Extracellular Space	other	0.00149807	0.385352	Upregulated in luminal As of COCA cluster 4 vs. COCA cluster 1
CYC1	cytochrome c-1	Cytoplasm	enzyme	0.00702645	0.392318	Upregulated in luminal As of COCA cluster 4 vs. COCA cluster 1
CYCS	cytochrome c, somatic	Cytoplasm	transporter	0.05762	0.144895	Not differentially expressed
CYP17A1	cytochrome P450 family 17 subfamily A member 1	Cytoplasm	enzyme	0.0088569	-0.23444	Upregulated in luminal As of COCA cluster 1 vs. COCA cluster 4
CYP19A1	cytochrome P450 family 19 subfamily A member 1	Cytoplasm	enzyme	0.500823	-0.0119958	Not differentially expressed
CYTH1	cytohesin 1	Cytoplasm	other	0.00913007	-0.180983	Upregulated in luminal As of COCA cluster 1 vs. COCA cluster 4
DAB1	Dab, reelin signal transducer, homolog 1 (Drosophila)	Cytoplasm	other	0.0780208	-0.0687157	Not differentially expressed
DAG1	dystroglycan 1	Plasma Membrane	transmembrane receptor	0.0310774	0.415652	Upregulated in luminal As of COCA cluster 4 vs. COCA cluster 1
DAZAP2	DAZ associated protein 2	Nucleus	other	0.102217	0.0961012	Not differentially expressed
DBP	D site of albumin promoter (albumin D-box) binding protein	Nucleus	transcription regulator	0.0464693	0.250838	Upregulated in luminal As of COCA cluster 4 vs. COCA cluster 1
DCAF7	DDB1 and CUL4 associated factor 7	Cytoplasm	other	0.0154518	0.200028	Upregulated in luminal As of COCA cluster 4 vs. COCA cluster 1
DCK	deoxycytidine kinase	Nucleus	kinase	0.0263621	0.194103	Upregulated in luminal As of COCA cluster 4 vs. COCA cluster 1
DCTD	dCMP deaminase	Cytoplasm	enzyme	0.00341098	0.301773	Upregulated in luminal As of COCA cluster 4 vs. COCA cluster 1
DCTN3	dynactin subunit 3	Nucleus	other	0.00425101	0.413541	Upregulated in luminal As of COCA cluster 4 vs. COCA cluster 1
DCTN4	dynactin subunit 4	Nucleus	other	0.0144497	0.148349	Upregulated in luminal As of COCA cluster 4 vs. COCA cluster 1
DCTN5	dynactin subunit 5	Cytoplasm	other	0.0178726	0.118569	Upregulated in luminal As of COCA cluster 4 vs. COCA cluster 1
DCUN1D4	defective in cullin neddylation 1 domain containing 4	Nucleus	other	0.0399025	0.141051	Upregulated in luminal As of COCA cluster 4 vs. COCA cluster 1
DDAH1	dimethylarginine dimethylaminohydrolase 1	Cytoplasm	enzyme	0.132553	0.285649	Not differentially expressed
DDX1	DEAD/H-box helicase 1	Nucleus	enzyme	0.0128275	0.126156	Upregulated in luminal As of COCA cluster 4 vs. COCA cluster 1
DDX20	DEAD-box helicase 20	Nucleus	transcription regulator	0.00244266	0.154849	Upregulated in luminal As of COCA cluster 4 vs. COCA cluster 1
DDX23	DEAD-box helicase 23	Nucleus	enzyme	0.0240878	0.0433391	Upregulated in luminal As of COCA cluster 4 vs. COCA cluster 1
DDX3X	DEAD-box helicase 3, X-linked	Cytoplasm	enzyme	0.000838895	-0.243892	Upregulated in luminal As of COCA cluster 1 vs. COCA cluster 4
DDX46	DEAD-box helicase 46	Nucleus	enzyme	0.00334093	0.152968	Upregulated in luminal As of COCA cluster 4 vs. COCA cluster 1
DDX47	DEAD-box helicase 47	Nucleus	enzyme	0.0350575	0.0749986	Upregulated in luminal As of COCA cluster 4 vs. COCA cluster 1
DEDD2	death effector domain containing 2	Nucleus	other	0.00762637	0.173703	Upregulated in luminal As of COCA cluster 4 vs. COCA cluster 1
DES	desmin	Cytoplasm	other	0.266111	-0.207397	Not differentially expressed
DGCR14	DiGeorge syndrome critical region gene 14	Nucleus	other	0.0282021	0.061605	Upregulated in luminal As of COCA cluster 4 vs. COCA cluster 1
DGCR2	DiGeorge syndrome critical region gene 2	Plasma Membrane	other	0.0860934	0.119137	Not differentially expressed
DGUOK	deoxyguanosine kinase	Cytoplasm	kinase	0.0525844	0.1083	Not differentially expressed
DHPS	deoxyhypusine synthase	Cytoplasm	enzyme	0.00246466	0.279315	Upregulated in luminal As of COCA cluster 4 vs. COCA cluster 1
DHRS4	dehydrogenase/reductase (SDR family) member 4	Cytoplasm	enzyme	0.0508642	0.167145	Not differentially expressed
DHRS4L1	dehydrogenase/reductase (SDR family) member 4 like 1	Other	other	0.00472447	-0.37438	Upregulated in luminal As of COCA cluster 1 vs. COCA cluster 4
DHRS7	dehydrogenase/reductase (SDR family) member 7	Other	enzyme	0.00246442	0.327632	Upregulated in luminal As of COCA cluster 4 vs. COCA cluster 1
DHX15	DEAH-box helicase 15	Nucleus	enzyme	0.03774	0.146239	Upregulated in luminal As of COCA cluster 4 vs. COCA cluster 1
DHX29	DEAH-box helicase 29	Cytoplasm	enzyme	0.0427176	0.175636	Upregulated in luminal As of COCA cluster 4 vs. COCA cluster 1
DHX32	DEAH-box helicase 32 (putative)	Other	enzyme	0.0141138	0.220304	Upregulated in luminal As of COCA cluster 4 vs. COCA cluster 1
DIMT1L	DIM1 dimethyladenosine transferase 1 homolog	Cytoplasm	enzyme	0.0982676	0.138338	Not differentially expressed
DIP2B	disco interacting protein 2 homolog B	Cytoplasm	other	0.0532036	0.19821	Not differentially expressed
DKFZp451A211				0.0135867	-0.155259	Upregulated in luminal As of COCA cluster 1 vs. COCA cluster 4
DKFZP547L112				0.0122761	-0.373958	Upregulated in luminal As of COCA cluster 1 vs. COCA cluster 4
DKFZp761E198				0.0374754	0.0798738	Upregulated in luminal As of COCA cluster 4 vs. COCA cluster 1
DLD	dihydrolipoamide dehydrogenase	Cytoplasm	enzyme	0.0173655	0.106849	Upregulated in luminal As of COCA cluster 4 vs. COCA cluster 1
DLG1	discs, large homolog 1 (Drosophila)	Plasma Membrane	kinase	0.000838526	-0.203881	Upregulated in luminal As of COCA cluster 1 vs. COCA cluster 4
DLG3	discs, large homolog 3 (Drosophila)	Plasma Membrane	kinase	0.0741897	0.240165	Not differentially expressed
DMXL1	Dmx like 1	Extracellular Space	other	0.0113773	0.198402	Upregulated in luminal As of COCA cluster 4 vs. COCA cluster 1
DNAJB6	DnaJ heat shock protein family (Hsp40) member B6	Nucleus	transcription regulator	0.0187259	0.161119	Upregulated in luminal As of COCA cluster 4 vs. COCA cluster 1
DNAJB9	DnaJ heat shock protein family (Hsp40) member B9	Nucleus	other	0.132778	0.197095	Not differentially expressed
DNAJC16	DnaJ heat shock protein family (Hsp40) member C16	Other	other	0.0936294	0.0994898	Not differentially expressed
DNAJC8	DnaJ heat shock protein family (Hsp40) member C8	Nucleus	other	0.00913007	0.195171	Upregulated in luminal As of COCA cluster 4 vs. COCA cluster 1
DNASE2	deoxyribonuclease II, lysosomal	Cytoplasm	enzyme	0.00195729	0.49181	Upregulated in luminal As of COCA cluster 4 vs. COCA cluster 1
DNM1P46	dynamin 1 pseudogene 46	Other	other	0.00312737	-0.368047	Upregulated in luminal As of COCA cluster 1 vs. COCA cluster 4
DNM2	dynamin 2	Plasma Membrane	enzyme	0.0074661	0.149457	Upregulated in luminal As of COCA cluster 4 vs. COCA cluster 1
DNMBP	dynamin binding protein	Cytoplasm	other	0.01085	0.298676	Upregulated in luminal As of COCA cluster 4 vs. COCA cluster 1
DOK3	docking protein 3	Cytoplasm	other	0.0363542	-0.162998	Upregulated in luminal As of COCA cluster 1 vs. COCA cluster 4
DOLK	dolichol kinase	Cytoplasm	kinase	0.00278359	0.304739	Upregulated in luminal As of COCA cluster 4 vs. COCA cluster 1
DOPEY2	dopey family member 2	Cytoplasm	other	0.519188	0.164186	Not differentially expressed
DPAGT1	dolichyl-phosphate (UDP-N-acetylglucosamine) N-acetylglucosaminephosphotransferase 1 (GlcNAc-1-P transferase)	Cytoplasm	enzyme	0.0161442	0.268502	Upregulated in luminal As of COCA cluster 4 vs. COCA cluster 1
DPCD	deleted in primary ciliary dyskinesia homolog (mouse)	Nucleus	other	0.0227345	0.199916	Upregulated in luminal As of COCA cluster 4 vs. COCA cluster 1
DPEP1	dipeptidase 1 (renal)	Cytoplasm	peptidase	0.385242	0.093334	Not differentially expressed
DPRX	divergent-paired related homeobox	Other	other	0.100258	-0.154717	Not differentially expressed
DPYS	dihydropyrimidinase	Cytoplasm	enzyme	0.0519363	-0.0432267	Not differentially expressed
DPYSL3	dihydropyrimidinase like 3	Cytoplasm	enzyme	0.353967	-0.0832196	Not differentially expressed
DRD4	dopamine receptor D4	Plasma Membrane	G-protein coupled receptor	0.47297	0.00675669	Not differentially expressed
DRG1	developmentally regulated GTP binding protein 1	Cytoplasm	other	0.0139413	0.211684	Upregulated in luminal As of COCA cluster 4 vs. COCA cluster 1
DSTN	destrin (actin depolymerizing factor)	Cytoplasm	other	0.244784	0.159343	Not differentially expressed
DTWD2	DTW domain containing 2	Other	other	0.0576621	0.231715	Not differentially expressed
DUSP16	dual specificity phosphatase 16	Nucleus	phosphatase	0.134728	0.112	Not differentially expressed
DUSP28	dual specificity phosphatase 28	Other	enzyme	0.143049	0.12199	Not differentially expressed
DVL2	dishevelled segment polarity protein 2	Cytoplasm	other	0.000991933	0.366528	Upregulated in luminal As of COCA cluster 4 vs. COCA cluster 1
DYNC1H1	dynein, cytoplasmic 1, heavy chain 1	Cytoplasm	peptidase	0.022492	0.0460266	Upregulated in luminal As of COCA cluster 4 vs. COCA cluster 1
DYNLL1	dynein, light chain, LC8-type 1	Cytoplasm	other	0.0247266	0.125441	Upregulated in luminal As of COCA cluster 4 vs. COCA cluster 1
DYSF	dysferlin	Plasma Membrane	other	0.0137781	-0.20033	Upregulated in luminal As of COCA cluster 1 vs. COCA cluster 4
DYX1C1	dyslexia susceptibility 1 candidate 1	Nucleus	other	0.234278	0.124656	Not differentially expressed
EARS2	glutamyl-tRNA synthetase 2, mitochondrial	Cytoplasm	enzyme	0.025344	0.167606	Upregulated in luminal As of COCA cluster 4 vs. COCA cluster 1
ECEL1	endothelin converting enzyme-like 1	Plasma Membrane	peptidase	0.108242	-0.105534	Not differentially expressed
ECI1	enoyl-CoA delta isomerase 1	Cytoplasm	enzyme	0.244933	0.108259	Not differentially expressed
EDF1	endothelial differentiation-related factor 1	Nucleus	transcription regulator	0.00580797	0.161638	Upregulated in luminal As of COCA cluster 4 vs. COCA cluster 1
EEF2	eukaryotic translation elongation factor 2	Cytoplasm	translation regulator	0.00195729	0.391435	Upregulated in luminal As of COCA cluster 4 vs. COCA cluster 1
EFCAB11	EF-hand calcium binding domain 11	Other	other	0.135827	0.0539414	Not differentially expressed
EFS	embryonal Fyn-associated substrate	Cytoplasm	other	0.761216	0.156127	Not differentially expressed
EFTUD1	elongation factor like GTPase 1	Cytoplasm	translation regulator	0.0268044	-0.187139	Upregulated in luminal As of COCA cluster 1 vs. COCA cluster 4
EGFR	epidermal growth factor receptor	Plasma Membrane	kinase	0.0030161	-0.313487	Upregulated in luminal As of COCA cluster 1 vs. COCA cluster 4
EGR3	early growth response 3	Nucleus	transcription regulator	0.036051	-0.503261	Upregulated in luminal As of COCA cluster 1 vs. COCA cluster 4
EHBP1	EH domain binding protein 1	Cytoplasm	other	0.00605822	-0.233181	Upregulated in luminal As of COCA cluster 1 vs. COCA cluster 4
EI24	etoposide induced 2.4	Other	other	0.0211678	0.309988	Upregulated in luminal As of COCA cluster 4 vs. COCA cluster 1
EID2	EP300 interacting inhibitor of differentiation 2	Nucleus	other	0.00285315	0.204487	Upregulated in luminal As of COCA cluster 4 vs. COCA cluster 1
EIF2B4	eukaryotic translation initiation factor 2B subunit delta	Cytoplasm	other	0.00197503	0.273709	Upregulated in luminal As of COCA cluster 4 vs. COCA cluster 1
EIF2C1	argonaute 1, RISC catalytic component	Cytoplasm	translation regulator	0.010598	-0.144451	Upregulated in luminal As of COCA cluster 1 vs. COCA cluster 4
EIF2C3	argonaute 3, RISC catalytic component	Cytoplasm	translation regulator	0.00278359	-0.205891	Upregulated in luminal As of COCA cluster 1 vs. COCA cluster 4
EIF3I	eukaryotic translation initiation factor 3 subunit I	Cytoplasm	translation regulator	0.00997687	0.180714	Upregulated in luminal As of COCA cluster 4 vs. COCA cluster 1
EIF4G2	eukaryotic translation initiation factor 4 gamma, 2	Cytoplasm	translation regulator	0.0282021	0.116209	Upregulated in luminal As of COCA cluster 4 vs. COCA cluster 1
EIF4G3	eukaryotic translation initiation factor 4 gamma, 3	Cytoplasm	translation regulator	0.0779489	-0.122315	Not differentially expressed
EIF4H	eukaryotic translation initiation factor 4H	Cytoplasm	translation regulator	0.0427143	0.136976	Upregulated in luminal As of COCA cluster 4 vs. COCA cluster 1
ELK4	ELK4, ETS-domain protein (SRF accessory protein 1)	Nucleus	transcription regulator	0.00753152	-0.190159	Upregulated in luminal As of COCA cluster 1 vs. COCA cluster 4
ELOF1	ELF1 homolog, elongation factor 1	Nucleus	other	0.00205144	0.405724	Upregulated in luminal As of COCA cluster 4 vs. COCA cluster 1
ELOVL1	ELOVL fatty acid elongase 1	Cytoplasm	enzyme	0.00157232	0.280039	Upregulated in luminal As of COCA cluster 4 vs. COCA cluster 1
EMG1	EMG1 N1-specific pseudouridine methyltransferase	Nucleus	other	0.127827	0.0712358	Not differentially expressed
EN1	engrailed homeobox 1	Nucleus	transcription regulator	0.00337072	-0.379014	Upregulated in luminal As of COCA cluster 1 vs. COCA cluster 4
ENDOG	endonuclease G	Cytoplasm	enzyme	0.00693982	0.347317	Upregulated in luminal As of COCA cluster 4 vs. COCA cluster 1
ENOPH1	enolase-phosphatase 1	Cytoplasm	enzyme	0.0240522	0.066015	Upregulated in luminal As of COCA cluster 4 vs. COCA cluster 1
ENOX1	ecto-NOX disulfide-thiol exchanger 1	Plasma Membrane	other	0.00437993	0.440453	Upregulated in luminal As of COCA cluster 4 vs. COCA cluster 1
ENOX2	ecto-NOX disulfide-thiol exchanger 2	Plasma Membrane	enzyme	0.00580797	0.121495	Upregulated in luminal As of COCA cluster 4 vs. COCA cluster 1
EP300	E1A binding protein p300	Nucleus	transcription regulator	0.00652343	0.230787	Upregulated in luminal As of COCA cluster 4 vs. COCA cluster 1
EP400	E1A binding protein p400	Nucleus	other	0.00401389	0.20435	Upregulated in luminal As of COCA cluster 4 vs. COCA cluster 1
EPCAM	epithelial cell adhesion molecule	Plasma Membrane	other	0.706385	0.210243	Not differentially expressed
EPN2	epsin 2	Cytoplasm	other	0.0840526	0.118132	Not differentially expressed
EPSTI1	epithelial stromal interaction 1 (breast)	Other	other	0.0142696	-0.370639	Upregulated in luminal As of COCA cluster 1 vs. COCA cluster 4
ERGIC3	ERGIC and golgi 3	Cytoplasm	other	0.00289016	0.451577	Upregulated in luminal As of COCA cluster 4 vs. COCA cluster 1
ERMAP	erythroblast membrane-associated protein (Scianna blood group)	Cytoplasm	other	0.00240266	0.250787	Upregulated in luminal As of COCA cluster 4 vs. COCA cluster 1
ESD	esterase D	Cytoplasm	enzyme	0.00597936	0.210142	Upregulated in luminal As of COCA cluster 4 vs. COCA cluster 1
ETF1	eukaryotic translation termination factor 1	Cytoplasm	translation regulator	0.00481166	0.330309	Upregulated in luminal As of COCA cluster 4 vs. COCA cluster 1
ETFB	electron transfer flavoprotein beta subunit	Cytoplasm	transporter	0.67442	-0.197731	Not differentially expressed
ETV6	ets variant 6	Nucleus	transcription regulator	0.000817418	-0.236943	Upregulated in luminal As of COCA cluster 1 vs. COCA cluster 4
EXOC2	exocyst complex component 2	Cytoplasm	transporter	0.025711	0.217677	Upregulated in luminal As of COCA cluster 4 vs. COCA cluster 1
EXOC3	exocyst complex component 3	Plasma Membrane	transporter	0.00158998	-0.262085	Upregulated in luminal As of COCA cluster 1 vs. COCA cluster 4
EXOC5	exocyst complex component 5	Cytoplasm	other	0.103453	-0.118363	Not differentially expressed
EXOSC6	exosome component 6	Nucleus	other	0.0135867	-0.202394	Upregulated in luminal As of COCA cluster 1 vs. COCA cluster 4
F2RL3	coagulation factor II (thrombin) receptor-like 3	Plasma Membrane	G-protein coupled receptor	0.111331	-0.162616	Not differentially expressed
F8A1	coagulation factor VIII-associated 1	Nucleus	other	0.059774	0.102135	Not differentially expressed
F8A2	coagulation factor VIII-associated 1	Nucleus	other	0.102318	0.166133	Not differentially expressed
FABP4	fatty acid binding protein 4, adipocyte	Cytoplasm	transporter	0.273204	-0.220886	Not differentially expressed
FAF2	Fas associated factor family member 2	Cytoplasm	other	0.0502522	0.15691	Not differentially expressed
FAM127B	family with sequence similarity 127 member B	Other	other	0.0352929	0.20981	Upregulated in luminal As of COCA cluster 4 vs. COCA cluster 1
FAM131A	family with sequence similarity 131 member A	Other	transporter	0.0103873	0.188244	Upregulated in luminal As of COCA cluster 4 vs. COCA cluster 1
FAM134A	family with sequence similarity 134 member A	Other	other	0.00524455	0.221391	Upregulated in luminal As of COCA cluster 4 vs. COCA cluster 1
FAM134C	family with sequence similarity 134 member C	Other	other	0.00206785	0.377535	Upregulated in luminal As of COCA cluster 4 vs. COCA cluster 1
FAM168B	family with sequence similarity 168 member B	Cytoplasm	other	0.010512	0.181909	Upregulated in luminal As of COCA cluster 4 vs. COCA cluster 1
FAM175B	family with sequence similarity 175 member B	Nucleus	other	0.00573383	0.210001	Upregulated in luminal As of COCA cluster 4 vs. COCA cluster 1
FAM186B	family with sequence similarity 186 member B	Other	other	0.0148669	-0.0934108	Upregulated in luminal As of COCA cluster 1 vs. COCA cluster 4
FAM189A1	family with sequence similarity 189 member A1	Other	other	0.0914669	0.124667	Not differentially expressed
FAM193A	family with sequence similarity 193 member A	Other	other	0.00141343	0.186903	Upregulated in luminal As of COCA cluster 4 vs. COCA cluster 1
FAM200A	family with sequence similarity 200 member A	Other	other	0.0682117	0.0515484	Not differentially expressed
FAM21C	family with sequence similarity 21 member C	Cytoplasm	other	0.00521709	-0.191252	Upregulated in luminal As of COCA cluster 1 vs. COCA cluster 4
FAM22G	NUT family member 2G	Other	other	0.017945	-0.255966	Upregulated in luminal As of COCA cluster 1 vs. COCA cluster 4
FAM25C	family with sequence similarity 25 member A	Other	other	0.0074661	-0.111278	Upregulated in luminal As of COCA cluster 1 vs. COCA cluster 4
FAM32A	family with sequence similarity 32 member A	Nucleus	other	0.0548923	0.232588	Not differentially expressed
FAM3A	family with sequence similarity 3 member A	Extracellular Space	other	0.00654574	0.0876577	Upregulated in luminal As of COCA cluster 4 vs. COCA cluster 1
FAM48A	SPT20 homolog, SAGA complex component	Nucleus	other	0.00195729	-0.311561	Upregulated in luminal As of COCA cluster 1 vs. COCA cluster 4
FAM8A1	family with sequence similarity 8 member A1	Other	other	0.00791314	0.164812	Upregulated in luminal As of COCA cluster 4 vs. COCA cluster 1
FAT2	FAT atypical cadherin 2	Plasma Membrane	other	0.00304287	-0.301132	Upregulated in luminal As of COCA cluster 1 vs. COCA cluster 4
FAT3	FAT atypical cadherin 3	Plasma Membrane	other	0.00195729	-0.201803	Upregulated in luminal As of COCA cluster 1 vs. COCA cluster 4
FBXL7	F-box and leucine-rich repeat protein 7	Cytoplasm	enzyme	0.289245	-0.293105	Not differentially expressed
FBXO18	F-box protein, helicase, 18	Nucleus	enzyme	0.000148046	-0.254594	Upregulated in luminal As of COCA cluster 1 vs. COCA cluster 4
FBXO22	F-box protein 22	Other	enzyme	0.158769	0.0725582	Not differentially expressed
FBXO6	F-box protein 6	Cytoplasm	other	0.00195729	0.349583	Upregulated in luminal As of COCA cluster 4 vs. COCA cluster 1
FBXO8	F-box protein 8	Cytoplasm	other	0.0308347	0.147991	Upregulated in luminal As of COCA cluster 4 vs. COCA cluster 1
FBXW11	F-box and WD repeat domain containing 11	Cytoplasm	enzyme	0.00787695	0.184538	Upregulated in luminal As of COCA cluster 4 vs. COCA cluster 1
FBXW4	F-box and WD repeat domain containing 4	Other	other	0.000838526	0.24537	Upregulated in luminal As of COCA cluster 4 vs. COCA cluster 1
FBXW9	F-box and WD repeat domain containing 9	Other	other	0.0482225	0.191543	Upregulated in luminal As of COCA cluster 4 vs. COCA cluster 1
FCHO1	FCH domain only 1	Plasma Membrane	other	0.0367949	-0.205931	Upregulated in luminal As of COCA cluster 1 vs. COCA cluster 4
FDFT1	farnesyl-diphosphate farnesyltransferase 1	Cytoplasm	enzyme	0.140914	0.236056	Not differentially expressed
FDPSL2A	farnesyl diphosphate synthase pseudogene 2	Other	other	0.00543247	0.315497	Upregulated in luminal As of COCA cluster 4 vs. COCA cluster 1
FGA	fibrinogen alpha chain	Extracellular Space	other	0.064625	-0.0790708	Not differentially expressed
FGF1	fibroblast growth factor 1 (acidic)	Extracellular Space	growth factor	0.80653	0.000171524	Not differentially expressed
FGF5	fibroblast growth factor 5	Extracellular Space	growth factor	0.0219696	-0.0376855	Upregulated in luminal As of COCA cluster 1 vs. COCA cluster 4
FGFR1OP2	FGFR1 oncogene partner 2	Cytoplasm	other	0.00778132	-0.120555	Upregulated in luminal As of COCA cluster 1 vs. COCA cluster 4
FGFR4	fibroblast growth factor receptor 4	Plasma Membrane	kinase	0.00234566	-0.315241	Upregulated in luminal As of COCA cluster 1 vs. COCA cluster 4
FHL1	four and a half LIM domains 1	Cytoplasm	other	0.0460182	-0.250275	Upregulated in luminal As of COCA cluster 1 vs. COCA cluster 4
FHOD3	formin homology 2 domain containing 3	Nucleus	other	0.859185	0.0669874	Not differentially expressed
FIBP	fibroblast growth factor (acidic) intracellular binding protein	Nucleus	other	0.00472447	0.297495	Upregulated in luminal As of COCA cluster 4 vs. COCA cluster 1
FIS1	fission, mitochondrial 1	Cytoplasm	other	0.00957652	0.327163	Upregulated in luminal As of COCA cluster 4 vs. COCA cluster 1
FKBPL	FK506 binding protein like	Nucleus	other	0.0230157	0.173461	Upregulated in luminal As of COCA cluster 4 vs. COCA cluster 1
FLG	filaggrin	Cytoplasm	other	0.317058	-0.0336265	Not differentially expressed
FLG2	filaggrin family member 2	Cytoplasm	other	0.00984816	0.114312	Upregulated in luminal As of COCA cluster 4 vs. COCA cluster 1
FLJ14107				0.00195729	-0.207651	Upregulated in luminal As of COCA cluster 1 vs. COCA cluster 4
FLJ16734				0.0616178	0.0318228	Not differentially expressed
FLJ25694				0.00981471	-0.199912	Upregulated in luminal As of COCA cluster 1 vs. COCA cluster 4
FLJ27352				0.0285456	0.151434	Upregulated in luminal As of COCA cluster 4 vs. COCA cluster 1
FLJ34208				0.00521118	-0.354116	Upregulated in luminal As of COCA cluster 1 vs. COCA cluster 4
FLJ40434				0.0300836	-0.185102	Upregulated in luminal As of COCA cluster 1 vs. COCA cluster 4
FLJ41170				0.706385	0.030525	Not differentially expressed
FLJ42418				0.0755471	-0.116212	Not differentially expressed
FLJ43860				0.0247992	-0.13048	Upregulated in luminal As of COCA cluster 1 vs. COCA cluster 4
FLT4	fms related tyrosine kinase 4	Plasma Membrane	transmembrane receptor	0.0705395	-0.0486713	Not differentially expressed
FMR1NB	fragile X mental retardation 1 neighbor	Nucleus	other	0.0568571	-0.246154	Not differentially expressed
FN1	fibronectin 1	Extracellular Space	enzyme	0.0444478	-0.396674	Upregulated in luminal As of COCA cluster 1 vs. COCA cluster 4
FNDC1	fibronectin type III domain containing 1	Plasma Membrane	other	0.494222	0.0379679	Not differentially expressed
FNTB	farnesyltransferase, CAAX box, beta	Cytoplasm	enzyme	0.00554982	0.165358	Upregulated in luminal As of COCA cluster 4 vs. COCA cluster 1
FOSL2	FOS like antigen 2	Nucleus	transcription regulator	0.00287254	-0.479348	Upregulated in luminal As of COCA cluster 1 vs. COCA cluster 4
FOXA1	forkhead box A1	Nucleus	transcription regulator	0.520748	0.105129	Not differentially expressed
FOXJ2	forkhead box J2	Nucleus	transcription regulator	0.228334	0.0690058	Not differentially expressed
FOXK1	forkhead box K1	Nucleus	transcription regulator	0.00252785	0.230863	Upregulated in luminal As of COCA cluster 4 vs. COCA cluster 1
FOXO4	forkhead box O4	Nucleus	transcription regulator	0.0296271	0.13823	Upregulated in luminal As of COCA cluster 4 vs. COCA cluster 1
FRAT1	frequently rearranged in advanced T-cell lymphomas 1	Cytoplasm	other	0.00218773	0.232186	Upregulated in luminal As of COCA cluster 4 vs. COCA cluster 1
FRAT2	frequently rearranged in advanced T-cell lymphomas 2	Cytoplasm	other	0.0800206	0.135281	Not differentially expressed
FRYL	FRY like transcription coactivator	Other	other	0.00193901	-0.244302	Upregulated in luminal As of COCA cluster 1 vs. COCA cluster 4
FSCN2	fascin actin-bundling protein 2, retinal	Cytoplasm	other	0.0215257	-0.201444	Upregulated in luminal As of COCA cluster 1 vs. COCA cluster 4
FST	follistatin	Extracellular Space	other	0.403966	0.150213	Not differentially expressed
FTSJ3	FtsJ homolog 3 (E. coli)	Nucleus	enzyme	0.000817418	-0.386635	Upregulated in luminal As of COCA cluster 1 vs. COCA cluster 4
FXR2	fragile X mental retardation, autosomal homolog 2	Cytoplasm	other	0.000817418	0.24862	Upregulated in luminal As of COCA cluster 4 vs. COCA cluster 1
G0S2	G0/G1 switch 2	Cytoplasm	other	0.320785	-0.313138	Not differentially expressed
G6PC3	glucose 6 phosphatase, catalytic, 3	Cytoplasm	phosphatase	0.00195729	0.18768	Upregulated in luminal As of COCA cluster 4 vs. COCA cluster 1
GABARAP	GABA(A) receptor-associated protein	Cytoplasm	transporter	0.00210481	0.371186	Upregulated in luminal As of COCA cluster 4 vs. COCA cluster 1
GABRE	gamma-aminobutyric acid (GABA) A receptor, epsilon	Plasma Membrane	ion channel	0.102888	-0.40414	Not differentially expressed
GALK2	galactokinase 2	Cytoplasm	kinase	0.00481166	-0.222577	Upregulated in luminal As of COCA cluster 1 vs. COCA cluster 4
GALNT11	polypeptide N-acetylgalactosaminyltransferase 11	Cytoplasm	enzyme	0.00406557	0.222275	Upregulated in luminal As of COCA cluster 4 vs. COCA cluster 1
GAMT	guanidinoacetate N-methyltransferase	Cytoplasm	enzyme	0.00312257	0.293579	Upregulated in luminal As of COCA cluster 4 vs. COCA cluster 1
GAR1	GAR1 homolog, ribonucleoprotein	Nucleus	ion channel	0.0755853	0.136307	Not differentially expressed
GAST	gastrin	Extracellular Space	other	0.00300543	-0.18243	Upregulated in luminal As of COCA cluster 1 vs. COCA cluster 4
GBA2	glucosidase, beta (bile acid) 2	Cytoplasm	enzyme	0.00205144	0.199595	Upregulated in luminal As of COCA cluster 4 vs. COCA cluster 1
GBAS	glioblastoma amplified sequence	Plasma Membrane	other	0.0229253	0.198401	Upregulated in luminal As of COCA cluster 4 vs. COCA cluster 1
GBGT1	globoside alpha-1,3-N-acetylgalactosaminyltransferase 1	Other	enzyme	0.0419344	-0.100872	Upregulated in luminal As of COCA cluster 1 vs. COCA cluster 4
GBP2	guanylate binding protein 2, interferon-inducible	Cytoplasm	enzyme	0.0285295	-0.322545	Upregulated in luminal As of COCA cluster 1 vs. COCA cluster 4
GBP6	guanylate binding protein family member 6	Cytoplasm	enzyme	0.00524754	-0.193365	Upregulated in luminal As of COCA cluster 1 vs. COCA cluster 4
GCC1	GRIP and coiled-coil domain containing 1	Cytoplasm	other	0.132684	0.252926	Not differentially expressed
GCC2	GRIP and coiled-coil domain containing 2	Cytoplasm	other	0.00314791	-0.196984	Upregulated in luminal As of COCA cluster 1 vs. COCA cluster 4
GCDH	glutaryl-CoA dehydrogenase	Cytoplasm	enzyme	0.0118129	0.235707	Upregulated in luminal As of COCA cluster 4 vs. COCA cluster 1
GCFC1	PAX3 and PAX7 binding protein 1	Nucleus	other	0.00131053	-0.308929	Upregulated in luminal As of COCA cluster 1 vs. COCA cluster 4
GDE1	glycerophosphodiester phosphodiesterase 1	Plasma Membrane	enzyme	0.0183047	0.462245	Upregulated in luminal As of COCA cluster 4 vs. COCA cluster 1
GEMIN4	gem nuclear organelle associated protein 4	Nucleus	other	0.0142583	0.258931	Upregulated in luminal As of COCA cluster 4 vs. COCA cluster 1
GH1	growth hormone 1	Extracellular Space	growth factor	0.0152109	-0.0691789	Upregulated in luminal As of COCA cluster 1 vs. COCA cluster 4
GLCE	glucuronic acid epimerase	Cytoplasm	enzyme	0.0223964	0.237362	Upregulated in luminal As of COCA cluster 4 vs. COCA cluster 1
GLIS1	GLIS family zinc finger 1	Nucleus	transcription regulator	0.487719	0.0935335	Not differentially expressed
GLO1	glyoxalase I	Cytoplasm	enzyme	0.0742161	0.0934595	Not differentially expressed
GMPPA	GDP-mannose pyrophosphorylase A	Cytoplasm	enzyme	0.0179529	0.152529	Upregulated in luminal As of COCA cluster 4 vs. COCA cluster 1
GMPR2	guanosine monophosphate reductase 2	Cytoplasm	enzyme	0.029769	0.188572	Upregulated in luminal As of COCA cluster 4 vs. COCA cluster 1
GNA12	guanine nucleotide binding protein (G protein) alpha 12	Plasma Membrane	enzyme	0.0127237	0.203974	Upregulated in luminal As of COCA cluster 4 vs. COCA cluster 1
GNB2	guanine nucleotide binding protein (G protein), beta polypeptide 2	Plasma Membrane	enzyme	0.00969234	0.232373	Upregulated in luminal As of COCA cluster 4 vs. COCA cluster 1
GNG5	guanine nucleotide binding protein (G protein), gamma 5	Plasma Membrane	other	0.00982585	0.227357	Upregulated in luminal As of COCA cluster 4 vs. COCA cluster 1
GNPDA1	glucosamine-6-phosphate deaminase 1	Cytoplasm	enzyme	0.00218255	0.214375	Upregulated in luminal As of COCA cluster 4 vs. COCA cluster 1
GOLGA2P2Y	golgin A2 pseudogene 2, Y-linked	Other	other	0.0148669	-0.260009	Upregulated in luminal As of COCA cluster 1 vs. COCA cluster 4
GOLT1A	golgi transport 1A	Other	other	0.339256	0.196689	Not differentially expressed
GPAM	glycerol-3-phosphate acyltransferase, mitochondrial	Cytoplasm	enzyme	0.858903	0.0742824	Not differentially expressed
GPC3	glypican 3	Plasma Membrane	other	0.198066	-0.201782	Not differentially expressed
GPKOW	G-patch domain and KOW motifs	Nucleus	other	0.00305623	0.196592	Upregulated in luminal As of COCA cluster 4 vs. COCA cluster 1
GPN1	GPN-loop GTPase 1	Nucleus	transcription regulator	0.176241	0.0869968	Not differentially expressed
GPR107	G protein-coupled receptor 107	Plasma Membrane	G-protein coupled receptor	0.0523832	0.146303	Not differentially expressed
GPR135	G protein-coupled receptor 135	Plasma Membrane	G-protein coupled receptor	0.0166342	-0.320564	Upregulated in luminal As of COCA cluster 1 vs. COCA cluster 4
GPR160	G protein-coupled receptor 160	Plasma Membrane	G-protein coupled receptor	0.720384	0.139318	Not differentially expressed
GPR17	G protein-coupled receptor 17	Plasma Membrane	G-protein coupled receptor	0.0130412	-0.174155	Upregulated in luminal As of COCA cluster 1 vs. COCA cluster 4
GPR179	G protein-coupled receptor 179	Plasma Membrane	G-protein coupled receptor	0.0011152	-1.87096	Upregulated in luminal As of COCA cluster 1 vs. COCA cluster 4
GPR182	G protein-coupled receptor 182	Plasma Membrane	G-protein coupled receptor	0.00112748	-1.83894	Upregulated in luminal As of COCA cluster 1 vs. COCA cluster 4
GPR183	G protein-coupled receptor 183	Plasma Membrane	other	0.0760866	-0.247183	Not differentially expressed
GPR3	G protein-coupled receptor 3	Plasma Membrane	G-protein coupled receptor	0.146041	-0.0591705	Not differentially expressed
GPSM3	G-protein signaling modulator 3	Cytoplasm	other	0.173916	-0.273718	Not differentially expressed
GPX4	glutathione peroxidase 4	Cytoplasm	enzyme	0.000817418	0.431463	Upregulated in luminal As of COCA cluster 4 vs. COCA cluster 1
GRHPR	glyoxylate reductase/hydroxypyruvate reductase	Cytoplasm	enzyme	0.00445553	0.282016	Upregulated in luminal As of COCA cluster 4 vs. COCA cluster 1
GRTP1	growth hormone regulated TBC protein 1	Other	other	0.0399796	0.266832	Upregulated in luminal As of COCA cluster 4 vs. COCA cluster 1
GRWD1	glutamate-rich WD repeat containing 1	Nucleus	other	0.209197	0.124223	Not differentially expressed
GSC2	goosecoid homeobox 2	Nucleus	transcription regulator	0.00682107	-0.145435	Upregulated in luminal As of COCA cluster 1 vs. COCA cluster 4
GSTZ1	glutathione S-transferase zeta 1	Cytoplasm	enzyme	0.00397514	0.420382	Upregulated in luminal As of COCA cluster 4 vs. COCA cluster 1
GTF2A1	general transcription factor IIA 1	Cytoplasm	transcription regulator	0.00221329	-0.17909	Upregulated in luminal As of COCA cluster 1 vs. COCA cluster 4
GTF2B	general transcription factor IIB	Nucleus	transcription regulator	0.00482792	0.193239	Upregulated in luminal As of COCA cluster 4 vs. COCA cluster 1
GTF2E2	general transcription factor IIE subunit 2	Nucleus	transcription regulator	0.0216191	0.224267	Upregulated in luminal As of COCA cluster 4 vs. COCA cluster 1
GTF2H4	general transcription factor IIH subunit 4	Nucleus	transcription regulator	0.00218255	0.174795	Upregulated in luminal As of COCA cluster 4 vs. COCA cluster 1
GTF3C1	general transcription factor IIIC subunit 1	Nucleus	transcription regulator	0.0286551	0.137093	Upregulated in luminal As of COCA cluster 4 vs. COCA cluster 1
GTPBP1	GTP binding protein 1	Cytoplasm	enzyme	0.00319277	0.219198	Upregulated in luminal As of COCA cluster 4 vs. COCA cluster 1
GTPBP10	GTP-binding protein 10 (putative)	Cytoplasm	other	0.00787148	0.126679	Upregulated in luminal As of COCA cluster 4 vs. COCA cluster 1
GTPBP3	GTP binding protein 3 (mitochondrial)	Cytoplasm	enzyme	0.0109004	-0.1857	Upregulated in luminal As of COCA cluster 1 vs. COCA cluster 4
GZMM	granzyme M	Cytoplasm	peptidase	0.0556074	-0.240859	Not differentially expressed
H2AFZ	H2A histone family member Z	Nucleus	other	0.0237349	0.189666	Upregulated in luminal As of COCA cluster 4 vs. COCA cluster 1
HADHB	hydroxyacyl-CoA dehydrogenase/3-ketoacyl-CoA thiolase/enoyl-CoA hydratase (trifunctional protein), beta subunit	Cytoplasm	enzyme	0.0308347	0.139465	Upregulated in luminal As of COCA cluster 4 vs. COCA cluster 1
HAPLN2	hyaluronan and proteoglycan link protein 2	Extracellular Space	other	0.00361253	-0.469104	Upregulated in luminal As of COCA cluster 1 vs. COCA cluster 4
HAPLN3	hyaluronan and proteoglycan link protein 3	Extracellular Space	other	0.0136093	-0.501451	Upregulated in luminal As of COCA cluster 1 vs. COCA cluster 4
HARBI1	harbinger transposase derived 1	Cytoplasm	other	0.0108001	0.138741	Upregulated in luminal As of COCA cluster 4 vs. COCA cluster 1
HBA2	hemoglobin subunit alpha 2	Extracellular Space	transporter	0.352594	-0.356003	Not differentially expressed
HBB	hemoglobin subunit beta	Cytoplasm	transporter	0.371981	-0.211803	Not differentially expressed
HBD	hemoglobin subunit delta	Other	transporter	0.74926	-0.0297448	Not differentially expressed
HBXIP	late endosomal/lysosomal adaptor, MAPK and MTOR activator 5	Cytoplasm	other	0.00157232	0.25436	Upregulated in luminal As of COCA cluster 4 vs. COCA cluster 1
HCK	HCK proto-oncogene, Src family tyrosine kinase	Cytoplasm	kinase	0.467343	-0.148509	Not differentially expressed
HDDC2	HD domain containing 2	Cytoplasm	other	0.333248	0.0852375	Not differentially expressed
HDGF	hepatoma-derived growth factor	Extracellular Space	growth factor	0.003638	-0.310012	Upregulated in luminal As of COCA cluster 1 vs. COCA cluster 4
HDGFRP2	hepatoma-derived growth factor-related protein 2	Nucleus	other	0.0206723	-0.115731	Upregulated in luminal As of COCA cluster 1 vs. COCA cluster 4
HDHD1	pseudouridine 5'-phosphatase	Cytoplasm	enzyme	0.0770793	0.110522	Not differentially expressed
HEATR8	maestro heat-like repeat family member 7	Extracellular Space	other	0.0331091	-0.0726918	Upregulated in luminal As of COCA cluster 1 vs. COCA cluster 4
HEPACAM2	HEPACAM family member 2	Cytoplasm	other	0.0669012	0.0249656	Not differentially expressed
HERC2	HECT and RLD domain containing E3 ubiquitin protein ligase 2	Cytoplasm	enzyme	0.00312737	-0.130678	Upregulated in luminal As of COCA cluster 1 vs. COCA cluster 4
HERC2P2	hect domain and RLD 2 pseudogene 2	Other	other	0.011769	-0.294598	Upregulated in luminal As of COCA cluster 1 vs. COCA cluster 4
HIBADH	3-hydroxyisobutyrate dehydrogenase	Cytoplasm	enzyme	0.0645857	0.172889	Not differentially expressed
HILS1	histone linker H1 domain, spermatid-specific 1 (pseudogene)	Nucleus	other	0.236043	-0.0987857	Not differentially expressed
HINFP	histone H4 transcription factor	Nucleus	transcription regulator	0.00360156	0.209145	Upregulated in luminal As of COCA cluster 4 vs. COCA cluster 1
HIRIP3	HIRA interacting protein 3	Nucleus	other	0.00478007	0.274628	Upregulated in luminal As of COCA cluster 4 vs. COCA cluster 1
HIST2H2AC	histone cluster 2, H2ac	Nucleus	other	0.00290534	-0.306328	Upregulated in luminal As of COCA cluster 1 vs. COCA cluster 4
HK1	hexokinase 1	Cytoplasm	kinase	0.0225214	0.244957	Upregulated in luminal As of COCA cluster 4 vs. COCA cluster 1
HKR1	HKR1, GLI-Kruppel zinc finger family member	Nucleus	other	0.00823433	0.232188	Upregulated in luminal As of COCA cluster 4 vs. COCA cluster 1
HMBOX1	homeobox containing 1	Nucleus	transcription regulator	0.00278045	-0.372446	Upregulated in luminal As of COCA cluster 1 vs. COCA cluster 4
HMG20A	high mobility group 20A	Nucleus	transcription regulator	0.00706216	0.128331	Upregulated in luminal As of COCA cluster 4 vs. COCA cluster 1
HMGCL	3-hydroxymethyl-3-methylglutaryl-CoA lyase	Cytoplasm	enzyme	0.00706505	0.18361	Upregulated in luminal As of COCA cluster 4 vs. COCA cluster 1
HMGN1	high mobility group nucleosome binding domain 1	Nucleus	transcription regulator	0.220305	0.10616	Not differentially expressed
HMGXB4	HMG box domain containing 4	Nucleus	other	0.0123615	0.217034	Upregulated in luminal As of COCA cluster 4 vs. COCA cluster 1
HNRNPC	heterogeneous nuclear ribonucleoprotein C (C1/C2)	Nucleus	other	0.100547	0.0183351	Not differentially expressed
HNRNPH2	heterogeneous nuclear ribonucleoprotein H2 (H')	Nucleus	other	0.040587	0.162221	Upregulated in luminal As of COCA cluster 4 vs. COCA cluster 1
HOMEZ	homeobox and leucine zipper encoding	Nucleus	transcription regulator	0.0739003	0.120202	Not differentially expressed
HOXC5	homeobox C5	Nucleus	transcription regulator	0.0175505	-0.261881	Upregulated in luminal As of COCA cluster 1 vs. COCA cluster 4
HP1BP3	heterochromatin protein 1, binding protein 3	Nucleus	other	0.0143526	-0.216943	Upregulated in luminal As of COCA cluster 1 vs. COCA cluster 4
HSBP1L1	heat shock factor binding protein 1-like 1	Other	other	0.00532909	0.312261	Upregulated in luminal As of COCA cluster 4 vs. COCA cluster 1
HSD17B10	hydroxysteroid (17-beta) dehydrogenase 10	Cytoplasm	enzyme	0.0084278	0.137923	Upregulated in luminal As of COCA cluster 4 vs. COCA cluster 1
HSD17B14	hydroxysteroid (17-beta) dehydrogenase 14	Cytoplasm	enzyme	0.00608562	-0.427836	Upregulated in luminal As of COCA cluster 1 vs. COCA cluster 4
HSD3B7	hydroxy-delta-5-steroid dehydrogenase, 3 beta- and steroid delta-isomerase 7	Cytoplasm	enzyme	0.202576	0.126961	Not differentially expressed
HSPA1L	heat shock protein family A (Hsp70) member 1 like	Cytoplasm	other	0.0167077	0.135515	Upregulated in luminal As of COCA cluster 4 vs. COCA cluster 1
HSPA9	heat shock protein family A (Hsp70) member 9	Cytoplasm	other	0.0911676	0.0834057	Not differentially expressed
HSPB6	heat shock protein family B (small) member 6	Cytoplasm	other	0.721169	-0.0306179	Not differentially expressed
HSPG2	heparan sulfate proteoglycan 2	Extracellular Space	enzyme	0.0582313	-0.0368843	Not differentially expressed
HYAL4	hyaluronoglucosaminidase 4	Plasma Membrane	enzyme	0.0160031	-0.1633	Upregulated in luminal As of COCA cluster 1 vs. COCA cluster 4
IAPP	islet amyloid polypeptide	Extracellular Space	other	0.0285675	-0.253753	Upregulated in luminal As of COCA cluster 1 vs. COCA cluster 4
IBA57	IBA57 homolog, iron-sulfur cluster assembly	Cytoplasm	other	0.00541679	0.122288	Upregulated in luminal As of COCA cluster 4 vs. COCA cluster 1
IER3IP1	immediate early response 3 interacting protein 1	Cytoplasm	other	0.0395933	0.213538	Upregulated in luminal As of COCA cluster 4 vs. COCA cluster 1
IFI44	interferon induced protein 44	Cytoplasm	other	0.00894141	-0.670242	Upregulated in luminal As of COCA cluster 1 vs. COCA cluster 4
IFT43	intraflagellar transport 43	Cytoplasm	other	0.0116031	0.202772	Upregulated in luminal As of COCA cluster 4 vs. COCA cluster 1
IFT46	intraflagellar transport 46	Cytoplasm	other	0.0577032	0.175034	Not differentially expressed
IGBP1	immunoglobulin (CD79A) binding protein 1	Cytoplasm	phosphatase	0.00221688	0.210458	Upregulated in luminal As of COCA cluster 4 vs. COCA cluster 1
IGF2BP1	insulin like growth factor 2 mRNA binding protein 1	Cytoplasm	translation regulator	0.00131053	-0.103391	Upregulated in luminal As of COCA cluster 1 vs. COCA cluster 4
IGFN1	immunoglobulin-like and fibronectin type III domain containing 1	Nucleus	other	0.0361019	-0.0466628	Upregulated in luminal As of COCA cluster 1 vs. COCA cluster 4
IGSF22	immunoglobulin superfamily member 22	Extracellular Space	other	0.0840523	0.19577	Not differentially expressed
IL10RB	interleukin 10 receptor subunit beta	Plasma Membrane	transmembrane receptor	0.00103495	0.31338	Upregulated in luminal As of COCA cluster 4 vs. COCA cluster 1
IL18BP	interleukin 18 binding protein	Extracellular Space	other	0.0848712	-0.152332	Not differentially expressed
IL2RA	interleukin 2 receptor subunit alpha	Plasma Membrane	transmembrane receptor	0.0696224	-0.215338	Not differentially expressed
IL4R	interleukin 4 receptor	Plasma Membrane	transmembrane receptor	0.000948452	-0.319482	Upregulated in luminal As of COCA cluster 1 vs. COCA cluster 4
IL7R	interleukin 7 receptor	Plasma Membrane	transmembrane receptor	0.227332	-0.630399	Not differentially expressed
IMP3	IMP3, U3 small nucleolar ribonucleoprotein	Cytoplasm	other	0.0351542	0.151807	Upregulated in luminal As of COCA cluster 4 vs. COCA cluster 1
ING2	inhibitor of growth family member 2	Nucleus	transcription regulator	0.0352929	0.229267	Upregulated in luminal As of COCA cluster 4 vs. COCA cluster 1
INTS12	integrator complex subunit 12	Nucleus	other	0.349477	0.0381451	Not differentially expressed
IQCK	IQ motif containing K	Other	other	0.690678	0.0494904	Not differentially expressed
IRF2BP2	interferon regulatory factor 2 binding protein 2	Nucleus	transcription regulator	0.0170623	0.235444	Upregulated in luminal As of COCA cluster 4 vs. COCA cluster 1
ISCA1	iron-sulfur cluster assembly 1	Cytoplasm	other	0.00409854	0.162462	Upregulated in luminal As of COCA cluster 4 vs. COCA cluster 1
ISG20L2	interferon stimulated exonuclease gene 20kDa like 2	Nucleus	enzyme	0.0254879	0.172824	Upregulated in luminal As of COCA cluster 4 vs. COCA cluster 1
ITGA5	integrin subunit alpha 5	Plasma Membrane	transmembrane receptor	0.01324	-0.34182	Upregulated in luminal As of COCA cluster 1 vs. COCA cluster 4
ITGA7	integrin subunit alpha 7	Plasma Membrane	other	0.203488	-0.197091	Not differentially expressed
ITGAD	integrin subunit alpha D	Plasma Membrane	other	0.00371832	-0.142059	Upregulated in luminal As of COCA cluster 1 vs. COCA cluster 4
ITGAE	integrin subunit alpha E	Plasma Membrane	other	0.000817418	0.438501	Upregulated in luminal As of COCA cluster 4 vs. COCA cluster 1
ITPRIP	inositol 1,4,5-trisphosphate receptor interacting protein	Extracellular Space	other	0.00227141	-0.387109	Upregulated in luminal As of COCA cluster 1 vs. COCA cluster 4
ITSN2	intersectin 2	Cytoplasm	other	0.0252927	-0.135448	Upregulated in luminal As of COCA cluster 1 vs. COCA cluster 4
IWS1	IWS1, SUPT6H interacting protein	Nucleus	enzyme	0.386214	0.00964122	Not differentially expressed
JAK3	Janus kinase 3	Cytoplasm	kinase	0.00660399	-0.404314	Upregulated in luminal As of COCA cluster 1 vs. COCA cluster 4
JAKMIP2	janus kinase and microtubule interacting protein 2	Extracellular Space	other	0.0139413	-0.203131	Upregulated in luminal As of COCA cluster 1 vs. COCA cluster 4
JPH4	junctophilin 4	Cytoplasm	other	0.00541679	-0.203522	Upregulated in luminal As of COCA cluster 1 vs. COCA cluster 4
JTB	jumping translocation breakpoint	Plasma Membrane	other	0.0105945	0.265413	Upregulated in luminal As of COCA cluster 4 vs. COCA cluster 1
JUND	jun D proto-oncogene	Nucleus	transcription regulator	0.0237349	-0.24268	Upregulated in luminal As of COCA cluster 1 vs. COCA cluster 4
KANK3	KN motif and ankyrin repeat domains 3	Cytoplasm	other	0.0105945	-0.29218	Upregulated in luminal As of COCA cluster 1 vs. COCA cluster 4
KANK4	KN motif and ankyrin repeat domains 4	Cytoplasm	other	0.855743	-0.0179985	Not differentially expressed
KAT5	K(lysine) acetyltransferase 5	Nucleus	transcription regulator	0.00816938	0.206402	Upregulated in luminal As of COCA cluster 4 vs. COCA cluster 1
KAT7	K(lysine) acetyltransferase 7	Nucleus	enzyme	0.00278359	0.291056	Upregulated in luminal As of COCA cluster 4 vs. COCA cluster 1
KBTBD2	kelch repeat and BTB (POZ) domain containing 2	Other	other	0.00734654	0.189285	Upregulated in luminal As of COCA cluster 4 vs. COCA cluster 1
KBTBD4	kelch repeat and BTB (POZ) domain containing 4	Other	other	0.00582241	0.234871	Upregulated in luminal As of COCA cluster 4 vs. COCA cluster 1
KBTBD6	kelch repeat and BTB (POZ) domain containing 6	Other	other	0.0129762	0.186141	Upregulated in luminal As of COCA cluster 4 vs. COCA cluster 1
KBTBD7	kelch repeat and BTB (POZ) domain containing 7	Cytoplasm	other	0.00713651	0.242026	Upregulated in luminal As of COCA cluster 4 vs. COCA cluster 1
KCNIP1	Kv channel interacting protein 1	Plasma Membrane	ion channel	0.0170581	-0.269201	Upregulated in luminal As of COCA cluster 1 vs. COCA cluster 4
KCNJ11	potassium channel, inwardly rectifying subfamily J, member 11	Plasma Membrane	ion channel	0.0688723	0.0354797	Not differentially expressed
KCNK12	potassium channel, two pore domain subfamily K, member 12	Plasma Membrane	ion channel	0.00269349	-0.305992	Upregulated in luminal As of COCA cluster 1 vs. COCA cluster 4
KCNQ4	potassium channel, voltage gated KQT-like subfamily Q, member 4	Plasma Membrane	ion channel	0.0115844	-0.182403	Upregulated in luminal As of COCA cluster 1 vs. COCA cluster 4
KCNRG	potassium channel regulator	Cytoplasm	ion channel	0.0207269	0.129733	Upregulated in luminal As of COCA cluster 4 vs. COCA cluster 1
KCNT1	potassium channel, sodium activated subfamily T, member 1	Plasma Membrane	ion channel	0.760228	-0.1381	Not differentially expressed
KCTD1	potassium channel tetramerization domain containing 1	Nucleus	transcription regulator	0.371981	0.224273	Not differentially expressed
KCTD18	potassium channel tetramerization domain containing 18	Other	other	0.0267484	0.131338	Upregulated in luminal As of COCA cluster 4 vs. COCA cluster 1
KDM2A	lysine (K)-specific demethylase 2A	Nucleus	enzyme	0.00543673	-0.196822	Upregulated in luminal As of COCA cluster 1 vs. COCA cluster 4
KDM3A	lysine (K)-specific demethylase 3A	Nucleus	transcription regulator	0.0101086	0.230654	Upregulated in luminal As of COCA cluster 4 vs. COCA cluster 1
KEAP1	kelch like ECH associated protein 1	Cytoplasm	transcription regulator	0.0100625	0.218293	Upregulated in luminal As of COCA cluster 4 vs. COCA cluster 1
KGFLP1	fibroblast growth factor 7 pseudogene	Other	other	0.0512075	-0.28785	Not differentially expressed
KHDRBS1	KH domain containing, RNA binding, signal transduction associated 1	Nucleus	transcription regulator	0.0500157	0.138383	Not differentially expressed
KHNYN	KH and NYN domain containing	Other	other	0.0194863	0.141227	Upregulated in luminal As of COCA cluster 4 vs. COCA cluster 1
KHSRP	KH-type splicing regulatory protein	Nucleus	enzyme	0.00312257	-0.188536	Upregulated in luminal As of COCA cluster 1 vs. COCA cluster 4
KIF3B	kinesin family member 3B	Cytoplasm	transporter	0.00290534	0.292615	Upregulated in luminal As of COCA cluster 4 vs. COCA cluster 1
KIAA0087	KIAA0087	Other	other	0.436083	-0.0459	Not differentially expressed
KIAA0141	KIAA0141	Cytoplasm	other	0.0669461	-0.0516001	Not differentially expressed
KIAA0196	KIAA0196	Cytoplasm	other	0.230779	0.138055	Not differentially expressed
KIAA0240	GLTSCR1 like	Other	other	0.0989455	0.0283853	Not differentially expressed
KIAA1310	KAT8 regulatory NSL complex subunit 3	Nucleus	other	0.0088569	0.228797	Upregulated in luminal As of COCA cluster 4 vs. COCA cluster 1
KIAA1467	family with sequence similarity 234 member B	Other	other	0.189408	0.233136	Not differentially expressed
KIAA1539	family with sequence similarity 214 member B	Nucleus	other	0.00483846	-0.115691	Upregulated in luminal As of COCA cluster 1 vs. COCA cluster 4
KIAA1549	KIAA1549	Other	other	0.139966	0.136152	Not differentially expressed
KIAA1737	CLOCK-interacting pacemaker	Nucleus	other	0.060852	0.114826	Not differentially expressed
KIAA1875	WD repeat domain 97	Other	other	0.0241744	-0.16032	Upregulated in luminal As of COCA cluster 1 vs. COCA cluster 4
KIAA1949	protein phosphatase 1 regulatory subunit 18	Other	other	0.0423411	-0.159518	Upregulated in luminal As of COCA cluster 1 vs. COCA cluster 4
KIAA2013	KIAA2013	Other	other	0.0109004	0.160825	Upregulated in luminal As of COCA cluster 4 vs. COCA cluster 1
KIAA2018	upstream transcription factor family member 3	Other	other	0.025856	0.155846	Upregulated in luminal As of COCA cluster 4 vs. COCA cluster 1
KIAA2026	KIAA2026	Other	other	0.00248054	0.206686	Upregulated in luminal As of COCA cluster 4 vs. COCA cluster 1
KLC4	kinesin light chain 4	Other	other	0.0177311	-0.154564	Upregulated in luminal As of COCA cluster 1 vs. COCA cluster 4
KLHDC2	kelch domain containing 2	Cytoplasm	other	0.0842108	0.177814	Not differentially expressed
KLHDC3	kelch domain containing 3	Cytoplasm	other	0.00106603	0.211972	Upregulated in luminal As of COCA cluster 4 vs. COCA cluster 1
KLHDC5	kelch like family member 42	Nucleus	other	0.00970427	0.121775	Upregulated in luminal As of COCA cluster 4 vs. COCA cluster 1
KLHL22	kelch like family member 22	Cytoplasm	other	0.0125203	0.173115	Upregulated in luminal As of COCA cluster 4 vs. COCA cluster 1
KLHL26	kelch like family member 26	Other	other	0.00706505	0.142066	Upregulated in luminal As of COCA cluster 4 vs. COCA cluster 1
KLHL33	kelch like family member 33	Other	other	0.0132733	-0.162784	Upregulated in luminal As of COCA cluster 1 vs. COCA cluster 4
KLKP1	kallikrein pseudogene 1	Other	other	0.456476	0.0281098	Not differentially expressed
KLRG2	killer cell lectin like receptor G2	Other	other	0.0254695	-0.0940974	Upregulated in luminal As of COCA cluster 1 vs. COCA cluster 4
KRCC1	lysine-rich coiled-coil 1	Extracellular Space	other	0.0445279	0.141563	Upregulated in luminal As of COCA cluster 4 vs. COCA cluster 1
KRT79	keratin 79, type II	Extracellular Space	other	0.00128468	-1.76315	Upregulated in luminal As of COCA cluster 1 vs. COCA cluster 4
KRTAP3-3	keratin associated protein 3-3	Other	other	0.0933577	-0.169052	Not differentially expressed
KRTAP5-10	keratin associated protein 5-10	Other	other	0.0276288	-0.137272	Upregulated in luminal As of COCA cluster 1 vs. COCA cluster 4
L3MBTL2	l(3)mbt-like 2 (Drosophila)	Nucleus	transcription regulator	0.0183015	0.112165	Upregulated in luminal As of COCA cluster 4 vs. COCA cluster 1
LACTBL1	lactamase beta like 1	Other	other	0.0375043	-0.105173	Upregulated in luminal As of COCA cluster 1 vs. COCA cluster 4
LAMA4	laminin subunit alpha 4	Extracellular Space	enzyme	0.0136093	-0.214	Upregulated in luminal As of COCA cluster 1 vs. COCA cluster 4
LAMTOR1	late endosomal/lysosomal adaptor, MAPK and MTOR activator 1	Plasma Membrane	other	0.00137916	0.274773	Upregulated in luminal As of COCA cluster 4 vs. COCA cluster 1
LAMTOR3	late endosomal/lysosomal adaptor, MAPK and MTOR activator 3	Cytoplasm	other	0.00446516	0.175915	Upregulated in luminal As of COCA cluster 4 vs. COCA cluster 1
LANCL1	LanC like 1	Plasma Membrane	other	0.00246466	0.346967	Upregulated in luminal As of COCA cluster 4 vs. COCA cluster 1
LATS1	large tumor suppressor kinase 1	Nucleus	kinase	0.00290534	-0.170658	Upregulated in luminal As of COCA cluster 1 vs. COCA cluster 4
LCE1D	late cornified envelope 1D	Cytoplasm	other	0.0147238	-0.3498	Upregulated in luminal As of COCA cluster 1 vs. COCA cluster 4
LCN8	lipocalin 8	Extracellular Space	transporter	0.541516	-0.0183177	Not differentially expressed
LCOR	ligand dependent nuclear receptor corepressor	Nucleus	transcription regulator	0.00734251	0.168701	Upregulated in luminal As of COCA cluster 4 vs. COCA cluster 1
LDB3	LIM domain binding 3	Cytoplasm	transporter	0.117072	-0.0411906	Not differentially expressed
LDHAL6A	lactate dehydrogenase A-like 6A	Cytoplasm	enzyme	0.00285315	-0.330172	Upregulated in luminal As of COCA cluster 1 vs. COCA cluster 4
LDOC1L	leucine zipper, down-regulated in cancer 1-like	Other	other	0.00149807	0.413422	Upregulated in luminal As of COCA cluster 4 vs. COCA cluster 1
LEP	leptin	Extracellular Space	growth factor	0.689398	0.12228	Not differentially expressed
LILRA3	leukocyte immunoglobulin like receptor A3	Extracellular Space	other	0.11938	-0.0464628	Not differentially expressed
LIMS3L	LIM-type zinc finger domains 3	Other	other	0.00157232	-0.257269	Upregulated in luminal As of COCA cluster 1 vs. COCA cluster 4
LIPE	lipase, hormone-sensitive	Cytoplasm	enzyme	0.608767	-0.100572	Not differentially expressed
LIPT1	lipoyltransferase 1	Cytoplasm	enzyme	0.00302673	0.181202	Upregulated in luminal As of COCA cluster 4 vs. COCA cluster 1
LIPT2	lipoyl(octanoyl) transferase 2 (putative)	Cytoplasm	other	0.0552442	0.179275	Not differentially expressed
LMAN2	lectin, mannose-binding 2	Cytoplasm	transporter	0.0219696	0.217005	Upregulated in luminal As of COCA cluster 4 vs. COCA cluster 1
LOC100127885				0.00846197	-0.214763	Upregulated in luminal As of COCA cluster 1 vs. COCA cluster 4
LOC100127994				0.0207269	-0.129028	Upregulated in luminal As of COCA cluster 1 vs. COCA cluster 4
LOC100128342				0.0123615	-0.214212	Upregulated in luminal As of COCA cluster 1 vs. COCA cluster 4
LOC100128737				0.0259856	0.162486	Upregulated in luminal As of COCA cluster 4 vs. COCA cluster 1
LOC100128822				0.0254599	0.199488	Upregulated in luminal As of COCA cluster 4 vs. COCA cluster 1
LOC100128869				0.0577032	-0.123536	Not differentially expressed
LOC100129138	THAP domain containing, apoptosis associated protein 3 pseudogene	Other	other	0.0011152	0.157574	Upregulated in luminal As of COCA cluster 4 vs. COCA cluster 1
LOC100129406	uncharacterized LOC100129406	Other	other	0.0243883	-0.208357	Upregulated in luminal As of COCA cluster 1 vs. COCA cluster 4
LOC100129858				0.0098045	-0.439182	Upregulated in luminal As of COCA cluster 1 vs. COCA cluster 4
LOC100130453				0.0402075	-0.144806	Upregulated in luminal As of COCA cluster 1 vs. COCA cluster 4
LOC100130587	uncharacterized LOC100130587	Other	other	0.0119194	-0.191829	Upregulated in luminal As of COCA cluster 1 vs. COCA cluster 4
LOC100131242	uncharacterized LOC100131242	Other	other	0.025147	-0.107208	Upregulated in luminal As of COCA cluster 1 vs. COCA cluster 4
LOC100131257	zinc finger protein 655 pseudogene	Other	other	0.00205144	-0.108164	Upregulated in luminal As of COCA cluster 1 vs. COCA cluster 4
LOC100131473				0.041846	-0.165053	Upregulated in luminal As of COCA cluster 1 vs. COCA cluster 4
LOC100131699				0.00541679	-0.348772	Upregulated in luminal As of COCA cluster 1 vs. COCA cluster 4
LOC100131826				0.0223964	-0.10218	Upregulated in luminal As of COCA cluster 1 vs. COCA cluster 4
LOC100131831				0.0788252	-0.0651593	Not differentially expressed
LOC100132077	uncharacterized LOC100132077	Other	other	0.00341098	-0.363598	Upregulated in luminal As of COCA cluster 1 vs. COCA cluster 4
LOC100132352				0.039611	-0.119835	Upregulated in luminal As of COCA cluster 1 vs. COCA cluster 4
LOC100132831	A20-binding inhibitor of NF-kappaB activation 2 pseudogene	Other	other	0.00133194	0.306966	Upregulated in luminal As of COCA cluster 4 vs. COCA cluster 1
LOC100132874	uncharacterized LOC100132874	Other	other	0.018756	-0.26185	Upregulated in luminal As of COCA cluster 1 vs. COCA cluster 4
LOC100132966				0.255673	-0.10012	Not differentially expressed
LOC100133131				0.00312737	-0.346807	Upregulated in luminal As of COCA cluster 1 vs. COCA cluster 4
LOC100134237				0.141029	-0.0944177	Not differentially expressed
LOC100134240	uncharacterized LOC100134240	Other	other	0.0178015	-0.277859	Upregulated in luminal As of COCA cluster 1 vs. COCA cluster 4
LOC100216545				0.3559	-0.0574392	Not differentially expressed
LOC100287314				0.00463576	-0.282504	Upregulated in luminal As of COCA cluster 1 vs. COCA cluster 4
LOC100288069	uncharacterized LOC100288069	Other	other	0.00286968	-0.418537	Upregulated in luminal As of COCA cluster 1 vs. COCA cluster 4
LOC100288615				0.045754	-0.307624	Upregulated in luminal As of COCA cluster 1 vs. COCA cluster 4
LOC100289341				0.0148669	0.159457	Upregulated in luminal As of COCA cluster 4 vs. COCA cluster 1
LOC100506190				0.025916	-0.230112	Upregulated in luminal As of COCA cluster 1 vs. COCA cluster 4
LOC100506398				0.0272059	-0.166548	Upregulated in luminal As of COCA cluster 1 vs. COCA cluster 4
LOC100506748				0.00417645	0.264117	Upregulated in luminal As of COCA cluster 4 vs. COCA cluster 1
LOC100506946				0.0100408	0.19579	Upregulated in luminal As of COCA cluster 4 vs. COCA cluster 1
LOC100507547	uncharacterized LOC100507547	Other	other	0.00709079	0.218774	Upregulated in luminal As of COCA cluster 4 vs. COCA cluster 1
LOC100508241				0.0911676	-0.0339733	Not differentially expressed
LOC100508996				0.453619	0.168438	Not differentially expressed
LOC100509022				0.0102621	0.178655	Upregulated in luminal As of COCA cluster 4 vs. COCA cluster 1
LOC100510023				0.000817418	-0.346245	Upregulated in luminal As of COCA cluster 1 vs. COCA cluster 4
LOC100510356				0.00286968	0.230201	Upregulated in luminal As of COCA cluster 4 vs. COCA cluster 1
LOC100510454				0.00820241	-0.106127	Upregulated in luminal As of COCA cluster 1 vs. COCA cluster 4
LOC100616668				0.0141138	0.127292	Upregulated in luminal As of COCA cluster 4 vs. COCA cluster 1
LOC143286	uncharacterized LOC143286	Other	other	0.00415625	-0.29181	Upregulated in luminal As of COCA cluster 1 vs. COCA cluster 4
LOC144438				0.0141138	0.104121	Upregulated in luminal As of COCA cluster 4 vs. COCA cluster 1
LOC144766				0.0119194	-0.15009	Upregulated in luminal As of COCA cluster 1 vs. COCA cluster 4
LOC148413	uncharacterized LOC148413	Other	other	0.00545749	0.341488	Upregulated in luminal As of COCA cluster 4 vs. COCA cluster 1
LOC158572				0.00444711	0.121012	Upregulated in luminal As of COCA cluster 4 vs. COCA cluster 1
LOC220729	succinate dehydrogenase complex subunit A, flavoprotein (Fp) pseudogene	Other	other	0.04874	-0.0885938	Upregulated in luminal As of COCA cluster 1 vs. COCA cluster 4
LOC221710				0.0717892	0.154491	Not differentially expressed
LOC253039				0.0638776	0.0662395	Not differentially expressed
LOC255177				0.0180982	-0.150827	Upregulated in luminal As of COCA cluster 1 vs. COCA cluster 4
LOC283335	uncharacterized LOC283335	Other	other	0.0142583	-0.21825	Upregulated in luminal As of COCA cluster 1 vs. COCA cluster 4
LOC283392				0.190433	-0.204006	Not differentially expressed
LOC283731	uncharacterized LOC283731	Other	other	0.00300787	-0.57803	Upregulated in luminal As of COCA cluster 1 vs. COCA cluster 4
LOC283888				0.678285	0.0266723	Not differentially expressed
LOC284014				0.0204147	-0.211884	Upregulated in luminal As of COCA cluster 1 vs. COCA cluster 4
LOC284379	solute carrier family 7 (cationic amino acid transporter, y+ system), member 3 pseudogene	Other	other	0.00278359	-0.190229	Upregulated in luminal As of COCA cluster 1 vs. COCA cluster 4
LOC284454	uncharacterized LOC284454	Other	other	0.0060964	-0.291199	Upregulated in luminal As of COCA cluster 1 vs. COCA cluster 4
LOC340515				0.00722333	-0.132814	Upregulated in luminal As of COCA cluster 1 vs. COCA cluster 4
LOC388789				0.025147	0.105011	Upregulated in luminal As of COCA cluster 4 vs. COCA cluster 1
LOC389043				0.00314791	-0.687138	Upregulated in luminal As of COCA cluster 1 vs. COCA cluster 4
LOC399744				0.0053274	-0.250965	Upregulated in luminal As of COCA cluster 1 vs. COCA cluster 4
LOC400657				0.00236924	0.116379	Upregulated in luminal As of COCA cluster 4 vs. COCA cluster 1
LOC400950				0.0442988	-0.186369	Upregulated in luminal As of COCA cluster 1 vs. COCA cluster 4
LOC401286	uncharacterized LOC401286	Other	other	0.00284492	-0.279877	Upregulated in luminal As of COCA cluster 1 vs. COCA cluster 4
LOC407835	mitogen-activated protein kinase kinase 2 pseudogene	Other	other	0.00240266	0.193517	Upregulated in luminal As of COCA cluster 4 vs. COCA cluster 1
LOC439949				0.148588	-0.388097	Not differentially expressed
LOC440292	COMM domain-containing protein 4-like	Other	other	0.00302673	0.2756	Upregulated in luminal As of COCA cluster 4 vs. COCA cluster 1
LOC440297				0.0404625	-0.0763273	Upregulated in luminal As of COCA cluster 1 vs. COCA cluster 4
LOC441016				0.0305783	0.113977	Upregulated in luminal As of COCA cluster 4 vs. COCA cluster 1
LOC541473	FK506 binding protein 6, 36kDa pseudogene	Other	other	0.115712	-0.164471	Not differentially expressed
LOC550643				0.00397514	0.197997	Upregulated in luminal As of COCA cluster 4 vs. COCA cluster 1
LOC554202				0.563981	-0.0480482	Not differentially expressed
LOC643802	u3 small nucleolar ribonucleoprotein protein MPP10-like	Other	other	0.00341098	-0.211359	Upregulated in luminal As of COCA cluster 1 vs. COCA cluster 4
LOC644450				0.00947918	-0.303077	Upregulated in luminal As of COCA cluster 1 vs. COCA cluster 4
LOC645431				0.189408	0.0927458	Not differentially expressed
LOC645586				0.297548	0.129807	Not differentially expressed
LOC648149				0.0876564	-0.132798	Not differentially expressed
LOC649887				0.00938673	-0.166218	Upregulated in luminal As of COCA cluster 1 vs. COCA cluster 4
LOC652191				0.00403969	-0.271196	Upregulated in luminal As of COCA cluster 1 vs. COCA cluster 4
LOC653061				0.00371832	-0.342486	Upregulated in luminal As of COCA cluster 1 vs. COCA cluster 4
LOC653075				0.0242646	-0.245931	Upregulated in luminal As of COCA cluster 1 vs. COCA cluster 4
LOC678655				0.00212585	-0.314583	Upregulated in luminal As of COCA cluster 1 vs. COCA cluster 4
LOC728431				0.0561952	0.14009	Not differentially expressed
LOC728739	programmed cell death 2 pseudogene	Other	other	0.0535829	0.17974	Not differentially expressed
LOC729668				0.00794768	-0.198923	Upregulated in luminal As of COCA cluster 1 vs. COCA cluster 4
LOC729678				0.00205144	0.265607	Upregulated in luminal As of COCA cluster 4 vs. COCA cluster 1
LOC731275				0.00972204	-0.144278	Upregulated in luminal As of COCA cluster 1 vs. COCA cluster 4
LOC84931				0.0282021	-0.105907	Upregulated in luminal As of COCA cluster 1 vs. COCA cluster 4
LOC93444				0.742381	-0.0294378	Not differentially expressed
LONRF1	LON peptidase N-terminal domain and ring finger 1	Other	other	0.0234375	0.339067	Upregulated in luminal As of COCA cluster 4 vs. COCA cluster 1
LOXL2	lysyl oxidase like 2	Extracellular Space	enzyme	0.709296	0.0316196	Not differentially expressed
LPL	lipoprotein lipase	Cytoplasm	enzyme	0.765387	0.110512	Not differentially expressed
LPXN	leupaxin	Cytoplasm	transcription regulator	0.02662	-0.229792	Upregulated in luminal As of COCA cluster 1 vs. COCA cluster 4
LRBA	LPS-responsive vesicle trafficking, beach and anchor containing	Cytoplasm	other	0.0398008	0.142503	Upregulated in luminal As of COCA cluster 4 vs. COCA cluster 1
LRIF1	ligand dependent nuclear receptor interacting factor 1	Nucleus	other	0.00682836	0.199182	Upregulated in luminal As of COCA cluster 4 vs. COCA cluster 1
LRIG1	leucine-rich repeats and immunoglobulin-like domains 1	Extracellular Space	other	0.301749	0.0686383	Not differentially expressed
LRP10	LDL receptor related protein 10	Plasma Membrane	transmembrane receptor	0.00885519	0.400321	Upregulated in luminal As of COCA cluster 4 vs. COCA cluster 1
LRRC10	leucine rich repeat containing 10	Nucleus	other	0.18066	-0.14149	Not differentially expressed
LRRC16A	leucine rich repeat containing 16A	Cytoplasm	enzyme	0.845227	0.0201624	Not differentially expressed
LRRC17	leucine rich repeat containing 17	Extracellular Space	other	0.806999	0.157477	Not differentially expressed
LRRC2	leucine rich repeat containing 2	Other	other	0.00157232	-1.00535	Upregulated in luminal As of COCA cluster 1 vs. COCA cluster 4
LRRC23	leucine rich repeat containing 23	Plasma Membrane	other	0.198745	0.0725953	Not differentially expressed
LRRC41	leucine rich repeat containing 41	Other	other	0.0056313	0.187507	Upregulated in luminal As of COCA cluster 4 vs. COCA cluster 1
LRRC47	leucine rich repeat containing 47	Other	other	0.0197837	0.16652	Upregulated in luminal As of COCA cluster 4 vs. COCA cluster 1
LRRC58	leucine rich repeat containing 58	Other	other	0.0285295	0.178419	Upregulated in luminal As of COCA cluster 4 vs. COCA cluster 1
LRRC68	protein phosphatase 1 regulatory subunit 37	Other	other	0.040602	0.117378	Upregulated in luminal As of COCA cluster 4 vs. COCA cluster 1
LRRC8E	leucine-rich repeat containing 8 family member E	Other	other	0.13827	0.219011	Not differentially expressed
LSM4	LSM4 homolog, U6 small nuclear RNA and mRNA degradation associated	Nucleus	other	0.00653795	0.435088	Upregulated in luminal As of COCA cluster 4 vs. COCA cluster 1
LTB4R2	leukotriene B4 receptor 2	Plasma Membrane	G-protein coupled receptor	0.0310774	-0.127561	Upregulated in luminal As of COCA cluster 1 vs. COCA cluster 4
LTBR	lymphotoxin beta receptor	Plasma Membrane	transmembrane receptor	0.0578536	0.0491243	Not differentially expressed
LUC7L2	LUC7-like 2 pre-mRNA splicing factor	Other	other	0.190433	0.112576	Not differentially expressed
LY6G5B	lymphocyte antigen 6 complex, locus G5B	Other	other	0.00759396	-0.205883	Upregulated in luminal As of COCA cluster 1 vs. COCA cluster 4
LYPD3	LY6/PLAUR domain containing 3	Plasma Membrane	other	0.0460182	0.437907	Upregulated in luminal As of COCA cluster 4 vs. COCA cluster 1
LYPLA1	lysophospholipase I	Cytoplasm	enzyme	0.197087	0.173313	Not differentially expressed
LYRM1	LYR motif containing 1	Cytoplasm	other	0.00852043	0.35438	Upregulated in luminal As of COCA cluster 4 vs. COCA cluster 1
LYRM2	LYR motif containing 2	Cytoplasm	other	0.395683	0.0475533	Not differentially expressed
LYRM4	LYR motif containing 4	Cytoplasm	other	0.00398058	0.207914	Upregulated in luminal As of COCA cluster 4 vs. COCA cluster 1
LYSMD1	LysM, putative peptidoglycan-binding, domain containing 1	Other	other	0.0423153	0.188223	Upregulated in luminal As of COCA cluster 4 vs. COCA cluster 1
MAD1L1	MAD1 mitotic arrest deficient-like 1 (yeast)	Nucleus	other	0.00775836	0.157408	Upregulated in luminal As of COCA cluster 4 vs. COCA cluster 1
MAD2L1BP	MAD2L1 binding protein	Nucleus	other	0.0310918	0.198139	Upregulated in luminal As of COCA cluster 4 vs. COCA cluster 1
MAEA	macrophage erythroblast attacher	Plasma Membrane	other	0.00259102	0.267992	Upregulated in luminal As of COCA cluster 4 vs. COCA cluster 1
MAGEA6	MAGE family member A6	Cytoplasm	other	0.0208495	-0.302554	Upregulated in luminal As of COCA cluster 1 vs. COCA cluster 4
MAGEB6	MAGE family member B6	Other	other	0.0045283	-0.629941	Upregulated in luminal As of COCA cluster 1 vs. COCA cluster 4
MAGEF1	MAGE family member F1	Cytoplasm	other	0.0225225	0.207931	Upregulated in luminal As of COCA cluster 4 vs. COCA cluster 1
MAN2B2	mannosidase, alpha, class 2B, member 2	Cytoplasm	enzyme	0.00131053	0.305651	Upregulated in luminal As of COCA cluster 4 vs. COCA cluster 1
MANBAL	mannosidase, beta A, lysosomal-like	Other	other	0.00174965	0.322913	Upregulated in luminal As of COCA cluster 4 vs. COCA cluster 1
MAP2K1	mitogen-activated protein kinase kinase 1	Cytoplasm	kinase	0.00679788	0.351275	Upregulated in luminal As of COCA cluster 4 vs. COCA cluster 1
MAP2K5	mitogen-activated protein kinase kinase 5	Cytoplasm	kinase	0.0182129	0.177573	Upregulated in luminal As of COCA cluster 4 vs. COCA cluster 1
MAP3K4	mitogen-activated protein kinase kinase kinase 4	Cytoplasm	kinase	0.000950145	-0.263312	Upregulated in luminal As of COCA cluster 1 vs. COCA cluster 4
MAPK13	mitogen-activated protein kinase 13	Cytoplasm	kinase	0.132192	0.0708598	Not differentially expressed
MAPK3	mitogen-activated protein kinase 3	Cytoplasm	kinase	0.00370958	0.245254	Upregulated in luminal As of COCA cluster 4 vs. COCA cluster 1
MAPRE3	microtubule associated protein RP/EB family member 3	Cytoplasm	enzyme	0.0971328	-0.0688541	Not differentially expressed
MARCH5	membrane associated ring-CH-type finger 5	Cytoplasm	enzyme	0.025344	0.128947	Upregulated in luminal As of COCA cluster 4 vs. COCA cluster 1
MATL2963				0.000817418	-0.413811	Upregulated in luminal As of COCA cluster 1 vs. COCA cluster 4
MB21D1	Mab-21 domain containing 1	Cytoplasm	other	0.00327796	-0.323647	Upregulated in luminal As of COCA cluster 1 vs. COCA cluster 4
MBLAC2	metallo-beta-lactamase domain containing 2	Cytoplasm	other	0.0032676	0.124251	Upregulated in luminal As of COCA cluster 4 vs. COCA cluster 1
MBNL1	muscleblind like splicing regulator 1	Nucleus	other	0.00552059	-0.269267	Upregulated in luminal As of COCA cluster 1 vs. COCA cluster 4
MCC	mutated in colorectal cancers	Cytoplasm	other	0.0435252	-0.102324	Upregulated in luminal As of COCA cluster 1 vs. COCA cluster 4
MCPH1	microcephalin 1	Nucleus	other	0.0252344	0.0694638	Upregulated in luminal As of COCA cluster 4 vs. COCA cluster 1
MCRS1	microspherule protein 1	Nucleus	other	0.00867852	0.130255	Upregulated in luminal As of COCA cluster 4 vs. COCA cluster 1
MDH2	malate dehydrogenase 2	Cytoplasm	enzyme	0.154568	0.238491	Not differentially expressed
MDM4	MDM4, p53 regulator	Nucleus	other	0.0315891	-0.155718	Upregulated in luminal As of COCA cluster 1 vs. COCA cluster 4
MED12	mediator complex subunit 12	Nucleus	transcription regulator	0.00149807	0.197367	Upregulated in luminal As of COCA cluster 4 vs. COCA cluster 1
MED17	mediator complex subunit 17	Nucleus	transcription regulator	0.0141138	0.168476	Upregulated in luminal As of COCA cluster 4 vs. COCA cluster 1
MED19	mediator complex subunit 19	Nucleus	other	0.0119194	-0.33663	Upregulated in luminal As of COCA cluster 1 vs. COCA cluster 4
MEG3	maternally expressed 3 (non-protein coding)	Other	other	0.054866	-0.20569	Not differentially expressed
MEGF9	multiple EGF-like-domains 9	Extracellular Space	other	0.015648	0.357504	Upregulated in luminal As of COCA cluster 4 vs. COCA cluster 1
MEN1	menin 1	Nucleus	transcription regulator	0.0154595	0.200076	Upregulated in luminal As of COCA cluster 4 vs. COCA cluster 1
MEPCE	methylphosphate capping enzyme	Other	enzyme	0.026899	0.133926	Upregulated in luminal As of COCA cluster 4 vs. COCA cluster 1
MERTK	MER proto-oncogene, tyrosine kinase	Plasma Membrane	kinase	0.00532909	-0.180309	Upregulated in luminal As of COCA cluster 1 vs. COCA cluster 4
MET	MET proto-oncogene, receptor tyrosine kinase	Plasma Membrane	kinase	0.244539	-0.369373	Not differentially expressed
METAP2	methionyl aminopeptidase 2	Cytoplasm	peptidase	0.0142583	0.133508	Upregulated in luminal As of COCA cluster 4 vs. COCA cluster 1
METTL14	methyltransferase like 14	Nucleus	enzyme	0.0813516	0.107634	Not differentially expressed
METTL21A	methyltransferase like 21A	Other	enzyme	0.00285315	-0.0893897	Upregulated in luminal As of COCA cluster 1 vs. COCA cluster 4
METTL23	methyltransferase like 23	Other	other	0.0101086	0.317576	Upregulated in luminal As of COCA cluster 4 vs. COCA cluster 1
METTL5	methyltransferase like 5	Other	enzyme	0.020404	0.177319	Upregulated in luminal As of COCA cluster 4 vs. COCA cluster 1
MEX3D	mex-3 RNA binding family member D	Nucleus	other	0.0361019	-0.233611	Upregulated in luminal As of COCA cluster 1 vs. COCA cluster 4
MFAP1	microfibrillar associated protein 1	Extracellular Space	other	0.025344	0.228664	Upregulated in luminal As of COCA cluster 4 vs. COCA cluster 1
MFAP3	microfibrillar associated protein 3	Extracellular Space	other	0.025646	0.140926	Upregulated in luminal As of COCA cluster 4 vs. COCA cluster 1
MFSD5	major facilitator superfamily domain containing 5	Other	transporter	0.0294417	0.307086	Upregulated in luminal As of COCA cluster 4 vs. COCA cluster 1
MGC15705				0.753081	0.0500593	Not differentially expressed
MGC16121				0.00197503	-0.730168	Upregulated in luminal As of COCA cluster 1 vs. COCA cluster 4
MGC39584	uncharacterized LOC441058	Other	other	0.00285315	-0.960118	Upregulated in luminal As of COCA cluster 1 vs. COCA cluster 4
MGC4859				0.00722245	-0.19831	Upregulated in luminal As of COCA cluster 1 vs. COCA cluster 4
MIER2	mesoderm induction early response 1, family member 2	Extracellular Space	other	0.0173317	-0.142508	Upregulated in luminal As of COCA cluster 1 vs. COCA cluster 4
MIF	macrophage migration inhibitory factor (glycosylation-inhibiting factor)	Extracellular Space	cytokine	0.317332	0.134963	Not differentially expressed
MIPEP	mitochondrial intermediate peptidase	Cytoplasm	peptidase	0.211471	0.172573	Not differentially expressed
MIS12	MIS12 kinetochore complex component	Nucleus	other	0.00442317	0.347287	Upregulated in luminal As of COCA cluster 4 vs. COCA cluster 1
MKL1	megakaryoblastic leukemia (translocation) 1	Nucleus	transcription regulator	0.00195729	0.16201	Upregulated in luminal As of COCA cluster 4 vs. COCA cluster 1
MKNK2	MAP kinase interacting serine/threonine kinase 2	Cytoplasm	kinase	0.025646	0.222327	Upregulated in luminal As of COCA cluster 4 vs. COCA cluster 1
MLEC	malectin	Plasma Membrane	other	0.00195729	0.36704	Upregulated in luminal As of COCA cluster 4 vs. COCA cluster 1
MMADHC	methylmalonic aciduria and homocystinuria, cblD type	Cytoplasm	other	0.0259856	0.141932	Upregulated in luminal As of COCA cluster 4 vs. COCA cluster 1
MMP14	matrix metallopeptidase 14	Extracellular Space	peptidase	0.0155898	-0.329277	Upregulated in luminal As of COCA cluster 1 vs. COCA cluster 4
MMP17	matrix metallopeptidase 17	Extracellular Space	peptidase	0.166638	-0.241065	Not differentially expressed
MOAP1	modulator of apoptosis 1	Cytoplasm	other	0.00221191	0.414147	Upregulated in luminal As of COCA cluster 4 vs. COCA cluster 1
MOBKL1B	MOB kinase activator 1A	Plasma Membrane	other	0.00426189	-0.130873	Upregulated in luminal As of COCA cluster 1 vs. COCA cluster 4
MOBKL3	MOB family member 4, phocein	Cytoplasm	other	0.0639143	0.160073	Not differentially expressed
MON1B	MON1 homolog B, secretory trafficking associated	Other	other	0.0657856	-0.165873	Not differentially expressed
MOP-1				0.0631716	-0.0879316	Not differentially expressed
MORC2	MORC family CW-type zinc finger 2	Nucleus	other	0.0232937	0.159607	Upregulated in luminal As of COCA cluster 4 vs. COCA cluster 1
MORC2-AS1	MORC2 antisense RNA 1	Other	other	0.0178015	0.093581	Upregulated in luminal As of COCA cluster 4 vs. COCA cluster 1
MORN4	MORN repeat containing 4	Other	other	0.00367767	0.240959	Upregulated in luminal As of COCA cluster 4 vs. COCA cluster 1
MOSPD3	motile sperm domain containing 3	Other	other	0.0770793	0.16762	Not differentially expressed
MOV10	Mov10 RISC complex RNA helicase	Nucleus	enzyme	0.0105256	0.114822	Upregulated in luminal As of COCA cluster 4 vs. COCA cluster 1
MPG	N-methylpurine DNA glycosylase	Nucleus	enzyme	0.0170581	0.170947	Upregulated in luminal As of COCA cluster 4 vs. COCA cluster 1
MPND	MPN domain containing	Other	other	0.00943174	0.308911	Upregulated in luminal As of COCA cluster 4 vs. COCA cluster 1
MPPE1	metallophosphoesterase 1	Cytoplasm	enzyme	0.05762	0.155308	Not differentially expressed
MPZ	myelin protein zero	Plasma Membrane	other	0.00566991	-0.100912	Upregulated in luminal As of COCA cluster 1 vs. COCA cluster 4
MRAP	melanocortin 2 receptor accessory protein	Cytoplasm	other	0.761216	0.121567	Not differentially expressed
MRE11A	MRE11 homolog A, double strand break repair nuclease	Nucleus	enzyme	0.000485814	-0.406634	Upregulated in luminal As of COCA cluster 1 vs. COCA cluster 4
MRFAP1	Morf4 family associated protein 1	Nucleus	other	0.00441588	0.388923	Upregulated in luminal As of COCA cluster 4 vs. COCA cluster 1
MRFAP1L1	Morf4 family associated protein 1-like 1	Other	other	0.0220176	0.208044	Upregulated in luminal As of COCA cluster 4 vs. COCA cluster 1
MRPL17	mitochondrial ribosomal protein L17	Cytoplasm	other	0.0107528	0.152533	Upregulated in luminal As of COCA cluster 4 vs. COCA cluster 1
MRPL20	mitochondrial ribosomal protein L20	Cytoplasm	other	0.0247134	0.256494	Upregulated in luminal As of COCA cluster 4 vs. COCA cluster 1
MRPL24	mitochondrial ribosomal protein L24	Cytoplasm	other	0.0048854	0.270498	Upregulated in luminal As of COCA cluster 4 vs. COCA cluster 1
MRPL34	mitochondrial ribosomal protein L34	Cytoplasm	other	0.00459411	0.201796	Upregulated in luminal As of COCA cluster 4 vs. COCA cluster 1
MRPL36	mitochondrial ribosomal protein L36	Cytoplasm	other	0.00982547	0.205803	Upregulated in luminal As of COCA cluster 4 vs. COCA cluster 1
MRPL39	mitochondrial ribosomal protein L39	Cytoplasm	other	0.0633083	0.150621	Not differentially expressed
MRPL40	mitochondrial ribosomal protein L40	Cytoplasm	other	0.00286968	0.315183	Upregulated in luminal As of COCA cluster 4 vs. COCA cluster 1
MRPL43	mitochondrial ribosomal protein L43	Cytoplasm	translation regulator	0.00972204	0.11439	Upregulated in luminal As of COCA cluster 4 vs. COCA cluster 1
MRPL51	mitochondrial ribosomal protein L51	Cytoplasm	other	0.220942	0.0681269	Not differentially expressed
MRPL53	mitochondrial ribosomal protein L53	Cytoplasm	other	0.0148284	0.142494	Upregulated in luminal As of COCA cluster 4 vs. COCA cluster 1
MRPL54	mitochondrial ribosomal protein L54	Cytoplasm	other	0.00879921	0.148718	Upregulated in luminal As of COCA cluster 4 vs. COCA cluster 1
MRPS18A	mitochondrial ribosomal protein S18A	Cytoplasm	other	0.0109974	0.216318	Upregulated in luminal As of COCA cluster 4 vs. COCA cluster 1
MRPS18B	mitochondrial ribosomal protein S18B	Cytoplasm	other	0.00195729	0.278097	Upregulated in luminal As of COCA cluster 4 vs. COCA cluster 1
MRS2	MRS2, magnesium transporter	Cytoplasm	transporter	0.00605822	0.106021	Upregulated in luminal As of COCA cluster 4 vs. COCA cluster 1
MSL1	male-specific lethal 1 homolog (Drosophila)	Nucleus	other	0.00564413	-0.232859	Upregulated in luminal As of COCA cluster 1 vs. COCA cluster 4
MTCH1	mitochondrial carrier 1	Cytoplasm	other	0.00832288	0.178645	Upregulated in luminal As of COCA cluster 4 vs. COCA cluster 1
MTMR11	myotubularin related protein 11	Cytoplasm	other	0.0911676	-0.219346	Not differentially expressed
MTMR9	myotubularin related protein 9	Cytoplasm	phosphatase	0.00441684	0.179745	Upregulated in luminal As of COCA cluster 4 vs. COCA cluster 1
MTX1	metaxin 1	Cytoplasm	transporter	0.0052536	0.229971	Upregulated in luminal As of COCA cluster 4 vs. COCA cluster 1
MUC2	mucin 2, oligomeric mucus/gel-forming	Other	other	0.0279563	-0.0868	Upregulated in luminal As of COCA cluster 1 vs. COCA cluster 4
MUDENG	adaptor related protein complex 5, mu 1 subunit	Cytoplasm	other	0.0440738	0.0847734	Upregulated in luminal As of COCA cluster 4 vs. COCA cluster 1
N6AMT2	eukaryotic translation elongation factor 1 alpha lysine methyltransferase 1	Cytoplasm	enzyme	0.0555938	0.142419	Not differentially expressed
NACA	nascent polypeptide-associated complex alpha subunit	Cytoplasm	transcription regulator	0.010461	0.171795	Upregulated in luminal As of COCA cluster 4 vs. COCA cluster 1
NADKD1	NAD kinase 2, mitochondrial	Cytoplasm	kinase	0.000838895	-0.514081	Upregulated in luminal As of COCA cluster 1 vs. COCA cluster 4
NAIF1	nuclear apoptosis inducing factor 1	Nucleus	other	0.0267484	0.0801741	Upregulated in luminal As of COCA cluster 4 vs. COCA cluster 1
NAPEPLD	N-acyl phosphatidylethanolamine phospholipase D	Cytoplasm	enzyme	0.319645	0.135879	Not differentially expressed
NAT15	N(alpha)-acetyltransferase 60, NatF catalytic subunit	Cytoplasm	enzyme	0.0136492	0.101283	Upregulated in luminal As of COCA cluster 4 vs. COCA cluster 1
NBAS	neuroblastoma amplified sequence	Nucleus	other	0.00622003	0.210711	Upregulated in luminal As of COCA cluster 4 vs. COCA cluster 1
NBN	nibrin	Nucleus	other	0.0252344	0.169915	Upregulated in luminal As of COCA cluster 4 vs. COCA cluster 1
NBPF15	neuroblastoma breakpoint family member 15	Other	other	0.0107555	-0.190884	Upregulated in luminal As of COCA cluster 1 vs. COCA cluster 4
NBPF3	neuroblastoma breakpoint family member 3	Other	other	0.00218686	-0.389287	Upregulated in luminal As of COCA cluster 1 vs. COCA cluster 4
NCKAP1	NCK associated protein 1	Plasma Membrane	other	0.0146775	0.175796	Upregulated in luminal As of COCA cluster 4 vs. COCA cluster 1
NCOA1	nuclear receptor coactivator 1	Nucleus	transcription regulator	0.0172347	0.150826	Upregulated in luminal As of COCA cluster 4 vs. COCA cluster 1
NCOA5	nuclear receptor coactivator 5	Nucleus	other	0.0146183	0.0930247	Upregulated in luminal As of COCA cluster 4 vs. COCA cluster 1
NCRNA00281	family with sequence similarity 230 member C	Other	other	0.0194431	-0.171855	Upregulated in luminal As of COCA cluster 1 vs. COCA cluster 4
NCRNA00315	long intergenic non-protein coding RNA 315	Other	other	0.0162912	-0.245924	Upregulated in luminal As of COCA cluster 1 vs. COCA cluster 4
NCRNA00321	ANP32A intronic transcript 1	Other	other	0.00209946	-0.303875	Upregulated in luminal As of COCA cluster 1 vs. COCA cluster 4
NCRNA00324	long intergenic non-protein coding RNA 324	Other	other	0.0133489	0.153494	Upregulated in luminal As of COCA cluster 4 vs. COCA cluster 1
ND4L	NADH dehydrogenase, subunit 4L (complex I)	Cytoplasm	enzyme	0.00883041	-0.284304	Upregulated in luminal As of COCA cluster 1 vs. COCA cluster 4
ND5	NADH dehydrogenase, subunit 5 (complex I)	Cytoplasm	enzyme	0.0215257	-0.265908	Upregulated in luminal As of COCA cluster 1 vs. COCA cluster 4
ND6	NADH dehydrogenase, subunit 6 (complex I)	Cytoplasm	enzyme	0.00483252	-0.310565	Upregulated in luminal As of COCA cluster 1 vs. COCA cluster 4
NDFIP2	Nedd4 family interacting protein 2	Cytoplasm	other	0.0314869	0.12476	Upregulated in luminal As of COCA cluster 4 vs. COCA cluster 1
NDUFA1	NADH:ubiquinone oxidoreductase subunit A1	Cytoplasm	enzyme	0.0100805	0.096287	Upregulated in luminal As of COCA cluster 4 vs. COCA cluster 1
NDUFA12	NADH:ubiquinone oxidoreductase subunit A12	Cytoplasm	enzyme	0.00234566	0.239555	Upregulated in luminal As of COCA cluster 4 vs. COCA cluster 1
NDUFA4	NDUFA4, mitochondrial complex associated	Cytoplasm	enzyme	0.160428	0.237194	Not differentially expressed
NDUFA9	NADH:ubiquinone oxidoreductase subunit A9	Cytoplasm	enzyme	0.0082384	0.268524	Upregulated in luminal As of COCA cluster 4 vs. COCA cluster 1
NDUFB2	NADH:ubiquinone oxidoreductase subunit B2	Cytoplasm	enzyme	0.173823	0.177099	Not differentially expressed
NDUFB8	NADH:ubiquinone oxidoreductase subunit B8	Cytoplasm	enzyme	0.00195729	0.243446	Upregulated in luminal As of COCA cluster 4 vs. COCA cluster 1
NDUFS2	NADH:ubiquinone oxidoreductase core subunit S2	Cytoplasm	enzyme	0.0143611	0.374296	Upregulated in luminal As of COCA cluster 4 vs. COCA cluster 1
NDUFS7	NADH:ubiquinone oxidoreductase core subunit S7	Cytoplasm	enzyme	0.00564413	0.101752	Upregulated in luminal As of COCA cluster 4 vs. COCA cluster 1
NDUFV2	NADH:ubiquinone oxidoreductase core subunit V2	Cytoplasm	enzyme	0.0098045	0.216445	Upregulated in luminal As of COCA cluster 4 vs. COCA cluster 1
NEFM	neurofilament, medium polypeptide	Plasma Membrane	other	0.951292	-0.00819598	Not differentially expressed
NEUROD1	neuronal differentiation 1	Nucleus	transcription regulator	0.0115844	-0.0599881	Upregulated in luminal As of COCA cluster 1 vs. COCA cluster 4
NF1P1	neurofibromin 1 pseudogene 1	Other	other	0.0136743	-0.0766898	Upregulated in luminal As of COCA cluster 1 vs. COCA cluster 4
NFATC2	nuclear factor of activated T-cells, cytoplasmic, calcineurin-dependent 2	Nucleus	transcription regulator	0.00304424	-0.136033	Upregulated in luminal As of COCA cluster 1 vs. COCA cluster 4
NFKB1	nuclear factor of kappa light polypeptide gene enhancer in B-cells 1	Nucleus	transcription regulator	0.00307978	0.214892	Upregulated in luminal As of COCA cluster 4 vs. COCA cluster 1
NFU1	NFU1 iron-sulfur cluster scaffold	Cytoplasm	other	0.010598	0.178745	Upregulated in luminal As of COCA cluster 4 vs. COCA cluster 1
NFYA	nuclear transcription factor Y subunit alpha	Nucleus	transcription regulator	0.349007	0.024856	Not differentially expressed
NGDN	neuroguidin	Nucleus	other	0.17718	0.0872149	Not differentially expressed
NGRN	neugrin, neurite outgrowth associated	Nucleus	other	0.0762671	0.0424759	Not differentially expressed
NHEJ1	non-homologous end joining factor 1	Nucleus	other	0.0134754	0.128989	Upregulated in luminal As of COCA cluster 4 vs. COCA cluster 1
NHP2L1	SNU13 homolog, small nuclear ribonucleoprotein (U4/U6.U5)	Nucleus	other	0.00489701	0.25967	Upregulated in luminal As of COCA cluster 4 vs. COCA cluster 1
NIF3L1	NGG1 interacting factor 3 like 1	Cytoplasm	other	0.0045218	0.245881	Upregulated in luminal As of COCA cluster 4 vs. COCA cluster 1
NISCH	nischarin	Plasma Membrane	other	0.187767	-0.141044	Not differentially expressed
NKAIN4	Na+/K+ transporting ATPase interacting 4	Other	other	0.858903	0.0477226	Not differentially expressed
NLRC3	NLR family, CARD domain containing 3	Cytoplasm	other	0.0226842	-0.241912	Upregulated in luminal As of COCA cluster 1 vs. COCA cluster 4
NME7	NME/NM23 family member 7	Cytoplasm	kinase	0.00608562	0.350966	Upregulated in luminal As of COCA cluster 4 vs. COCA cluster 1
NOBOX	NOBOX oogenesis homeobox	Nucleus	transcription regulator	0.0142583	-0.248136	Upregulated in luminal As of COCA cluster 1 vs. COCA cluster 4
NOC4L	nucleolar complex associated 4 homolog	Nucleus	other	0.789368	0.00320622	Not differentially expressed
NOL12	nucleolar protein 12	Nucleus	other	0.00787695	0.123222	Upregulated in luminal As of COCA cluster 4 vs. COCA cluster 1
NOL8	nucleolar protein 8	Nucleus	other	0.00250734	-0.166794	Upregulated in luminal As of COCA cluster 1 vs. COCA cluster 4
NOP58	NOP58 ribonucleoprotein	Nucleus	enzyme	0.00869166	-0.294807	Upregulated in luminal As of COCA cluster 1 vs. COCA cluster 4
NPAT	nuclear protein, ataxia-telangiectasia locus	Nucleus	transcription regulator	0.0525844	0.12085	Not differentially expressed
NPHS2	nephrosis 2, idiopathic, steroid-resistant (podocin)	Plasma Membrane	other	0.00787148	-0.109956	Upregulated in luminal As of COCA cluster 1 vs. COCA cluster 4
NPIP	nuclear pore complex interacting protein family member A1	Nucleus	other	0.00205144	-0.393959	Upregulated in luminal As of COCA cluster 1 vs. COCA cluster 4
NPR2	natriuretic peptide receptor 2	Plasma Membrane	G-protein coupled receptor	0.00981471	-0.258196	Upregulated in luminal As of COCA cluster 1 vs. COCA cluster 4
NR1H2	nuclear receptor subfamily 1 group H member 2	Nucleus	ligand-dependent nuclear receptor	0.00174727	0.297677	Upregulated in luminal As of COCA cluster 4 vs. COCA cluster 1
NRBP1	nuclear receptor binding protein 1	Nucleus	kinase	0.0215257	0.165954	Upregulated in luminal As of COCA cluster 4 vs. COCA cluster 1
NRF1	nuclear respiratory factor 1	Nucleus	transcription regulator	0.0211241	0.0647856	Upregulated in luminal As of COCA cluster 4 vs. COCA cluster 1
NRG1	neuregulin 1	Other	other	0.0161658	-0.126266	Upregulated in luminal As of COCA cluster 1 vs. COCA cluster 4
NRG4	neuregulin 4	Extracellular Space	growth factor	0.107833	-0.0514622	Not differentially expressed
NRN1	neuritin 1	Cytoplasm	other	0.00359396	-0.3835	Upregulated in luminal As of COCA cluster 1 vs. COCA cluster 4
NSMCE1	NSE1 homolog, SMC5-SMC6 complex component	Nucleus	transporter	0.00704259	0.242979	Upregulated in luminal As of COCA cluster 4 vs. COCA cluster 1
NT5C2	5'-nucleotidase, cytosolic II	Cytoplasm	phosphatase	0.000817418	-0.278663	Upregulated in luminal As of COCA cluster 1 vs. COCA cluster 4
NT5DC4	5'-nucleotidase domain containing 4	Other	other	0.00305623	-0.261613	Upregulated in luminal As of COCA cluster 1 vs. COCA cluster 4
NTNG2	netrin G2	Plasma Membrane	other	0.142948	-0.0934157	Not differentially expressed
NUDT15	nudix hydrolase 15	Cytoplasm	phosphatase	0.0671761	0.174957	Not differentially expressed
NUDT6	nudix hydrolase 6	Extracellular Space	growth factor	0.0626717	0.172356	Not differentially expressed
NUFIP1	nuclear fragile X mental retardation protein interacting protein 1	Nucleus	other	0.00682107	0.129929	Upregulated in luminal As of COCA cluster 4 vs. COCA cluster 1
NXN	nucleoredoxin	Nucleus	enzyme	0.00111161	-0.242243	Upregulated in luminal As of COCA cluster 1 vs. COCA cluster 4
NAA30	N(alpha)-acetyltransferase 30, NatC catalytic subunit	Cytoplasm	enzyme	0.0183042	0.189805	Upregulated in luminal As of COCA cluster 4 vs. COCA cluster 1
NAA50	N(alpha)-acetyltransferase 50, NatE catalytic subunit	Cytoplasm	enzyme	0.00350929	-0.12106	Upregulated in luminal As of COCA cluster 1 vs. COCA cluster 4
OBFC2B	nucleic acid binding protein 2	Nucleus	other	0.00131053	0.169954	Upregulated in luminal As of COCA cluster 4 vs. COCA cluster 1
ODF3L2	outer dense fiber of sperm tails 3-like 2	Cytoplasm	other	0.00372291	-0.4484	Upregulated in luminal As of COCA cluster 1 vs. COCA cluster 4
OR2A7	olfactory receptor family 2 subfamily A member 4	Plasma Membrane	G-protein coupled receptor	0.669829	0.0135046	Not differentially expressed
OR52E8	olfactory receptor family 52 subfamily E member 8	Plasma Membrane	G-protein coupled receptor	0.00350241	-0.85351	Upregulated in luminal As of COCA cluster 1 vs. COCA cluster 4
ORC2	origin recognition complex subunit 2	Nucleus	other	0.00545749	-0.11977	Upregulated in luminal As of COCA cluster 1 vs. COCA cluster 4
OSR2	odd-skipped related transciption factor 2	Nucleus	transcription regulator	0.00481166	-0.423097	Upregulated in luminal As of COCA cluster 1 vs. COCA cluster 4
OSTBETA				0.00240266	-0.886869	Upregulated in luminal As of COCA cluster 1 vs. COCA cluster 4
OSTC	oligosaccharyltransferase complex subunit (non-catalytic)	Cytoplasm	enzyme	0.0547078	0.275564	Not differentially expressed
OTUB1	OTU deubiquitinase, ubiquitin aldehyde binding 1	Cytoplasm	enzyme	0.0228111	0.201037	Upregulated in luminal As of COCA cluster 4 vs. COCA cluster 1
OTUD4	OTU deubiquitinase 4	Other	peptidase	0.00664053	0.177784	Upregulated in luminal As of COCA cluster 4 vs. COCA cluster 1
PALB2	partner and localizer of BRCA2	Nucleus	other	0.0408691	0.0715959	Upregulated in luminal As of COCA cluster 4 vs. COCA cluster 1
PANK4	pantothenate kinase 4	Cytoplasm	kinase	0.00104557	0.217852	Upregulated in luminal As of COCA cluster 4 vs. COCA cluster 1
PARK7	parkinson protein 7	Nucleus	enzyme	0.010736	0.222685	Upregulated in luminal As of COCA cluster 4 vs. COCA cluster 1
PARP14	poly(ADP-ribose) polymerase family member 14	Cytoplasm	other	0.0308347	-0.523163	Upregulated in luminal As of COCA cluster 1 vs. COCA cluster 4
PARP16	poly(ADP-ribose) polymerase family member 16	Cytoplasm	enzyme	0.015502	0.193438	Upregulated in luminal As of COCA cluster 4 vs. COCA cluster 1
PARP3	poly(ADP-ribose) polymerase family member 3	Nucleus	enzyme	0.0209099	0.12551	Upregulated in luminal As of COCA cluster 4 vs. COCA cluster 1
PAXIP1	PAX interacting (with transcription-activation domain) protein 1	Nucleus	other	0.0338453	0.0770295	Upregulated in luminal As of COCA cluster 4 vs. COCA cluster 1
PCBP1	poly(rC) binding protein 1	Nucleus	translation regulator	0.0033645	0.251233	Upregulated in luminal As of COCA cluster 4 vs. COCA cluster 1
PCCA	propionyl-CoA carboxylase alpha subunit	Cytoplasm	enzyme	0.613925	0.0629799	Not differentially expressed
PCCB	propionyl-CoA carboxylase beta subunit	Cytoplasm	enzyme	0.0204082	0.213562	Upregulated in luminal As of COCA cluster 4 vs. COCA cluster 1
PCGF1	polycomb group ring finger 1	Nucleus	other	0.0136093	0.151371	Upregulated in luminal As of COCA cluster 4 vs. COCA cluster 1
PCOLCE2	procollagen C-endopeptidase enhancer 2	Extracellular Space	other	0.315301	0.14888	Not differentially expressed
PCSK7	proprotein convertase subtilisin/kexin type 7	Cytoplasm	peptidase	0.0142605	-0.11053	Upregulated in luminal As of COCA cluster 1 vs. COCA cluster 4
PCSK9	proprotein convertase subtilisin/kexin type 9	Extracellular Space	peptidase	0.0504605	0.123042	Not differentially expressed
PCYT1A	phosphate cytidylyltransferase 1, choline, alpha	Cytoplasm	enzyme	0.00415145	-0.168189	Upregulated in luminal As of COCA cluster 1 vs. COCA cluster 4
PDCD2	programmed cell death 2	Nucleus	other	0.0709345	0.106073	Not differentially expressed
PDCD6	programmed cell death 6	Cytoplasm	other	0.483825	0.0165304	Not differentially expressed
PDCD6IP	programmed cell death 6 interacting protein	Cytoplasm	other	0.303762	-0.0438221	Not differentially expressed
PDE4D	phosphodiesterase 4D	Cytoplasm	enzyme	0.90892	-0.0705544	Not differentially expressed
PDE6B	phosphodiesterase 6B	Cytoplasm	enzyme	0.073919	0.192752	Not differentially expressed
PDE6D	phosphodiesterase 6D	Cytoplasm	enzyme	0.00535771	0.206369	Upregulated in luminal As of COCA cluster 4 vs. COCA cluster 1
PDGFD	platelet derived growth factor D	Extracellular Space	growth factor	0.0252169	0.21425	Upregulated in luminal As of COCA cluster 4 vs. COCA cluster 1
PDSS2	prenyl (decaprenyl) diphosphate synthase, subunit 2	Cytoplasm	enzyme	0.0612766	0.185787	Not differentially expressed
PDXP	pyridoxal (pyridoxine, vitamin B6) phosphatase	Plasma Membrane	phosphatase	0.00193901	0.270349	Upregulated in luminal As of COCA cluster 4 vs. COCA cluster 1
PEG3	paternally expressed 3	Nucleus	kinase	0.0736768	-0.100008	Not differentially expressed
PET112	glutamyl-tRNA(Gln) amidotransferase, subunit B	Cytoplasm	translation regulator	0.00197503	0.134525	Upregulated in luminal As of COCA cluster 4 vs. COCA cluster 1
PEX10	peroxisomal biogenesis factor 10	Cytoplasm	other	0.089421	0.168679	Not differentially expressed
PEX11B	peroxisomal biogenesis factor 11 beta	Cytoplasm	other	0.0294739	0.186271	Upregulated in luminal As of COCA cluster 4 vs. COCA cluster 1
PEX11G	peroxisomal biogenesis factor 11 gamma	Cytoplasm	other	0.00382356	0.408465	Upregulated in luminal As of COCA cluster 4 vs. COCA cluster 1
PEX14	peroxisomal biogenesis factor 14	Cytoplasm	transcription regulator	0.00897618	0.155421	Upregulated in luminal As of COCA cluster 4 vs. COCA cluster 1
PEX16	peroxisomal biogenesis factor 16	Cytoplasm	other	0.0108737	0.133398	Upregulated in luminal As of COCA cluster 4 vs. COCA cluster 1
PEX5	peroxisomal biogenesis factor 5	Cytoplasm	transmembrane receptor	0.0106844	0.106343	Upregulated in luminal As of COCA cluster 4 vs. COCA cluster 1
PEX7	peroxisomal biogenesis factor 7	Cytoplasm	transporter	0.0616023	0.20037	Not differentially expressed
PFKFB1	6-phosphofructo-2-kinase/fructose-2,6-biphosphatase 1	Cytoplasm	kinase	0.627348	-0.054708	Not differentially expressed
PGBD1	piggyBac transposable element derived 1	Extracellular Space	enzyme	0.0178015	0.122183	Upregulated in luminal As of COCA cluster 4 vs. COCA cluster 1
PGF	placental growth factor	Extracellular Space	growth factor	0.000991933	-0.317245	Upregulated in luminal As of COCA cluster 1 vs. COCA cluster 4
PGM5P2	phosphoglucomutase 5 pseudogene 2	Other	other	0.00123174	-0.322282	Upregulated in luminal As of COCA cluster 1 vs. COCA cluster 4
PGPEP1	pyroglutamyl-peptidase I	Cytoplasm	peptidase	0.00391155	0.156259	Upregulated in luminal As of COCA cluster 4 vs. COCA cluster 1
PHB	prohibitin	Nucleus	transcription regulator	0.00897618	0.226628	Upregulated in luminal As of COCA cluster 4 vs. COCA cluster 1
PHB2	prohibitin 2	Cytoplasm	transcription regulator	0.0251289	0.262002	Upregulated in luminal As of COCA cluster 4 vs. COCA cluster 1
PHF23	PHD finger protein 23	Other	other	0.00688827	0.170496	Upregulated in luminal As of COCA cluster 4 vs. COCA cluster 1
PHF3	PHD finger protein 3	Nucleus	other	0.0102169	0.163674	Upregulated in luminal As of COCA cluster 4 vs. COCA cluster 1
PHF8	PHD finger protein 8	Nucleus	enzyme	0.000745336	-0.445743	Upregulated in luminal As of COCA cluster 1 vs. COCA cluster 4
PHKG2	phosphorylase kinase, gamma 2 (testis)	Cytoplasm	kinase	0.0358785	0.210019	Upregulated in luminal As of COCA cluster 4 vs. COCA cluster 1
PHOSPHO2	phosphatase, orphan 2	Other	other	0.115045	0.0939394	Not differentially expressed
PIGB	phosphatidylinositol glycan anchor biosynthesis class B	Cytoplasm	enzyme	0.00303273	0.17335	Upregulated in luminal As of COCA cluster 4 vs. COCA cluster 1
PIGF	phosphatidylinositol glycan anchor biosynthesis class F	Cytoplasm	enzyme	0.00688575	0.358102	Upregulated in luminal As of COCA cluster 4 vs. COCA cluster 1
PIGH	phosphatidylinositol glycan anchor biosynthesis class H	Cytoplasm	enzyme	0.00493497	0.308939	Upregulated in luminal As of COCA cluster 4 vs. COCA cluster 1
PIGP	phosphatidylinositol glycan anchor biosynthesis class P	Cytoplasm	enzyme	0.0100625	0.20416	Upregulated in luminal As of COCA cluster 4 vs. COCA cluster 1
PIGU	phosphatidylinositol glycan anchor biosynthesis class U	Cytoplasm	enzyme	0.00371832	0.255539	Upregulated in luminal As of COCA cluster 4 vs. COCA cluster 1
PIGV	phosphatidylinositol glycan anchor biosynthesis class V	Cytoplasm	enzyme	0.00174965	0.349871	Upregulated in luminal As of COCA cluster 4 vs. COCA cluster 1
PIK3IP1	phosphoinositide-3-kinase interacting protein 1	Cytoplasm	other	0.00240266	-0.211384	Upregulated in luminal As of COCA cluster 1 vs. COCA cluster 4
PIK3R4	phosphoinositide-3-kinase regulatory subunit 4	Cytoplasm	kinase	0.00778937	0.126248	Upregulated in luminal As of COCA cluster 4 vs. COCA cluster 1
PIK3R5	phosphoinositide-3-kinase regulatory subunit 5	Cytoplasm	kinase	0.00249531	-0.858636	Upregulated in luminal As of COCA cluster 1 vs. COCA cluster 4
PIN1	peptidylprolyl cis/trans isomerase, NIMA-interacting 1	Nucleus	enzyme	0.00131053	0.220006	Upregulated in luminal As of COCA cluster 4 vs. COCA cluster 1
PIN1P1	peptidylprolyl cis/trans isomerase, NIMA-interacting 1 pseudogene 1	Other	other	0.00244266	0.293483	Upregulated in luminal As of COCA cluster 4 vs. COCA cluster 1
PISD	phosphatidylserine decarboxylase	Cytoplasm	enzyme	0.00473914	0.400793	Upregulated in luminal As of COCA cluster 4 vs. COCA cluster 1
PITHD1	PITH (C-terminal proteasome-interacting domain of thioredoxin-like) domain containing 1	Nucleus	other	0.00823433	0.255825	Upregulated in luminal As of COCA cluster 4 vs. COCA cluster 1
PKD1	polycystic kidney disease 1 (autosomal dominant)	Plasma Membrane	ion channel	0.0607894	-0.164548	Not differentially expressed
PKN1	protein kinase N1	Cytoplasm	kinase	0.00149779	0.248068	Upregulated in luminal As of COCA cluster 4 vs. COCA cluster 1
PLAGL1	PLAG1 like zinc finger 1	Nucleus	transcription regulator	0.00195729	-0.251325	Upregulated in luminal As of COCA cluster 1 vs. COCA cluster 4
PLCB3	phospholipase C beta 3	Cytoplasm	enzyme	0.00327667	-0.174147	Upregulated in luminal As of COCA cluster 1 vs. COCA cluster 4
PLCXD2	phosphatidylinositol-specific phospholipase C, X domain containing 2	Other	enzyme	0.0215643	-0.18034	Upregulated in luminal As of COCA cluster 1 vs. COCA cluster 4
PLEKHB2	pleckstrin homology domain containing B2	Other	other	0.00445553	0.310119	Upregulated in luminal As of COCA cluster 4 vs. COCA cluster 1
PLEKHM1	pleckstrin homology and RUN domain containing M1	Cytoplasm	other	0.00459075	-0.18343	Upregulated in luminal As of COCA cluster 1 vs. COCA cluster 4
PLIN1	perilipin 1	Cytoplasm	other	0.649543	0.138877	Not differentially expressed
PLIN4	perilipin 4	Cytoplasm	other	0.601196	-0.0923682	Not differentially expressed
PLK3	polo-like kinase 3	Nucleus	kinase	0.026899	-0.225674	Upregulated in luminal As of COCA cluster 1 vs. COCA cluster 4
PLSCR3	phospholipid scramblase 3	Plasma Membrane	enzyme	0.00371832	0.258421	Upregulated in luminal As of COCA cluster 4 vs. COCA cluster 1
PLXNC1	plexin C1	Plasma Membrane	transmembrane receptor	0.0111189	-0.347612	Upregulated in luminal As of COCA cluster 1 vs. COCA cluster 4
PMF1	polyamine-modulated factor 1	Nucleus	transcription regulator	0.0119194	0.16825	Upregulated in luminal As of COCA cluster 4 vs. COCA cluster 1
PML	promyelocytic leukemia	Nucleus	transcription regulator	0.311362	-0.107407	Not differentially expressed
PMM1	phosphomannomutase 1	Cytoplasm	enzyme	0.00208043	0.348846	Upregulated in luminal As of COCA cluster 4 vs. COCA cluster 1
PNO1	partner of NOB1 homolog	Nucleus	other	0.00195729	0.235971	Upregulated in luminal As of COCA cluster 4 vs. COCA cluster 1
PODNL1	podocan-like 1	Other	other	0.823641	-0.0150705	Not differentially expressed
POGK	pogo transposable element with KRAB domain	Nucleus	other	0.0236516	0.207384	Upregulated in luminal As of COCA cluster 4 vs. COCA cluster 1
POLA2	polymerase (DNA directed), alpha 2, accessory subunit	Nucleus	enzyme	0.0221558	0.12647	Upregulated in luminal As of COCA cluster 4 vs. COCA cluster 1
POLD1	polymerase (DNA directed), delta 1, catalytic subunit	Nucleus	enzyme	0.127902	-0.13966	Not differentially expressed
POLD2	polymerase (DNA directed), delta 2, accessory subunit	Nucleus	enzyme	0.00285315	0.414332	Upregulated in luminal As of COCA cluster 4 vs. COCA cluster 1
POLK	polymerase (DNA directed) kappa	Nucleus	enzyme	0.00218255	0.201154	Upregulated in luminal As of COCA cluster 4 vs. COCA cluster 1
POLR1C	polymerase (RNA) I polypeptide C	Nucleus	enzyme	0.0028674	0.145585	Upregulated in luminal As of COCA cluster 4 vs. COCA cluster 1
POLR1D	polymerase (RNA) I polypeptide D	Nucleus	enzyme	0.0114253	0.214158	Upregulated in luminal As of COCA cluster 4 vs. COCA cluster 1
POLR1E	polymerase (RNA) I polypeptide E	Nucleus	enzyme	0.00950665	0.163361	Upregulated in luminal As of COCA cluster 4 vs. COCA cluster 1
POLR2B	polymerase (RNA) II (DNA directed) polypeptide B, 140kDa	Nucleus	enzyme	0.00312737	0.205845	Upregulated in luminal As of COCA cluster 4 vs. COCA cluster 1
POLR2J2	polymerase (RNA) II (DNA directed) polypeptide J3	Other	transcription regulator	0.0084278	-0.315763	Upregulated in luminal As of COCA cluster 1 vs. COCA cluster 4
POLR2J4	polymerase (RNA) II (DNA directed) polypeptide J4, pseudogene	Other	other	0.00527363	0.155578	Upregulated in luminal As of COCA cluster 4 vs. COCA cluster 1
POLR3B	polymerase (RNA) III (DNA directed) polypeptide B	Nucleus	enzyme	0.0888332	0.0626599	Not differentially expressed
POLR3D	polymerase (RNA) III (DNA directed) polypeptide D, 44kDa	Nucleus	transcription regulator	0.0475892	0.13325	Upregulated in luminal As of COCA cluster 4 vs. COCA cluster 1
POLR3F	polymerase (RNA) III (DNA directed) polypeptide F, 39 kDa	Nucleus	enzyme	0.0104426	0.158979	Upregulated in luminal As of COCA cluster 4 vs. COCA cluster 1
POLR3H	polymerase (RNA) III (DNA directed) polypeptide H (22.9kD)	Nucleus	enzyme	0.00917125	0.199165	Upregulated in luminal As of COCA cluster 4 vs. COCA cluster 1
POLR3K	polymerase (RNA) III (DNA directed) polypeptide K, 12.3 kDa	Nucleus	transcription regulator	0.0271433	0.274153	Upregulated in luminal As of COCA cluster 4 vs. COCA cluster 1
POMZP3	POM121 and ZP3 fusion	Nucleus	other	0.0123263	-0.199964	Upregulated in luminal As of COCA cluster 1 vs. COCA cluster 4
POP7	POP7 homolog, ribonuclease P/MRP subunit	Nucleus	enzyme	0.333248	0.121202	Not differentially expressed
POT1	protection of telomeres 1	Nucleus	other	0.0428739	-0.497261	Upregulated in luminal As of COCA cluster 1 vs. COCA cluster 4
PP7080	uncharacterized LOC25845	Other	other	0.0279444	0.169925	Upregulated in luminal As of COCA cluster 4 vs. COCA cluster 1
PPAN-P2RY11	PPAN-P2RY11 readthrough	Other	other	0.0399935	-0.180241	Upregulated in luminal As of COCA cluster 1 vs. COCA cluster 4
PPAP2C	phospholipid phosphatase 2	Plasma Membrane	phosphatase	0.224049	0.253259	Not differentially expressed
PPAPDC2	phospholipid phosphatase 6	Other	phosphatase	0.0606974	0.143181	Not differentially expressed
PPARD	peroxisome proliferator-activated receptor delta	Nucleus	ligand-dependent nuclear receptor	0.00618458	-0.118161	Upregulated in luminal As of COCA cluster 1 vs. COCA cluster 4
PPARG	peroxisome proliferator-activated receptor gamma	Nucleus	ligand-dependent nuclear receptor	0.194918	-0.117442	Not differentially expressed
PPIA	peptidylprolyl isomerase A	Cytoplasm	enzyme	0.00982547	0.213935	Upregulated in luminal As of COCA cluster 4 vs. COCA cluster 1
PPID	peptidylprolyl isomerase D	Cytoplasm	enzyme	0.0512075	0.125802	Not differentially expressed
PPIE	peptidylprolyl isomerase E	Nucleus	enzyme	0.0133198	0.20594	Upregulated in luminal As of COCA cluster 4 vs. COCA cluster 1
PPM1K	protein phosphatase, Mg2+/Mn2+ dependent 1K	Cytoplasm	phosphatase	0.00597936	-0.29139	Upregulated in luminal As of COCA cluster 1 vs. COCA cluster 4
PPP1CA	protein phosphatase 1, catalytic subunit, alpha isozyme	Cytoplasm	phosphatase	0.0098045	0.309134	Upregulated in luminal As of COCA cluster 4 vs. COCA cluster 1
PPP1CB	protein phosphatase 1, catalytic subunit, beta isozyme	Cytoplasm	phosphatase	0.12932	0.101508	Not differentially expressed
PPP1R11	protein phosphatase 1 regulatory inhibitor subunit 11	Cytoplasm	other	0.00642341	0.0834608	Upregulated in luminal As of COCA cluster 4 vs. COCA cluster 1
PPP1R14A	protein phosphatase 1 regulatory inhibitor subunit 14A	Cytoplasm	phosphatase	0.0228111	-0.220726	Upregulated in luminal As of COCA cluster 1 vs. COCA cluster 4
PPP1R1A	protein phosphatase 1 regulatory inhibitor subunit 1A	Cytoplasm	phosphatase	0.0178023	-0.274995	Upregulated in luminal As of COCA cluster 1 vs. COCA cluster 4
PPP2CA	protein phosphatase 2, catalytic subunit, alpha isozyme	Cytoplasm	phosphatase	0.0103873	0.252948	Upregulated in luminal As of COCA cluster 4 vs. COCA cluster 1
PPP2CB	protein phosphatase 2, catalytic subunit, beta isozyme	Cytoplasm	phosphatase	0.0207835	0.262906	Upregulated in luminal As of COCA cluster 4 vs. COCA cluster 1
PPP2R4	protein phosphatase 2A regulatory subunit 4	Cytoplasm	phosphatase	0.027276	0.273474	Upregulated in luminal As of COCA cluster 4 vs. COCA cluster 1
PPP2R5C	protein phosphatase 2 regulatory subunit B', gamma	Nucleus	other	0.136582	0.0689986	Not differentially expressed
PPP6R1	protein phosphatase 6 regulatory subunit 1	Cytoplasm	other	0.0011152	-2.26436	Upregulated in luminal As of COCA cluster 1 vs. COCA cluster 4
PRAMEF12	PRAME family member 12	Other	other	0.284895	-0.132397	Not differentially expressed
PRCC	papillary renal cell carcinoma (translocation-associated)	Nucleus	other	0.006337	-0.279289	Upregulated in luminal As of COCA cluster 1 vs. COCA cluster 4
PRDM1	PR domain containing 1, with ZNF domain	Nucleus	transcription regulator	0.0305306	-0.266794	Upregulated in luminal As of COCA cluster 1 vs. COCA cluster 4
PRDM10	PR domain containing 10	Nucleus	transcription regulator	0.0471957	0.132569	Upregulated in luminal As of COCA cluster 4 vs. COCA cluster 1
PRDM6	PR domain containing 6	Nucleus	other	0.988291	0.109566	Not differentially expressed
PRDX3	peroxiredoxin 3	Cytoplasm	enzyme	0.00295944	0.437664	Upregulated in luminal As of COCA cluster 4 vs. COCA cluster 1
PRG4	proteoglycan 4	Extracellular Space	other	0.453619	-0.0175775	Not differentially expressed
PRIM2	primase, DNA, polypeptide 2 (58kDa)	Nucleus	enzyme	0.0268044	0.0695539	Upregulated in luminal As of COCA cluster 4 vs. COCA cluster 1
PRKAB1	protein kinase, AMP-activated, beta 1 non-catalytic subunit	Nucleus	kinase	0.00141343	0.227585	Upregulated in luminal As of COCA cluster 4 vs. COCA cluster 1
PRKACA	protein kinase, cAMP-dependent, alpha catalytic subunit	Cytoplasm	kinase	0.00415145	0.173278	Upregulated in luminal As of COCA cluster 4 vs. COCA cluster 1
PRKAG1	protein kinase, AMP-activated, gamma 1 non-catalytic subunit	Nucleus	kinase	0.000948452	0.368616	Upregulated in luminal As of COCA cluster 4 vs. COCA cluster 1
PRKAG3	protein kinase, AMP-activated, gamma 3 non-catalytic subunit	Cytoplasm	other	0.214117	-0.130996	Not differentially expressed
PRKCQ	protein kinase C, theta	Cytoplasm	kinase	0.0331091	-0.260224	Upregulated in luminal As of COCA cluster 1 vs. COCA cluster 4
PRMT1	protein arginine methyltransferase 1	Nucleus	enzyme	0.00541679	0.265336	Upregulated in luminal As of COCA cluster 4 vs. COCA cluster 1
PRMT3	protein arginine methyltransferase 3	Nucleus	enzyme	0.00374344	0.156461	Upregulated in luminal As of COCA cluster 4 vs. COCA cluster 1
PRMT5	protein arginine methyltransferase 5	Cytoplasm	enzyme	0.00576319	0.207141	Upregulated in luminal As of COCA cluster 4 vs. COCA cluster 1
PRMT6	protein arginine methyltransferase 6	Nucleus	enzyme	0.0179683	0.183621	Upregulated in luminal As of COCA cluster 4 vs. COCA cluster 1
PRO0471				0.162278	-0.0714347	Not differentially expressed
PROM2	prominin 2	Plasma Membrane	transmembrane receptor	0.00312737	-0.463764	Upregulated in luminal As of COCA cluster 1 vs. COCA cluster 4
PRPF18	pre-mRNA processing factor 18	Nucleus	transporter	0.0137781	-0.183387	Upregulated in luminal As of COCA cluster 1 vs. COCA cluster 4
PRPSAP1	phosphoribosyl pyrophosphate synthetase-associated protein 1	Extracellular Space	other	0.0617521	0.145872	Not differentially expressed
PRRC1	proline-rich coiled-coil 1	Other	other	0.0567298	0.145059	Not differentially expressed
PRRC2A	proline-rich coiled-coil 2A	Cytoplasm	other	0.00606268	0.185638	Upregulated in luminal As of COCA cluster 4 vs. COCA cluster 1
PRRC2C	proline-rich coiled-coil 2C	Other	other	0.0292467	0.182589	Upregulated in luminal As of COCA cluster 4 vs. COCA cluster 1
PRRG3	proline rich Gla (G-carboxyglutamic acid) 3 (transmembrane)	Plasma Membrane	other	0.204586	-0.0691528	Not differentially expressed
PRUNE	prune exopolyphosphatase	Nucleus	enzyme	0.144997	0.138524	Not differentially expressed
PSIMCT-1				0.0230157	-0.0794712	Upregulated in luminal As of COCA cluster 1 vs. COCA cluster 4
PSMA5	proteasome subunit alpha 5	Cytoplasm	peptidase	0.0161658	0.196856	Upregulated in luminal As of COCA cluster 4 vs. COCA cluster 1
PSMB3	proteasome subunit beta 3	Cytoplasm	peptidase	0.0171074	-0.219551	Upregulated in luminal As of COCA cluster 1 vs. COCA cluster 4
PSMB5	proteasome subunit beta 5	Cytoplasm	peptidase	0.0178855	0.291686	Upregulated in luminal As of COCA cluster 4 vs. COCA cluster 1
PSMC3	proteasome 26S subunit, ATPase 3	Nucleus	transcription regulator	0.00541679	0.34227	Upregulated in luminal As of COCA cluster 4 vs. COCA cluster 1
PSMC4	proteasome 26S subunit, ATPase 4	Nucleus	peptidase	0.0148155	0.157221	Upregulated in luminal As of COCA cluster 4 vs. COCA cluster 1
PSMC6	proteasome 26S subunit, ATPase 6	Nucleus	peptidase	0.0382212	0.196121	Upregulated in luminal As of COCA cluster 4 vs. COCA cluster 1
PSMD13	proteasome 26S subunit, non-ATPase 13	Cytoplasm	peptidase	0.00613416	0.192226	Upregulated in luminal As of COCA cluster 4 vs. COCA cluster 1
PSMF1	proteasome inhibitor subunit 1	Cytoplasm	other	0.0045283	0.142548	Upregulated in luminal As of COCA cluster 4 vs. COCA cluster 1
PSMG3	proteasome (prosome, macropain) assembly chaperone 3	Other	other	0.130647	0.119382	Not differentially expressed
PSPC1	paraspeckle component 1	Nucleus	other	0.000884897	-0.304653	Upregulated in luminal As of COCA cluster 1 vs. COCA cluster 4
PSTK	phosphoseryl-tRNA kinase	Cytoplasm	kinase	0.0860934	0.103045	Not differentially expressed
PTBP1	polypyrimidine tract binding protein 1	Nucleus	enzyme	0.0033645	0.247464	Upregulated in luminal As of COCA cluster 4 vs. COCA cluster 1
PTGES3	prostaglandin E synthase 3	Cytoplasm	enzyme	0.00174727	-0.256395	Upregulated in luminal As of COCA cluster 1 vs. COCA cluster 4
PTPN14	protein tyrosine phosphatase, non-receptor type 14	Cytoplasm	phosphatase	0.00312737	-0.25911	Upregulated in luminal As of COCA cluster 1 vs. COCA cluster 4
PTPRC	protein tyrosine phosphatase, receptor type C	Plasma Membrane	phosphatase	0.0525039	-0.207263	Not differentially expressed
PTPRF	protein tyrosine phosphatase, receptor type F	Plasma Membrane	phosphatase	0.0492813	0.130624	Upregulated in luminal As of COCA cluster 4 vs. COCA cluster 1
PTRHD1	peptidyl-tRNA hydrolase domain containing 1	Cytoplasm	other	0.00740447	0.177671	Upregulated in luminal As of COCA cluster 4 vs. COCA cluster 1
PUM2	pumilio RNA binding family member 2	Cytoplasm	other	0.00863942	-0.170149	Upregulated in luminal As of COCA cluster 1 vs. COCA cluster 4
PVRL2	poliovirus receptor-related 2 (herpesvirus entry mediator B)	Plasma Membrane	transmembrane receptor	0.160645	0.194215	Not differentially expressed
PYY2	peptide YY, 2 (pseudogene)	Other	other	0.013583	-0.284201	Upregulated in luminal As of COCA cluster 1 vs. COCA cluster 4
QKI	QKI, KH domain containing, RNA binding	Nucleus	other	0.000817418	-0.224073	Upregulated in luminal As of COCA cluster 1 vs. COCA cluster 4
QPCTL	glutaminyl-peptide cyclotransferase-like	Cytoplasm	enzyme	0.0445279	0.0946196	Upregulated in luminal As of COCA cluster 4 vs. COCA cluster 1
RAB12	RAB12, member RAS oncogene family	Cytoplasm	enzyme	0.0121327	-0.126125	Upregulated in luminal As of COCA cluster 1 vs. COCA cluster 4
RAB13	RAB13, member RAS oncogene family	Plasma Membrane	enzyme	0.00397514	0.194564	Upregulated in luminal As of COCA cluster 4 vs. COCA cluster 1
RAB14	RAB14, member RAS oncogene family	Cytoplasm	enzyme	0.0063126	0.167903	Upregulated in luminal As of COCA cluster 4 vs. COCA cluster 1
RAB25	RAB25, member RAS oncogene family	Cytoplasm	enzyme	0.319084	0.100816	Not differentially expressed
RAB40C	RAB40C, member RAS oncogene family	Plasma Membrane	enzyme	0.0145032	0.221157	Upregulated in luminal As of COCA cluster 4 vs. COCA cluster 1
RAB5A	RAB5A, member RAS oncogene family	Cytoplasm	enzyme	0.0445282	0.163494	Upregulated in luminal As of COCA cluster 4 vs. COCA cluster 1
RAB5B	RAB5B, member RAS oncogene family	Cytoplasm	enzyme	0.00380517	0.265428	Upregulated in luminal As of COCA cluster 4 vs. COCA cluster 1
RAB7L1	RAB29, member RAS oncogene family	Plasma Membrane	enzyme	0.0178047	-0.271312	Upregulated in luminal As of COCA cluster 1 vs. COCA cluster 4
RAB9BP1	RAB9B, member RAS oncogene family pseudogene 1	Other	other	0.00360156	0.278135	Upregulated in luminal As of COCA cluster 4 vs. COCA cluster 1
RABGGTA	Rab geranylgeranyltransferase, alpha subunit	Extracellular Space	enzyme	0.010736	0.207344	Upregulated in luminal As of COCA cluster 4 vs. COCA cluster 1
RABIF	RAB interacting factor	Other	transporter	0.0209571	0.104502	Upregulated in luminal As of COCA cluster 4 vs. COCA cluster 1
RABL3	RAB, member of RAS oncogene family-like 3	Other	enzyme	0.0088569	0.198574	Upregulated in luminal As of COCA cluster 4 vs. COCA cluster 1
RAC1	ras-related C3 botulinum toxin substrate 1 (rho family, small GTP binding protein Rac1)	Plasma Membrane	enzyme	0.0060964	0.236362	Upregulated in luminal As of COCA cluster 4 vs. COCA cluster 1
RALY	RALY heterogeneous nuclear ribonucleoprotein	Nucleus	other	0.00734251	0.163281	Upregulated in luminal As of COCA cluster 4 vs. COCA cluster 1
RALYL	RALY RNA binding protein-like	Other	other	0.238145	-0.0997507	Not differentially expressed
RAP1GAP	RAP1 GTPase activating protein	Cytoplasm	other	0.00246466	-0.34164	Upregulated in luminal As of COCA cluster 1 vs. COCA cluster 4
RAP1GDS1	RAP1, GTP-GDP dissociation stimulator 1	Cytoplasm	other	0.00917125	0.186309	Upregulated in luminal As of COCA cluster 4 vs. COCA cluster 1
RAPH1	Ras association (RalGDS/AF-6) and pleckstrin homology domains 1	Plasma Membrane	other	0.00524482	-0.231411	Upregulated in luminal As of COCA cluster 1 vs. COCA cluster 4
RBM10	RNA binding motif protein 10	Nucleus	other	0.0400977	-0.147373	Upregulated in luminal As of COCA cluster 1 vs. COCA cluster 4
RBM15B	RNA binding motif protein 15B	Nucleus	other	0.00682275	0.171685	Upregulated in luminal As of COCA cluster 4 vs. COCA cluster 1
RBM23	RNA binding motif protein 23	Nucleus	other	0.00252805	0.119	Upregulated in luminal As of COCA cluster 4 vs. COCA cluster 1
RBM28	RNA binding motif protein 28	Nucleus	other	0.00277402	-0.162579	Upregulated in luminal As of COCA cluster 1 vs. COCA cluster 4
RBM6	RNA binding motif protein 6	Nucleus	other	0.000817418	-0.449472	Upregulated in luminal As of COCA cluster 1 vs. COCA cluster 4
RBMS2	RNA binding motif, single stranded interacting protein 2	Nucleus	other	0.0205703	-0.104067	Upregulated in luminal As of COCA cluster 1 vs. COCA cluster 4
RBMXL1	RNA binding motif protein, X-linked-like 1	Nucleus	other	0.0267484	0.116503	Upregulated in luminal As of COCA cluster 4 vs. COCA cluster 1
RBP4	retinol binding protein 4	Extracellular Space	transporter	0.578602	0.0493995	Not differentially expressed
RCBTB1	regulator of chromosome condensation (RCC1) and BTB (POZ) domain containing protein 1	Nucleus	other	0.00109485	0.302199	Upregulated in luminal As of COCA cluster 4 vs. COCA cluster 1
RDX	radixin	Cytoplasm	other	0.0558218	0.123051	Not differentially expressed
REEP1	receptor accessory protein 1	Cytoplasm	other	0.740078	0.196816	Not differentially expressed
RELA	v-rel avian reticuloendotheliosis viral oncogene homolog A	Nucleus	transcription regulator	0.00197503	0.257451	Upregulated in luminal As of COCA cluster 4 vs. COCA cluster 1
RELT	RELT tumor necrosis factor receptor	Plasma Membrane	transmembrane receptor	0.0437321	-0.158456	Upregulated in luminal As of COCA cluster 1 vs. COCA cluster 4
REP15	RAB15 effector protein	Cytoplasm	other	0.00141343	-1.26235	Upregulated in luminal As of COCA cluster 1 vs. COCA cluster 4
REPIN1	replication initiator 1	Nucleus	other	0.00564413	0.104176	Upregulated in luminal As of COCA cluster 4 vs. COCA cluster 1
RERE	arginine-glutamic acid dipeptide (RE) repeats	Nucleus	other	0.0114966	0.14034	Upregulated in luminal As of COCA cluster 4 vs. COCA cluster 1
REST	RE1-silencing transcription factor	Nucleus	transcription regulator	0.00217822	-0.181694	Upregulated in luminal As of COCA cluster 1 vs. COCA cluster 4
REXO1L1	REX1, RNA exonuclease 1 homolog-like 1, pseudogene	Other	other	0.118205	-0.0604783	Not differentially expressed
RFK	riboflavin kinase	Cytoplasm	kinase	0.0328941	0.168947	Upregulated in luminal As of COCA cluster 4 vs. COCA cluster 1
RGP1	RGP1 homolog, RAB6A GEF complex partner 1	Cytoplasm	other	0.0129101	0.110818	Upregulated in luminal As of COCA cluster 4 vs. COCA cluster 1
RIC8A	RIC8 guanine nucleotide exchange factor A	Cytoplasm	other	0.00524482	0.253597	Upregulated in luminal As of COCA cluster 4 vs. COCA cluster 1
RIC8B	RIC8 guanine nucleotide exchange factor B	Cytoplasm	other	0.00195061	0.264126	Upregulated in luminal As of COCA cluster 4 vs. COCA cluster 1
RIMKLA	ribosomal modification protein rimK-like family member A	Cytoplasm	other	0.738051	0.109393	Not differentially expressed
RIMS3	regulating synaptic membrane exocytosis 3	Plasma Membrane	other	0.00246442	-0.343127	Upregulated in luminal As of COCA cluster 1 vs. COCA cluster 4
RIOK3	RIO kinase 3	Other	kinase	0.0160031	-0.161682	Upregulated in luminal As of COCA cluster 1 vs. COCA cluster 4
RMRP	RNA component of mitochondrial RNA processing endoribonuclease	Cytoplasm	other	0.000817418	-0.635072	Upregulated in luminal As of COCA cluster 1 vs. COCA cluster 4
RN28S1	RNA, 28S ribosomal 5	Other	other	0.0111752	-0.166668	Upregulated in luminal As of COCA cluster 1 vs. COCA cluster 4
RNASEH1	ribonuclease H1	Nucleus	enzyme	0.0999923	0.0857462	Not differentially expressed
RNF111	ring finger protein 111	Nucleus	enzyme	0.00820241	0.241791	Upregulated in luminal As of COCA cluster 4 vs. COCA cluster 1
RNF114	ring finger protein 114	Extracellular Space	other	0.0105945	0.221073	Upregulated in luminal As of COCA cluster 4 vs. COCA cluster 1
RNF14	ring finger protein 14	Other	transcription regulator	0.0036449	0.116281	Upregulated in luminal As of COCA cluster 4 vs. COCA cluster 1
RNF146	ring finger protein 146	Cytoplasm	enzyme	0.0247836	0.139292	Upregulated in luminal As of COCA cluster 4 vs. COCA cluster 1
RNF150	ring finger protein 150	Other	peptidase	0.00489701	-0.524375	Upregulated in luminal As of COCA cluster 1 vs. COCA cluster 4
RNF151	ring finger protein 151	Nucleus	other	0.0141535	-0.117787	Upregulated in luminal As of COCA cluster 1 vs. COCA cluster 4
RNF167	ring finger protein 167	Cytoplasm	enzyme	0.000907511	0.291212	Upregulated in luminal As of COCA cluster 4 vs. COCA cluster 1
RNF185	ring finger protein 185	Cytoplasm	other	0.0305783	0.106652	Upregulated in luminal As of COCA cluster 4 vs. COCA cluster 1
RNF19B	ring finger protein 19B	Cytoplasm	other	0.00193901	-0.431526	Upregulated in luminal As of COCA cluster 1 vs. COCA cluster 4
RNF222	ring finger protein 222	Other	other	0.00511706	-0.266082	Upregulated in luminal As of COCA cluster 1 vs. COCA cluster 4
RNF4	ring finger protein 4	Nucleus	transcription regulator	0.0325197	0.134618	Upregulated in luminal As of COCA cluster 4 vs. COCA cluster 1
RNF40	ring finger protein 40, E3 ubiquitin protein ligase	Cytoplasm	enzyme	0.00221191	0.235877	Upregulated in luminal As of COCA cluster 4 vs. COCA cluster 1
RNF5	ring finger protein 5, E3 ubiquitin protein ligase	Cytoplasm	enzyme	0.0233798	0.128726	Upregulated in luminal As of COCA cluster 4 vs. COCA cluster 1
RNH1	ribonuclease/angiogenin inhibitor 1	Cytoplasm	other	0.00195729	0.276425	Upregulated in luminal As of COCA cluster 4 vs. COCA cluster 1
RNPC3	RNA binding region (RNP1, RRM) containing 3	Nucleus	other	0.0243497	-0.153738	Upregulated in luminal As of COCA cluster 1 vs. COCA cluster 4
RNPS1	RNA binding protein S1, serine-rich domain	Nucleus	other	0.0415854	0.124403	Upregulated in luminal As of COCA cluster 4 vs. COCA cluster 1
RNU105A	small nucleolar RNA, H/ACA box 73B	Other	other	0.0144107	-0.358333	Upregulated in luminal As of COCA cluster 1 vs. COCA cluster 4
RNU12	RNA, U12 small nuclear	Nucleus	other	0.599725	-0.0465108	Not differentially expressed
RNU1-5				0.0156574	-0.25369	Upregulated in luminal As of COCA cluster 1 vs. COCA cluster 4
RNU2-2	RNA, U2 small nuclear 2, pseudogene	Nucleus	other	0.00426189	-0.753593	Upregulated in luminal As of COCA cluster 1 vs. COCA cluster 4
ROCK2	Rho-associated, coiled-coil containing protein kinase 2	Cytoplasm	kinase	0.237277	-0.0640884	Not differentially expressed
RP9P	retinitis pigmentosa 9 pseudogene	Other	other	0.00401389	-0.207901	Upregulated in luminal As of COCA cluster 1 vs. COCA cluster 4
RPA2	replication protein A2	Nucleus	other	0.00701499	0.224093	Upregulated in luminal As of COCA cluster 4 vs. COCA cluster 1
RPA4	replication protein A4	Nucleus	other	0.00106603	-1.83389	Upregulated in luminal As of COCA cluster 1 vs. COCA cluster 4
RPAIN	RPA interacting protein	Nucleus	other	0.00442317	0.196419	Upregulated in luminal As of COCA cluster 4 vs. COCA cluster 1
RPL10	ribosomal protein L10	Cytoplasm	other	0.0130095	0.150636	Upregulated in luminal As of COCA cluster 4 vs. COCA cluster 1
RPL10A	ribosomal protein L10a	Nucleus	other	0.00869125	0.211071	Upregulated in luminal As of COCA cluster 4 vs. COCA cluster 1
RPL10L	ribosomal protein L10 like	Nucleus	other	0.00483846	0.337746	Upregulated in luminal As of COCA cluster 4 vs. COCA cluster 1
RPL11	ribosomal protein L11	Cytoplasm	other	0.0123193	0.282648	Upregulated in luminal As of COCA cluster 4 vs. COCA cluster 1
RPL18	ribosomal protein L18	Cytoplasm	other	0.0360303	0.102503	Upregulated in luminal As of COCA cluster 4 vs. COCA cluster 1
RPL19	ribosomal protein L19	Cytoplasm	other	0.106632	0.104662	Not differentially expressed
RPL22	ribosomal protein L22	Nucleus	other	0.0147004	0.248598	Upregulated in luminal As of COCA cluster 4 vs. COCA cluster 1
RPL3	ribosomal protein L3	Nucleus	other	0.00278359	0.294205	Upregulated in luminal As of COCA cluster 4 vs. COCA cluster 1
RPL31	ribosomal protein L31	Cytoplasm	other	0.0354651	0.0679901	Upregulated in luminal As of COCA cluster 4 vs. COCA cluster 1
RPL36A-HNRNPH2	RPL36A-HNRNPH2 readthrough	Other	other	0.0741555	-0.106845	Not differentially expressed
RPL41	ribosomal protein L41	Cytoplasm	other	0.0088238	0.252199	Upregulated in luminal As of COCA cluster 4 vs. COCA cluster 1
RPL7A	ribosomal protein L7a	Cytoplasm	other	0.00586163	0.192335	Upregulated in luminal As of COCA cluster 4 vs. COCA cluster 1
RPLP0	ribosomal protein, large, P0	Cytoplasm	other	0.00554982	0.29736	Upregulated in luminal As of COCA cluster 4 vs. COCA cluster 1
RPLP1	ribosomal protein, large, P1	Cytoplasm	other	0.013992	0.093237	Upregulated in luminal As of COCA cluster 4 vs. COCA cluster 1
RPP14	ribonuclease P/MRP 14kDa subunit	Nucleus	enzyme	0.0626998	0.151406	Not differentially expressed
RPP38	ribonuclease P/MRP 38kDa subunit	Nucleus	enzyme	0.0455259	0.128851	Upregulated in luminal As of COCA cluster 4 vs. COCA cluster 1
RPPH1	ribonuclease P RNA component H1	Other	other	0.00753152	-0.218465	Upregulated in luminal As of COCA cluster 1 vs. COCA cluster 4
RPS10	ribosomal protein S10	Cytoplasm	other	0.0134754	0.198252	Upregulated in luminal As of COCA cluster 4 vs. COCA cluster 1
RPS11	ribosomal protein S11	Cytoplasm	other	0.00231731	0.155311	Upregulated in luminal As of COCA cluster 4 vs. COCA cluster 1
RPS15	ribosomal protein S15	Cytoplasm	other	0.00284492	0.226056	Upregulated in luminal As of COCA cluster 4 vs. COCA cluster 1
RPS18	ribosomal protein S18	Cytoplasm	other	0.00409854	0.229233	Upregulated in luminal As of COCA cluster 4 vs. COCA cluster 1
RPS19BP1	ribosomal protein S19 binding protein 1	Nucleus	other	0.00386785	0.278498	Upregulated in luminal As of COCA cluster 4 vs. COCA cluster 1
RPS3	ribosomal protein S3	Cytoplasm	enzyme	0.0802876	0.265612	Not differentially expressed
RPS3A	ribosomal protein S3A	Nucleus	other	0.0136492	0.213499	Upregulated in luminal As of COCA cluster 4 vs. COCA cluster 1
RPS4X	ribosomal protein S4, X-linked	Cytoplasm	other	0.0540529	0.0497923	Not differentially expressed
RPS4XP6	ribosomal protein S4X pseudogene 6	Other	other	0.00911009	0.328155	Upregulated in luminal As of COCA cluster 4 vs. COCA cluster 1
RPS8	ribosomal protein S8	Cytoplasm	other	0.00614144	0.167682	Upregulated in luminal As of COCA cluster 4 vs. COCA cluster 1
RRP1	ribosomal RNA processing 1	Nucleus	other	0.0290971	0.193752	Upregulated in luminal As of COCA cluster 4 vs. COCA cluster 1
RSC1A1	regulatory solute carrier protein, family 1, member 1	Nucleus	other	0.000817418	-0.381313	Upregulated in luminal As of COCA cluster 1 vs. COCA cluster 4
RSL24D1	ribosomal L24 domain containing 1	Nucleus	other	0.0881778	0.199334	Not differentially expressed
RTN4RL1	reticulon 4 receptor-like 1	Plasma Membrane	other	0.0820916	0.157579	Not differentially expressed
RUFY1	RUN and FYVE domain containing 1	Cytoplasm	transporter	0.0056734	0.140607	Upregulated in luminal As of COCA cluster 4 vs. COCA cluster 1
RUNDC2A	sorting nexin 29	Cytoplasm	other	0.0101707	-0.0648447	Upregulated in luminal As of COCA cluster 1 vs. COCA cluster 4
RUVBL2	RuvB-like AAA ATPase 2	Nucleus	transcription regulator	0.0429223	0.147951	Upregulated in luminal As of COCA cluster 4 vs. COCA cluster 1
RWDD4	RWD domain containing 4	Other	other	0.0146775	0.189102	Upregulated in luminal As of COCA cluster 4 vs. COCA cluster 1
SAMHD1	SAM domain and HD domain 1	Nucleus	enzyme	0.43351	-0.0869434	Not differentially expressed
SAMM50	SAMM50 sorting and assembly machinery component	Cytoplasm	other	0.0063937	0.18558	Upregulated in luminal As of COCA cluster 4 vs. COCA cluster 1
SAP18	Sin3A associated protein 18kDa	Nucleus	transcription regulator	0.00283337	0.274457	Upregulated in luminal As of COCA cluster 4 vs. COCA cluster 1
SAP30L	SAP30-like	Nucleus	other	0.00317787	0.186302	Upregulated in luminal As of COCA cluster 4 vs. COCA cluster 1
SASS6	SAS-6 centriolar assembly protein	Cytoplasm	other	0.0525039	0.121235	Not differentially expressed
SC4MOL	methylsterol monooxygenase 1	Cytoplasm	enzyme	0.346215	0.167326	Not differentially expressed
SCAMP1	secretory carrier membrane protein 1	Cytoplasm	transporter	0.0068723	0.153771	Upregulated in luminal As of COCA cluster 4 vs. COCA cluster 1
SCAMP2	secretory carrier membrane protein 2	Cytoplasm	transporter	0.00195729	0.249224	Upregulated in luminal As of COCA cluster 4 vs. COCA cluster 1
SCAMP4	secretory carrier membrane protein 4	Cytoplasm	other	0.00819586	0.183045	Upregulated in luminal As of COCA cluster 4 vs. COCA cluster 1
SCARF1	scavenger receptor class F member 1	Plasma Membrane	transmembrane receptor	0.0138044	-0.249354	Upregulated in luminal As of COCA cluster 1 vs. COCA cluster 4
SCARNA17	small Cajal body-specific RNA 17	Other	other	0.00717477	-0.644012	Upregulated in luminal As of COCA cluster 1 vs. COCA cluster 4
SCARNA2	small Cajal body-specific RNA 2	Other	other	0.0376294	-0.15041	Upregulated in luminal As of COCA cluster 1 vs. COCA cluster 4
SCARNA5	small Cajal body-specific RNA 5	Other	other	0.000817418	-0.710556	Upregulated in luminal As of COCA cluster 1 vs. COCA cluster 4
SCARNA7	small Cajal body-specific RNA 7	Other	other	0.0208011	-0.142091	Upregulated in luminal As of COCA cluster 1 vs. COCA cluster 4
SCML4	sex comb on midleg-like 4 (Drosophila)	Other	other	0.101669	-0.210719	Not differentially expressed
SCN2B	sodium channel, voltage gated, type II beta subunit	Plasma Membrane	ion channel	0.842611	0.0368335	Not differentially expressed
SDC3	syndecan 3	Plasma Membrane	other	0.0740616	-0.0361596	Not differentially expressed
SDF2	stromal cell-derived factor 2	Extracellular Space	enzyme	0.0135867	0.26129	Upregulated in luminal As of COCA cluster 4 vs. COCA cluster 1
SDHAF2	succinate dehydrogenase complex assembly factor 2	Extracellular Space	other	0.0175805	0.295696	Upregulated in luminal As of COCA cluster 4 vs. COCA cluster 1
SDHB	succinate dehydrogenase complex subunit B, iron sulfur (Ip)	Cytoplasm	enzyme	0.00221191	0.299704	Upregulated in luminal As of COCA cluster 4 vs. COCA cluster 1
SEC22C	SEC22 homolog C, vesicle trafficking protein	Cytoplasm	other	0.0158221	0.310219	Upregulated in luminal As of COCA cluster 4 vs. COCA cluster 1
SEC23B	Sec23 homolog B, COPII coat complex component	Extracellular Space	transporter	0.00403969	0.295428	Upregulated in luminal As of COCA cluster 4 vs. COCA cluster 1
SELT	selenoprotein T	Cytoplasm	other	0.0380053	0.219275	Upregulated in luminal As of COCA cluster 4 vs. COCA cluster 1
SEMA3D	semaphorin 3D	Extracellular Space	other	0.237462	0.122015	Not differentially expressed
SEMA6B	semaphorin 6B	Plasma Membrane	other	0.213754	-0.12288	Not differentially expressed
SENP6	SUMO1/sentrin specific peptidase 6	Cytoplasm	peptidase	0.0760866	0.0933434	Not differentially expressed
SENP7	SUMO1/sentrin specific peptidase 7	Nucleus	peptidase	0.00608535	-0.208813	Upregulated in luminal As of COCA cluster 1 vs. COCA cluster 4
SERINC1	serine incorporator 1	Plasma Membrane	transporter	0.0116119	0.176661	Upregulated in luminal As of COCA cluster 4 vs. COCA cluster 1
SERINC2	serine incorporator 2	Plasma Membrane	transporter	0.150435	0.179177	Not differentially expressed
SERPING1	serpin peptidase inhibitor, clade G (C1 inhibitor), member 1	Extracellular Space	other	0.019534	-0.199932	Upregulated in luminal As of COCA cluster 1 vs. COCA cluster 4
SERTAD3	SERTA domain containing 3	Nucleus	transcription regulator	0.169094	0.121817	Not differentially expressed
SETD1B	SET domain containing 1B	Nucleus	other	0.0063937	0.199536	Upregulated in luminal As of COCA cluster 4 vs. COCA cluster 1
SETD2	SET domain containing 2	Cytoplasm	enzyme	0.017024	0.158976	Upregulated in luminal As of COCA cluster 4 vs. COCA cluster 1
SF3A1	splicing factor 3a subunit 1	Nucleus	other	0.00421992	0.222168	Upregulated in luminal As of COCA cluster 4 vs. COCA cluster 1
SF3B1	splicing factor 3b subunit 1	Nucleus	other	0.0087921	-0.0952671	Upregulated in luminal As of COCA cluster 1 vs. COCA cluster 4
SF3B14				0.0262331	0.0912106	Upregulated in luminal As of COCA cluster 4 vs. COCA cluster 1
SF3B4	splicing factor 3b subunit 4	Nucleus	other	0.0197008	0.181652	Upregulated in luminal As of COCA cluster 4 vs. COCA cluster 1
SFT2D3	SFT2 domain containing 3	Other	other	0.0308902	0.0891853	Upregulated in luminal As of COCA cluster 4 vs. COCA cluster 1
SH3PXD2A	SH3 and PX domains 2A	Cytoplasm	other	0.204747	-0.0538339	Not differentially expressed
SH3YL1	SH3 and SYLF domain containing 1	Plasma Membrane	other	0.0618081	0.289493	Not differentially expressed
SHOX	short stature homeobox	Cytoplasm	transcription regulator	0.00618925	-0.21183	Upregulated in luminal As of COCA cluster 1 vs. COCA cluster 4
SHOX2	short stature homeobox 2	Nucleus	transcription regulator	0.0167077	-0.158364	Upregulated in luminal As of COCA cluster 1 vs. COCA cluster 4
SIGLEC16	sialic acid binding Ig-like lectin 16 (gene/pseudogene)	Plasma Membrane	other	0.0326971	-0.0838712	Upregulated in luminal As of COCA cluster 1 vs. COCA cluster 4
SIK2	salt inducible kinase 2	Cytoplasm	kinase	0.126421	-0.138181	Not differentially expressed
SIRPB1	signal-regulatory protein beta 1	Plasma Membrane	other	0.0242043	-0.13436	Upregulated in luminal As of COCA cluster 1 vs. COCA cluster 4
SIRT1	sirtuin 1	Nucleus	transcription regulator	0.0287929	0.0930607	Upregulated in luminal As of COCA cluster 4 vs. COCA cluster 1
SKI	SKI proto-oncogene	Nucleus	transcription regulator	0.00524482	-0.19641	Upregulated in luminal As of COCA cluster 1 vs. COCA cluster 4
SKIL	SKI-like proto-oncogene	Nucleus	transcription regulator	0.00195729	-0.358091	Upregulated in luminal As of COCA cluster 1 vs. COCA cluster 4
SLBP	stem-loop binding protein	Nucleus	other	0.00441076	0.278366	Upregulated in luminal As of COCA cluster 4 vs. COCA cluster 1
SLC10A1	solute carrier family 10 (sodium/bile acid cotransporter), member 1	Plasma Membrane	transporter	0.0108961	-0.389581	Upregulated in luminal As of COCA cluster 1 vs. COCA cluster 4
SLC22A7	solute carrier family 22 (organic anion transporter), member 7	Plasma Membrane	transporter	0.55291	-0.0846174	Not differentially expressed
SLC25A10	solute carrier family 25 (mitochondrial carrier; dicarboxylate transporter), member 10	Cytoplasm	transporter	0.129532	0.177136	Not differentially expressed
SLC25A12	solute carrier family 25 (aspartate/glutamate carrier), member 12	Cytoplasm	transporter	0.153807	0.224452	Not differentially expressed
SLC25A15	solute carrier family 25 (mitochondrial carrier; ornithine transporter) member 15	Cytoplasm	transporter	0.224868	0.0976131	Not differentially expressed
SLC25A17	solute carrier family 25 (mitochondrial carrier; peroxisomal membrane protein, 34kDa), member 17	Cytoplasm	transporter	0.0620739	0.194563	Not differentially expressed
SLC25A33	solute carrier family 25 (pyrimidine nucleotide carrier), member 33	Cytoplasm	transporter	0.0141535	0.351475	Upregulated in luminal As of COCA cluster 4 vs. COCA cluster 1
SLC25A4	solute carrier family 25 (mitochondrial carrier; adenine nucleotide translocator), member 4	Cytoplasm	transporter	0.0217923	0.31562	Upregulated in luminal As of COCA cluster 4 vs. COCA cluster 1
SLC2A14	solute carrier family 2 (facilitated glucose transporter), member 14	Nucleus	transporter	0.00437993	-0.495178	Upregulated in luminal As of COCA cluster 1 vs. COCA cluster 4
SLC30A7	solute carrier family 30 (zinc transporter), member 7	Cytoplasm	transporter	0.0877848	0.0967792	Not differentially expressed
SLC30A9	solute carrier family 30 (zinc transporter), member 9	Nucleus	transporter	0.00541679	0.203932	Upregulated in luminal As of COCA cluster 4 vs. COCA cluster 1
SLC35B3	solute carrier family 35 (adenosine 3'-phospho 5'-phosphosulfate transporter), member B3	Cytoplasm	other	0.0108737	0.178522	Upregulated in luminal As of COCA cluster 4 vs. COCA cluster 1
SLC35C2	solute carrier family 35 (GDP-fucose transporter), member C2	Other	transporter	0.0227345	-0.153645	Upregulated in luminal As of COCA cluster 1 vs. COCA cluster 4
SLC35D2	solute carrier family 35 (UDP-GlcNAc/UDP-glucose transporter), member D2	Cytoplasm	transporter	0.00222316	0.207186	Upregulated in luminal As of COCA cluster 4 vs. COCA cluster 1
SLC38A6	solute carrier family 38 member 6	Plasma Membrane	transporter	0.0178047	-0.0957248	Upregulated in luminal As of COCA cluster 1 vs. COCA cluster 4
SLC38A7	solute carrier family 38 member 7	Plasma Membrane	transporter	0.0688723	-0.131074	Not differentially expressed
SLC39A1	solute carrier family 39 (zinc transporter), member 1	Plasma Membrane	transporter	0.00810585	0.19144	Upregulated in luminal As of COCA cluster 4 vs. COCA cluster 1
SLC7A4	solute carrier family 7 member 4	Plasma Membrane	transporter	0.00608562	0.992307	Upregulated in luminal As of COCA cluster 4 vs. COCA cluster 1
SLC7A5P1	solute carrier family 7 (amino acid transporter light chain, L system), member 5 pseudogene 1	Other	other	0.270948	-0.0949472	Not differentially expressed
SLC9A4	solute carrier family 9, subfamily A (NHE4, cation proton antiporter 4), member 4	Plasma Membrane	transporter	0.0123193	-0.0870231	Upregulated in luminal As of COCA cluster 1 vs. COCA cluster 4
SLIT3	slit guidance ligand 3	Extracellular Space	other	0.0142696	-0.337782	Upregulated in luminal As of COCA cluster 1 vs. COCA cluster 4
SLMO2	PRELI domain containing 3B	Cytoplasm	other	0.0348166	0.232043	Upregulated in luminal As of COCA cluster 4 vs. COCA cluster 1
SMAD2	SMAD family member 2	Nucleus	transcription regulator	0.0139717	0.132665	Upregulated in luminal As of COCA cluster 4 vs. COCA cluster 1
SMARCA4	SWI/SNF related, matrix associated, actin dependent regulator of chromatin, subfamily a, member 4	Nucleus	transcription regulator	0.0011723	-0.847814	Upregulated in luminal As of COCA cluster 1 vs. COCA cluster 4
SMARCD2	SWI/SNF related, matrix associated, actin dependent regulator of chromatin, subfamily d, member 2	Nucleus	transcription regulator	0.0845317	0.105928	Not differentially expressed
SMC3	structural maintenance of chromosomes 3	Nucleus	other	0.00530556	0.219895	Upregulated in luminal As of COCA cluster 4 vs. COCA cluster 1
SMEK2	protein phosphatase 4 regulatory subunit 3B	Nucleus	other	0.0466694	0.0952747	Upregulated in luminal As of COCA cluster 4 vs. COCA cluster 1
SMG1	SMG1 phosphatidylinositol 3-kinase-related kinase	Cytoplasm	kinase	0.0256828	-0.0819552	Upregulated in luminal As of COCA cluster 1 vs. COCA cluster 4
SMG5	SMG5 nonsense mediated mRNA decay factor	Nucleus	other	0.00820241	-0.242878	Upregulated in luminal As of COCA cluster 1 vs. COCA cluster 4
SMG8	SMG8 nonsense mediated mRNA decay factor	Cytoplasm	enzyme	0.063487	0.267489	Not differentially expressed
SMG9	SMG9 nonsense mediated mRNA decay factor	Cytoplasm	other	0.0160031	0.133935	Upregulated in luminal As of COCA cluster 4 vs. COCA cluster 1
SMPD1	sphingomyelin phosphodiesterase 1	Cytoplasm	enzyme	0.00281127	0.277833	Upregulated in luminal As of COCA cluster 4 vs. COCA cluster 1
SMPD2	sphingomyelin phosphodiesterase 2	Cytoplasm	enzyme	0.121724	0.248595	Not differentially expressed
SMUG1	single-strand-selective monofunctional uracil-DNA glycosylase 1	Nucleus	enzyme	0.0116119	0.133261	Upregulated in luminal As of COCA cluster 4 vs. COCA cluster 1
SNAP29	synaptosome associated protein 29kDa	Cytoplasm	transporter	0.0247992	0.220002	Upregulated in luminal As of COCA cluster 4 vs. COCA cluster 1
SNAPC5	small nuclear RNA activating complex polypeptide 5	Nucleus	transcription regulator	0.0142583	0.107077	Upregulated in luminal As of COCA cluster 4 vs. COCA cluster 1
SNAPIN	SNAP-associated protein	Plasma Membrane	other	0.00398713	0.294661	Upregulated in luminal As of COCA cluster 4 vs. COCA cluster 1
SNAR-A3	small ILF3/NF90-associated RNA A3	Other	other	0.140287	-0.407822	Not differentially expressed
SNORA23	small nucleolar RNA, H/ACA box 23	Other	other	0.100512	-0.210284	Not differentially expressed
SNORA28	small nucleolar RNA, H/ACA box 28	Other	other	0.00278359	-0.726211	Upregulated in luminal As of COCA cluster 1 vs. COCA cluster 4
SNORA2A	small nucleolar RNA, H/ACA box 2A	Other	other	0.0324275	-0.167011	Upregulated in luminal As of COCA cluster 1 vs. COCA cluster 4
SNORA65	small nucleolar RNA, H/ACA box 65	Other	other	0.0665089	-0.127164	Not differentially expressed
SNORA73A	small nucleolar RNA, H/ACA box 73A	Nucleus	other	0.00303838	-0.66432	Upregulated in luminal As of COCA cluster 1 vs. COCA cluster 4
SNORA74A	small nucleolar RNA, H/ACA box 74A	Nucleus	other	0.0144665	-0.407449	Upregulated in luminal As of COCA cluster 1 vs. COCA cluster 4
SNORA74B	small nucleolar RNA, H/ACA box 74B	Other	other	0.0414613	-0.155722	Upregulated in luminal As of COCA cluster 1 vs. COCA cluster 4
SNORA78	small nucleolar RNA, H/ACA box 78	Other	other	0.0240522	-0.134643	Upregulated in luminal As of COCA cluster 1 vs. COCA cluster 4
SNORA81	small nucleolar RNA, H/ACA box 81	Other	other	0.00569009	-0.443453	Upregulated in luminal As of COCA cluster 1 vs. COCA cluster 4
SNORD15A	small nucleolar RNA, C/D box 15A	Other	other	0.00741819	-0.444009	Upregulated in luminal As of COCA cluster 1 vs. COCA cluster 4
SNORD17	small nucleolar RNA, C/D box 17	Other	other	0.000838526	-0.938451	Upregulated in luminal As of COCA cluster 1 vs. COCA cluster 4
SNORD3B-1	small nucleolar RNA, C/D box 3B-1	Other	other	0.00157232	-0.297328	Upregulated in luminal As of COCA cluster 1 vs. COCA cluster 4
SNRK	SNF related kinase	Cytoplasm	kinase	0.0105616	0.239879	Upregulated in luminal As of COCA cluster 4 vs. COCA cluster 1
SNRNP48	small nuclear ribonucleoprotein, U11/U12 48KDa subunit	Nucleus	other	0.0088569	0.121734	Upregulated in luminal As of COCA cluster 4 vs. COCA cluster 1
SNRPN	small nuclear ribonucleoprotein polypeptide N	Nucleus	other	0.00696366	0.184981	Upregulated in luminal As of COCA cluster 4 vs. COCA cluster 1
SNUPN	snurportin 1	Nucleus	other	0.00157497	0.256843	Upregulated in luminal As of COCA cluster 4 vs. COCA cluster 1
SNW1	SNW domain containing 1	Nucleus	transcription regulator	0.00524482	0.260629	Upregulated in luminal As of COCA cluster 4 vs. COCA cluster 1
SNX15	sorting nexin 15	Cytoplasm	transporter	0.00236924	0.142827	Upregulated in luminal As of COCA cluster 4 vs. COCA cluster 1
SNX33	sorting nexin 33	Cytoplasm	other	0.00244266	0.140307	Upregulated in luminal As of COCA cluster 4 vs. COCA cluster 1
SORBS2	sorbin and SH3 domain containing 2	Plasma Membrane	other	0.0611367	0.249854	Not differentially expressed
SORCS2	sortilin-related VPS10 domain containing receptor 2	Plasma Membrane	transporter	0.204943	0.091022	Not differentially expressed
SOS1	SOS Ras/Rac guanine nucleotide exchange factor 1	Cytoplasm	other	0.0139413	-0.10929	Upregulated in luminal As of COCA cluster 1 vs. COCA cluster 4
SOX12	SRY-box 12	Nucleus	transcription regulator	0.0141535	0.202241	Upregulated in luminal As of COCA cluster 4 vs. COCA cluster 1
SP140	SP140 nuclear body protein	Nucleus	transcription regulator	0.000884897	-0.392095	Upregulated in luminal As of COCA cluster 1 vs. COCA cluster 4
SP140L	SP140 nuclear body protein like	Other	other	0.00141343	-0.313688	Upregulated in luminal As of COCA cluster 1 vs. COCA cluster 4
SP8	Sp8 transcription factor	Nucleus	other	0.0228444	-0.132055	Upregulated in luminal As of COCA cluster 1 vs. COCA cluster 4
SPACA1	sperm acrosome associated 1	Cytoplasm	other	0.291139	-0.0497921	Not differentially expressed
SPAG7	sperm associated antigen 7	Nucleus	other	0.00724697	0.206034	Upregulated in luminal As of COCA cluster 4 vs. COCA cluster 1
SPANXN2	SPANX family member N2	Other	other	0.0497596	-0.088019	Upregulated in luminal As of COCA cluster 1 vs. COCA cluster 4
SPAST	spastin	Nucleus	enzyme	0.00511706	0.188311	Upregulated in luminal As of COCA cluster 4 vs. COCA cluster 1
SPATA2	spermatogenesis associated 2	Extracellular Space	other	0.0635639	0.12824	Not differentially expressed
SPCS1	signal peptidase complex subunit 1	Cytoplasm	peptidase	0.0199064	0.290282	Upregulated in luminal As of COCA cluster 4 vs. COCA cluster 1
SPDEF	SAM pointed domain containing ETS transcription factor	Nucleus	transcription regulator	0.670685	0.1068	Not differentially expressed
SPEN	spen family transcriptional repressor	Nucleus	transcription regulator	0.00131053	-1.02906	Upregulated in luminal As of COCA cluster 1 vs. COCA cluster 4
SPHK1	sphingosine kinase 1	Cytoplasm	kinase	0.0204082	-0.178997	Upregulated in luminal As of COCA cluster 1 vs. COCA cluster 4
SPHK2	sphingosine kinase 2	Cytoplasm	kinase	0.0426288	0.10163	Upregulated in luminal As of COCA cluster 4 vs. COCA cluster 1
SPI1	Spi-1 proto-oncogene	Nucleus	transcription regulator	0.14446	-0.0806905	Not differentially expressed
SPON1	spondin 1	Extracellular Space	other	0.990083	0.133632	Not differentially expressed
SPRED2	sprouty-related, EVH1 domain containing 2	Extracellular Space	cytokine	0.0168818	0.110012	Upregulated in luminal As of COCA cluster 4 vs. COCA cluster 1
SPRYD3	SPRY domain containing 3	Other	other	0.00401389	0.198697	Upregulated in luminal As of COCA cluster 4 vs. COCA cluster 1
SPRYD7	SPRY domain containing 7	Other	other	0.0132728	0.199607	Upregulated in luminal As of COCA cluster 4 vs. COCA cluster 1
SPSB4	splA/ryanodine receptor domain and SOCS box containing 4	Other	other	0.121635	-0.165425	Not differentially expressed
SREBF1	sterol regulatory element binding transcription factor 1	Nucleus	transcription regulator	0.257675	0.275016	Not differentially expressed
SRGAP2P2	SLIT-ROBO Rho GTPase activating protein 2B	Other	other	0.0235655	-0.33087	Upregulated in luminal As of COCA cluster 1 vs. COCA cluster 4
SRPK2	SRSF protein kinase 2	Nucleus	kinase	0.186126	0.161272	Not differentially expressed
SRR	serine racemase	Cytoplasm	enzyme	0.318051	0.123759	Not differentially expressed
SRRM2	serine/arginine repetitive matrix 2	Nucleus	other	0.00281506	-0.308433	Upregulated in luminal As of COCA cluster 1 vs. COCA cluster 4
SRSF11	serine/arginine-rich splicing factor 11	Nucleus	other	0.00149807	-0.253138	Upregulated in luminal As of COCA cluster 1 vs. COCA cluster 4
SRSF3	serine/arginine-rich splicing factor 3	Nucleus	other	0.000907511	-0.230219	Upregulated in luminal As of COCA cluster 1 vs. COCA cluster 4
SRSF8	serine/arginine-rich splicing factor 8	Nucleus	other	0.48248	-0.0125389	Not differentially expressed
SSBP1	single-stranded DNA binding protein 1, mitochondrial	Cytoplasm	other	0.182922	0.142949	Not differentially expressed
SSNA1	Sjogren syndrome nuclear autoantigen 1	Cytoplasm	other	0.00290534	0.242194	Upregulated in luminal As of COCA cluster 4 vs. COCA cluster 1
SSR2	signal sequence receptor, beta (translocon-associated protein beta)	Cytoplasm	other	0.0133803	0.32358	Upregulated in luminal As of COCA cluster 4 vs. COCA cluster 1
SSX2	synovial sarcoma, X breakpoint 2	Nucleus	other	0.00312737	-0.135908	Upregulated in luminal As of COCA cluster 1 vs. COCA cluster 4
SSX2IP	synovial sarcoma, X breakpoint 2 interacting protein	Plasma Membrane	other	0.0454287	0.12246	Upregulated in luminal As of COCA cluster 4 vs. COCA cluster 1
STAG3L4	stromal antigen 3-like 4 (pseudogene)	Other	other	0.0292467	0.122216	Upregulated in luminal As of COCA cluster 4 vs. COCA cluster 1
STARD9	StAR related lipid transfer domain containing 9	Cytoplasm	other	0.00547186	-0.116654	Upregulated in luminal As of COCA cluster 1 vs. COCA cluster 4
STAT2	signal transducer and activator of transcription 2	Nucleus	transcription regulator	0.0269305	-0.232789	Upregulated in luminal As of COCA cluster 1 vs. COCA cluster 4
STAT4	signal transducer and activator of transcription 4	Nucleus	transcription regulator	0.0550258	-0.271988	Not differentially expressed
STIP1	stress induced phosphoprotein 1	Cytoplasm	other	0.031296	0.216601	Upregulated in luminal As of COCA cluster 4 vs. COCA cluster 1
STK11	serine/threonine kinase 11	Cytoplasm	kinase	0.0142583	-0.227185	Upregulated in luminal As of COCA cluster 1 vs. COCA cluster 4
STOML2	stomatin like 2	Plasma Membrane	other	0.00218255	0.33522	Upregulated in luminal As of COCA cluster 4 vs. COCA cluster 1
STRADB	STE20-related kinase adaptor beta	Cytoplasm	kinase	0.0170581	0.272347	Upregulated in luminal As of COCA cluster 4 vs. COCA cluster 1
STUB1	STIP1 homology and U-box containing protein 1, E3 ubiquitin protein ligase	Cytoplasm	enzyme	0.140914	0.143289	Not differentially expressed
STX11	syntaxin 11	Plasma Membrane	transporter	0.352548	-0.0446115	Not differentially expressed
STX17	syntaxin 17	Plasma Membrane	transporter	0.00465779	-0.158316	Upregulated in luminal As of COCA cluster 1 vs. COCA cluster 4
STX2	syntaxin 2	Cytoplasm	transporter	0.0144107	-0.296698	Upregulated in luminal As of COCA cluster 1 vs. COCA cluster 4
STX3	syntaxin 3	Plasma Membrane	transporter	0.0122892	0.292752	Upregulated in luminal As of COCA cluster 4 vs. COCA cluster 1
STX8	syntaxin 8	Plasma Membrane	other	0.22958	-0.106709	Not differentially expressed
STYXL1	serine/threonine/tyrosine interacting-like 1	Cytoplasm	phosphatase	0.84738	0.124372	Not differentially expressed
SUCLA2	succinate-CoA ligase, ADP-forming, beta subunit	Cytoplasm	enzyme	0.00696195	0.315315	Upregulated in luminal As of COCA cluster 4 vs. COCA cluster 1
SUCLG1	succinate-CoA ligase, alpha subunit	Cytoplasm	enzyme	0.0208803	0.242746	Upregulated in luminal As of COCA cluster 4 vs. COCA cluster 1
SUGP1	SURP and G-patch domain containing 1	Nucleus	other	0.00488175	0.112801	Upregulated in luminal As of COCA cluster 4 vs. COCA cluster 1
SUMO3	small ubiquitin-like modifier 3	Nucleus	other	0.115045	0.198806	Not differentially expressed
SUOX	sulfite oxidase	Cytoplasm	enzyme	0.0267484	0.191305	Upregulated in luminal As of COCA cluster 4 vs. COCA cluster 1
SUPT16H	SPT16 homolog, facilitates chromatin remodeling subunit	Nucleus	transcription regulator	0.0108737	0.154556	Upregulated in luminal As of COCA cluster 4 vs. COCA cluster 1
SUV39H2	suppressor of variegation 3-9 homolog 2	Nucleus	transcription regulator	0.05758	0.113813	Not differentially expressed
SUZ12P	SUZ12 polycomb repressive complex 2 subunit pseudogene 1	Other	other	0.0178227	-0.125142	Upregulated in luminal As of COCA cluster 1 vs. COCA cluster 4
SVIP	small VCP/p97-interacting protein	Cytoplasm	other	0.0397929	0.123188	Upregulated in luminal As of COCA cluster 4 vs. COCA cluster 1
SWT1	SWT1, RNA endoribonuclease homolog	Extracellular Space	other	0.0216934	0.165583	Upregulated in luminal As of COCA cluster 4 vs. COCA cluster 1
SYF2	SYF2 pre-mRNA-splicing factor	Nucleus	other	0.0011152	0.140585	Upregulated in luminal As of COCA cluster 4 vs. COCA cluster 1
SYNGAP1	synaptic Ras GTPase activating protein 1	Plasma Membrane	other	0.00483252	-0.177095	Upregulated in luminal As of COCA cluster 1 vs. COCA cluster 4
SYNRG	synergin, gamma	Cytoplasm	other	0.00460136	-0.112891	Upregulated in luminal As of COCA cluster 1 vs. COCA cluster 4
SAA1	serum amyloid A1	Extracellular Space	transporter	0.636172	0.0194959	Not differentially expressed
TAB1	TGF-beta activated kinase 1/MAP3K7 binding protein 1	Cytoplasm	enzyme	0.00197503	0.123175	Upregulated in luminal As of COCA cluster 4 vs. COCA cluster 1
TAB2	TGF-beta activated kinase 1/MAP3K7 binding protein 2	Cytoplasm	other	0.00205144	-0.290155	Upregulated in luminal As of COCA cluster 1 vs. COCA cluster 4
TACC2	transforming, acidic coiled-coil containing protein 2	Nucleus	other	0.035594	0.202563	Upregulated in luminal As of COCA cluster 4 vs. COCA cluster 1
TACC3	transforming, acidic coiled-coil containing protein 3	Nucleus	other	0.00246442	-0.550548	Upregulated in luminal As of COCA cluster 1 vs. COCA cluster 4
TADA2B	transcriptional adaptor 2B	Nucleus	other	0.00972466	0.266456	Upregulated in luminal As of COCA cluster 4 vs. COCA cluster 1
TAF1	TATA-box binding protein associated factor 1	Nucleus	transcription regulator	0.00374344	-0.150262	Upregulated in luminal As of COCA cluster 1 vs. COCA cluster 4
TAF3	TATA-box binding protein associated factor 3	Nucleus	transcription regulator	0.00661474	-0.252664	Upregulated in luminal As of COCA cluster 1 vs. COCA cluster 4
TAF4	TATA-box binding protein associated factor 4	Nucleus	transcription regulator	0.0582124	0.107167	Not differentially expressed
TAF9	TATA-box binding protein associated factor 9	Nucleus	transcription regulator	0.0068632	0.244579	Upregulated in luminal As of COCA cluster 4 vs. COCA cluster 1
TAF9B	TATA-box binding protein associated factor 9b	Nucleus	transcription regulator	0.0150727	0.101971	Upregulated in luminal As of COCA cluster 4 vs. COCA cluster 1
TBC1D10B	TBC1 domain family member 10B	Plasma Membrane	enzyme	0.00304874	-0.223707	Upregulated in luminal As of COCA cluster 1 vs. COCA cluster 4
TBC1D12	TBC1 domain family member 12	Extracellular Space	other	0.000948452	0.276497	Upregulated in luminal As of COCA cluster 4 vs. COCA cluster 1
TBC1D20	TBC1 domain family member 20	Nucleus	other	0.00195729	0.146931	Upregulated in luminal As of COCA cluster 4 vs. COCA cluster 1
TBC1D22A	TBC1 domain family member 22A	Other	other	0.00709079	-0.119891	Upregulated in luminal As of COCA cluster 1 vs. COCA cluster 4
TBC1D25	TBC1 domain family member 25	Other	other	0.000838895	0.169018	Upregulated in luminal As of COCA cluster 4 vs. COCA cluster 1
TBC1D5	TBC1 domain family member 5	Extracellular Space	other	0.00193901	0.18346	Upregulated in luminal As of COCA cluster 4 vs. COCA cluster 1
TBCC	tubulin folding cofactor C	Cytoplasm	enzyme	0.0693104	0.0830399	Not differentially expressed
TBXA2R	thromboxane A2 receptor	Plasma Membrane	G-protein coupled receptor	0.011769	-0.183586	Upregulated in luminal As of COCA cluster 1 vs. COCA cluster 4
TCEA2	transcription elongation factor A (SII), 2	Nucleus	transcription regulator	0.00221191	0.16232	Upregulated in luminal As of COCA cluster 4 vs. COCA cluster 1
TECR	trans-2,3-enoyl-CoA reductase	Plasma Membrane	enzyme	0.00271648	0.326278	Upregulated in luminal As of COCA cluster 4 vs. COCA cluster 1
TEF	thyrotrophic embryonic factor	Nucleus	transcription regulator	0.00823433	-0.517494	Upregulated in luminal As of COCA cluster 1 vs. COCA cluster 4
TEX12	testis expressed 12	Nucleus	other	0.0146775	-0.281821	Upregulated in luminal As of COCA cluster 1 vs. COCA cluster 4
TEX13B	testis expressed 13B	Other	other	0.00679788	-0.148486	Upregulated in luminal As of COCA cluster 1 vs. COCA cluster 4
TEX261	testis expressed 261	Extracellular Space	other	0.00554982	0.266417	Upregulated in luminal As of COCA cluster 4 vs. COCA cluster 1
TFEB	transcription factor EB	Nucleus	transcription regulator	0.0299976	-0.120892	Upregulated in luminal As of COCA cluster 1 vs. COCA cluster 4
TGFBRAP1	transforming growth factor beta receptor associated protein 1	Other	other	0.00872162	0.0869277	Upregulated in luminal As of COCA cluster 4 vs. COCA cluster 1
TGM6	transglutaminase 6	Cytoplasm	enzyme	0.0416294	-0.0951399	Upregulated in luminal As of COCA cluster 1 vs. COCA cluster 4
TH1L	negative elongation factor complex member C/D	Nucleus	other	0.124807	0.228315	Not differentially expressed
THAP11	THAP domain containing 11	Nucleus	other	0.00141343	0.271475	Upregulated in luminal As of COCA cluster 4 vs. COCA cluster 1
THAP2	THAP domain containing, apoptosis associated protein 2	Nucleus	other	0.0547078	0.137261	Not differentially expressed
THAP3	THAP domain containing, apoptosis associated protein 3	Other	other	0.00209946	0.128271	Upregulated in luminal As of COCA cluster 4 vs. COCA cluster 1
THAP4	THAP domain containing 4	Extracellular Space	other	0.00972466	0.134116	Upregulated in luminal As of COCA cluster 4 vs. COCA cluster 1
THAP7	THAP domain containing 7	Nucleus	transcription regulator	0.00273174	0.222223	Upregulated in luminal As of COCA cluster 4 vs. COCA cluster 1
THAP8	THAP domain containing 8	Other	other	0.00399884	0.258976	Upregulated in luminal As of COCA cluster 4 vs. COCA cluster 1
THBS1	thrombospondin 1	Extracellular Space	other	0.000817418	-0.34776	Upregulated in luminal As of COCA cluster 1 vs. COCA cluster 4
THOC2	THO complex 2	Nucleus	other	0.0517883	-0.141136	Not differentially expressed
THOC5	THO complex 5	Cytoplasm	other	0.00181335	0.200199	Upregulated in luminal As of COCA cluster 4 vs. COCA cluster 1
THYN1	thymocyte nuclear protein 1	Nucleus	other	0.0454287	0.147959	Upregulated in luminal As of COCA cluster 4 vs. COCA cluster 1
TIGD5	tigger transposable element derived 5	Other	other	0.0367949	0.163549	Upregulated in luminal As of COCA cluster 4 vs. COCA cluster 1
TIMM22	translocase of inner mitochondrial membrane 22 homolog (yeast)	Cytoplasm	transporter	0.00481166	0.194878	Upregulated in luminal As of COCA cluster 4 vs. COCA cluster 1
TIMM44	translocase of inner mitochondrial membrane 44 homolog (yeast)	Cytoplasm	transporter	0.00367767	0.209717	Upregulated in luminal As of COCA cluster 4 vs. COCA cluster 1
TINAGL1	tubulointerstitial nephritis antigen-like 1	Extracellular Space	transporter	0.0100625	-0.534618	Upregulated in luminal As of COCA cluster 1 vs. COCA cluster 4
TJP3	tight junction protein 3	Cytoplasm	other	0.164418	0.0925368	Not differentially expressed
TKTL1	transketolase-like 1	Other	enzyme	0.116268	-0.103013	Not differentially expressed
TLK2	tousled like kinase 2	Cytoplasm	kinase	0.000817418	-0.335985	Upregulated in luminal As of COCA cluster 1 vs. COCA cluster 4
TM9SF1	transmembrane 9 superfamily member 1	Plasma Membrane	transporter	0.00727406	0.26031	Upregulated in luminal As of COCA cluster 4 vs. COCA cluster 1
TM9SF2	transmembrane 9 superfamily member 2	Plasma Membrane	transporter	0.0139413	0.331484	Upregulated in luminal As of COCA cluster 4 vs. COCA cluster 1
TMED1	transmembrane p24 trafficking protein 1	Extracellular Space	transporter	0.00352224	0.274684	Upregulated in luminal As of COCA cluster 4 vs. COCA cluster 1
TMED10	transmembrane p24 trafficking protein 10	Cytoplasm	transporter	0.0199506	0.218198	Upregulated in luminal As of COCA cluster 4 vs. COCA cluster 1
TMEM102	transmembrane protein 102	Plasma Membrane	other	0.0774235	0.064656	Not differentially expressed
TMEM107	transmembrane protein 107	Other	other	0.0669461	0.172546	Not differentially expressed
TMEM11	transmembrane protein 11	Plasma Membrane	G-protein coupled receptor	0.00791314	0.207961	Upregulated in luminal As of COCA cluster 4 vs. COCA cluster 1
TMEM115	transmembrane protein 115	Cytoplasm	other	0.00174727	0.239519	Upregulated in luminal As of COCA cluster 4 vs. COCA cluster 1
TMEM116	transmembrane protein 116	Other	other	0.0846836	0.119622	Not differentially expressed
TMEM126B	transmembrane protein 126B	Cytoplasm	other	0.025711	0.186629	Upregulated in luminal As of COCA cluster 4 vs. COCA cluster 1
TMEM131	transmembrane protein 131	Extracellular Space	other	0.0328941	0.091549	Upregulated in luminal As of COCA cluster 4 vs. COCA cluster 1
TMEM147	transmembrane protein 147	Cytoplasm	other	0.0305944	0.175433	Upregulated in luminal As of COCA cluster 4 vs. COCA cluster 1
TMEM14C	transmembrane protein 14C	Plasma Membrane	other	0.0424011	0.170588	Upregulated in luminal As of COCA cluster 4 vs. COCA cluster 1
TMEM167B	transmembrane protein 167B	Other	other	0.0384202	0.152304	Upregulated in luminal As of COCA cluster 4 vs. COCA cluster 1
TMEM177	transmembrane protein 177	Other	other	0.0142583	0.109669	Upregulated in luminal As of COCA cluster 4 vs. COCA cluster 1
TMEM18	transmembrane protein 18	Nucleus	other	0.0142696	0.168678	Upregulated in luminal As of COCA cluster 4 vs. COCA cluster 1
TMEM184C	transmembrane protein 184C	Other	other	0.00709079	0.260416	Upregulated in luminal As of COCA cluster 4 vs. COCA cluster 1
TMEM185A	transmembrane protein 185A	Nucleus	other	0.0113416	0.239726	Upregulated in luminal As of COCA cluster 4 vs. COCA cluster 1
TMEM186	transmembrane protein 186	Cytoplasm	other	0.0404935	0.196272	Upregulated in luminal As of COCA cluster 4 vs. COCA cluster 1
TMEM203	transmembrane protein 203	Cytoplasm	other	0.00193901	0.242058	Upregulated in luminal As of COCA cluster 4 vs. COCA cluster 1
TMEM219	transmembrane protein 219	Other	other	0.00734251	0.183441	Upregulated in luminal As of COCA cluster 4 vs. COCA cluster 1
TMEM222	transmembrane protein 222	Other	other	0.00524482	0.170707	Upregulated in luminal As of COCA cluster 4 vs. COCA cluster 1
TMEM25	transmembrane protein 25	Extracellular Space	other	0.267883	0.161909	Not differentially expressed
TMEM37	transmembrane protein 37	Plasma Membrane	ion channel	0.440342	-0.0421782	Not differentially expressed
TMEM50A	transmembrane protein 50A	Plasma Membrane	other	0.00545749	0.315919	Upregulated in luminal As of COCA cluster 4 vs. COCA cluster 1
TMEM55B	transmembrane protein 55B	Cytoplasm	phosphatase	0.00909041	0.14417	Upregulated in luminal As of COCA cluster 4 vs. COCA cluster 1
TMEM60	transmembrane protein 60	Other	other	0.00532909	0.27831	Upregulated in luminal As of COCA cluster 4 vs. COCA cluster 1
TMEM63B	transmembrane protein 63B	Plasma Membrane	other	0.0156645	-0.185733	Upregulated in luminal As of COCA cluster 1 vs. COCA cluster 4
TMEM80	transmembrane protein 80	Other	other	0.000948452	0.362696	Upregulated in luminal As of COCA cluster 4 vs. COCA cluster 1
TMEM85	ER membrane protein complex subunit 4	Other	other	0.0895596	0.12882	Not differentially expressed
TMEM9	transmembrane protein 9	Cytoplasm	other	0.0243497	0.311193	Upregulated in luminal As of COCA cluster 4 vs. COCA cluster 1
TMOD2	tropomodulin 2	Cytoplasm	other	0.353967	-0.206879	Not differentially expressed
TNFSF13B	tumor necrosis factor superfamily member 13b	Extracellular Space	cytokine	0.0152499	-0.339044	Upregulated in luminal As of COCA cluster 1 vs. COCA cluster 4
TNFSF8	tumor necrosis factor superfamily member 8	Plasma Membrane	cytokine	0.162896	-0.0281916	Not differentially expressed
TNKS	tankyrase, TRF1-interacting ankyrin-related ADP-ribose polymerase	Nucleus	enzyme	0.00386785	0.162496	Upregulated in luminal As of COCA cluster 4 vs. COCA cluster 1
TNKS1BP1	tankyrase 1 binding protein 1	Nucleus	other	0.00524455	-0.188997	Upregulated in luminal As of COCA cluster 1 vs. COCA cluster 4
TNPO1	transportin 1	Nucleus	transporter	0.0074661	0.336641	Upregulated in luminal As of COCA cluster 4 vs. COCA cluster 1
TNPO3	transportin 3	Cytoplasm	other	0.298385	0.08066	Not differentially expressed
TNRC6B	trinucleotide repeat containing 6B	Other	other	0.0519363	0.0448863	Not differentially expressed
TOMM20	translocase of outer mitochondrial membrane 20 homolog (yeast)	Cytoplasm	transporter	0.0188908	0.175864	Upregulated in luminal As of COCA cluster 4 vs. COCA cluster 1
TOMM22	translocase of outer mitochondrial membrane 22 homolog (yeast)	Cytoplasm	transporter	0.0141535	0.173741	Upregulated in luminal As of COCA cluster 4 vs. COCA cluster 1
TOP2B	topoisomerase (DNA) II beta	Nucleus	enzyme	0.17991	0.145698	Not differentially expressed
TP53TG3	TP53 target 3	Other	other	0.0290971	-0.129885	Upregulated in luminal As of COCA cluster 1 vs. COCA cluster 4
TPD52L2	tumor protein D52-like 2	Cytoplasm	other	0.00304424	0.271055	Upregulated in luminal As of COCA cluster 4 vs. COCA cluster 1
TPM2	tropomyosin 2 (beta)	Other	other	0.204943	-0.108098	Not differentially expressed
TPM4	tropomyosin 4	Cytoplasm	other	0.00209946	-0.336793	Upregulated in luminal As of COCA cluster 1 vs. COCA cluster 4
TPRG1L	tumor protein p63 regulated 1-like	Cytoplasm	other	0.0095863	0.37135	Upregulated in luminal As of COCA cluster 4 vs. COCA cluster 1
TRAPPC1	trafficking protein particle complex 1	Cytoplasm	other	0.00218255	0.292372	Upregulated in luminal As of COCA cluster 4 vs. COCA cluster 1
TRAPPC2P1	trafficking protein particle complex 2B	Extracellular Space	other	0.0111752	0.220332	Upregulated in luminal As of COCA cluster 4 vs. COCA cluster 1
TRAPPC3	trafficking protein particle complex 3	Cytoplasm	other	0.0154885	0.122757	Upregulated in luminal As of COCA cluster 4 vs. COCA cluster 1
TRAPPC6A	trafficking protein particle complex 6A	Cytoplasm	other	0.0142583	0.460371	Upregulated in luminal As of COCA cluster 4 vs. COCA cluster 1
TRIM13	tripartite motif containing 13	Cytoplasm	enzyme	0.101224	0.0799571	Not differentially expressed
TRIM28	tripartite motif containing 28	Nucleus	transcription regulator	0.0233499	0.14848	Upregulated in luminal As of COCA cluster 4 vs. COCA cluster 1
TRIM61	tripartite motif containing 61	Cytoplasm	other	0.00415145	-0.123316	Upregulated in luminal As of COCA cluster 1 vs. COCA cluster 4
TRMT1L	tRNA methyltransferase 1 like	Other	enzyme	0.132335	0.09615	Not differentially expressed
TRMT2A	tRNA methyltransferase 2 homolog A	Other	kinase	0.00488096	0.210586	Upregulated in luminal As of COCA cluster 4 vs. COCA cluster 1
TRMU	tRNA 5-methylaminomethyl-2-thiouridylate methyltransferase	Cytoplasm	enzyme	0.00194383	0.216256	Upregulated in luminal As of COCA cluster 4 vs. COCA cluster 1
TRPC4AP	transient receptor potential cation channel, subfamily C, member 4 associated protein	Cytoplasm	transporter	0.00530556	0.268373	Upregulated in luminal As of COCA cluster 4 vs. COCA cluster 1
TSC22D4	TSC22 domain family member 4	Nucleus	transcription regulator	0.0393242	0.105737	Upregulated in luminal As of COCA cluster 4 vs. COCA cluster 1
TSGA14	centrosomal protein 41kDa	Cytoplasm	other	0.0634645	0.21277	Not differentially expressed
TSR2	TSR2, 20S rRNA accumulation, homolog (S. cerevisiae)	Other	other	0.00530556	0.131788	Upregulated in luminal As of COCA cluster 4 vs. COCA cluster 1
TSTD1	thiosulfate sulfurtransferase (rhodanese)-like domain containing 1	Cytoplasm	other	0.0517883	0.304642	Not differentially expressed
TTC15	trafficking protein particle complex 12	Other	other	0.00290534	0.148728	Upregulated in luminal As of COCA cluster 4 vs. COCA cluster 1
TTC19	tetratricopeptide repeat domain 19	Cytoplasm	other	0.00613416	0.16315	Upregulated in luminal As of COCA cluster 4 vs. COCA cluster 1
TTC27	tetratricopeptide repeat domain 27	Other	other	0.00366472	0.161074	Upregulated in luminal As of COCA cluster 4 vs. COCA cluster 1
TTC31	tetratricopeptide repeat domain 31	Other	other	0.00304287	0.122806	Upregulated in luminal As of COCA cluster 4 vs. COCA cluster 1
TTC38	tetratricopeptide repeat domain 38	Cytoplasm	other	0.00256662	0.293756	Upregulated in luminal As of COCA cluster 4 vs. COCA cluster 1
TTC39B	tetratricopeptide repeat domain 39B	Other	other	0.00141343	-0.300841	Upregulated in luminal As of COCA cluster 1 vs. COCA cluster 4
TTF1	transcription termination factor, RNA polymerase I	Nucleus	transcription regulator	0.0541593	0.0716414	Not differentially expressed
TTLL1	tubulin tyrosine ligase like 1	Extracellular Space	enzyme	0.0113773	0.335513	Upregulated in luminal As of COCA cluster 4 vs. COCA cluster 1
TUBB6	tubulin beta 6 class V	Cytoplasm	other	0.244784	-0.108582	Not differentially expressed
TUSC5	tumor suppressor candidate 5	Other	other	0.762675	0.110134	Not differentially expressed
TWF1	twinfilin actin binding protein 1	Cytoplasm	kinase	0.025916	0.191284	Upregulated in luminal As of COCA cluster 4 vs. COCA cluster 1
TXNDC16	thioredoxin domain containing 16	Extracellular Space	enzyme	0.0233798	0.190807	Upregulated in luminal As of COCA cluster 4 vs. COCA cluster 1
TXNL4B	thioredoxin like 4B	Nucleus	enzyme	0.215333	0.133767	Not differentially expressed
TXNRD2	thioredoxin reductase 2	Cytoplasm	enzyme	0.0199831	0.208377	Upregulated in luminal As of COCA cluster 4 vs. COCA cluster 1
TYMP	thymidine phosphorylase	Extracellular Space	growth factor	0.0315891	-0.180689	Upregulated in luminal As of COCA cluster 1 vs. COCA cluster 4
TYSND1	trypsin domain containing 1	Cytoplasm	peptidase	0.00209946	0.3085	Upregulated in luminal As of COCA cluster 4 vs. COCA cluster 1
U2SURP	U2 snRNP-associated SURP domain containing	Nucleus	other	0.00204326	0.266626	Upregulated in luminal As of COCA cluster 4 vs. COCA cluster 1
UBAC2	UBA domain containing 2	Cytoplasm	enzyme	0.00397514	0.238289	Upregulated in luminal As of COCA cluster 4 vs. COCA cluster 1
UBAP1	ubiquitin associated protein 1	Cytoplasm	other	0.00366472	0.194421	Upregulated in luminal As of COCA cluster 4 vs. COCA cluster 1
UBB	ubiquitin B	Cytoplasm	enzyme	0.0108001	0.20351	Upregulated in luminal As of COCA cluster 4 vs. COCA cluster 1
UBE2B	ubiquitin conjugating enzyme E2B	Cytoplasm	enzyme	0.0116031	0.12262	Upregulated in luminal As of COCA cluster 4 vs. COCA cluster 1
UBE2D2	ubiquitin conjugating enzyme E2D 2	Cytoplasm	enzyme	0.00312737	0.143563	Upregulated in luminal As of COCA cluster 4 vs. COCA cluster 1
UBE2DNL	ubiquitin conjugating enzyme E2D N-terminal like (pseudogene)	Other	other	0.0367147	-0.341582	Upregulated in luminal As of COCA cluster 1 vs. COCA cluster 4
UBE2G1	ubiquitin conjugating enzyme E2G 1	Cytoplasm	enzyme	0.0570481	0.23363	Not differentially expressed
UBE2J2	ubiquitin conjugating enzyme E2, J2	Cytoplasm	enzyme	0.00285315	0.177937	Upregulated in luminal As of COCA cluster 4 vs. COCA cluster 1
UBE2K	ubiquitin conjugating enzyme E2K	Cytoplasm	transcription regulator	0.105497	0.128514	Not differentially expressed
UBE2M	ubiquitin conjugating enzyme E2M	Cytoplasm	enzyme	0.00845582	0.225275	Upregulated in luminal As of COCA cluster 4 vs. COCA cluster 1
UBE2N	ubiquitin conjugating enzyme E2N	Cytoplasm	enzyme	0.0108958	0.213954	Upregulated in luminal As of COCA cluster 4 vs. COCA cluster 1
UBE2NL	ubiquitin conjugating enzyme E2N-like (gene/pseudogene)	Cytoplasm	enzyme	0.0145074	-0.0670592	Upregulated in luminal As of COCA cluster 1 vs. COCA cluster 4
UBE2Q1	ubiquitin conjugating enzyme E2Q family member 1	Other	enzyme	0.00312145	0.0609095	Upregulated in luminal As of COCA cluster 4 vs. COCA cluster 1
UBE2Q2P1	ubiquitin conjugating enzyme E2Q family member 2 pseudogene 1	Other	other	0.00938558	-0.210439	Upregulated in luminal As of COCA cluster 1 vs. COCA cluster 4
UBQLN2	ubiquilin 2	Nucleus	other	0.0129108	0.138441	Upregulated in luminal As of COCA cluster 4 vs. COCA cluster 1
UBR3	ubiquitin protein ligase E3 component n-recognin 3 (putative)	Other	enzyme	0.0163824	0.255482	Upregulated in luminal As of COCA cluster 4 vs. COCA cluster 1
UBR5	ubiquitin protein ligase E3 component n-recognin 5	Nucleus	enzyme	0.00242286	-0.378283	Upregulated in luminal As of COCA cluster 1 vs. COCA cluster 4
UBR7	ubiquitin protein ligase E3 component n-recognin 7 (putative)	Other	enzyme	0.0879581	0.173599	Not differentially expressed
UBTF	upstream binding transcription factor, RNA polymerase I	Nucleus	transcription regulator	0.00481166	0.121943	Upregulated in luminal As of COCA cluster 4 vs. COCA cluster 1
UBXN6	UBX domain protein 6	Cytoplasm	other	0.00221329	0.220318	Upregulated in luminal As of COCA cluster 4 vs. COCA cluster 1
UCKL1	uridine-cytidine kinase 1-like 1	Cytoplasm	kinase	0.00218686	0.185248	Upregulated in luminal As of COCA cluster 4 vs. COCA cluster 1
UCKL1-AS1	UCKL1 antisense RNA 1	Other	other	0.00723563	-0.103266	Upregulated in luminal As of COCA cluster 1 vs. COCA cluster 4
UFC1	ubiquitin-fold modifier conjugating enzyme 1	Cytoplasm	enzyme	0.0424011	0.265442	Upregulated in luminal As of COCA cluster 4 vs. COCA cluster 1
UNC119B	unc-119 lipid binding chaperone B	Other	other	0.00244266	0.211558	Upregulated in luminal As of COCA cluster 4 vs. COCA cluster 1
UNC50	unc-50 homolog (C. elegans)	Cytoplasm	other	0.00341098	0.289913	Upregulated in luminal As of COCA cluster 4 vs. COCA cluster 1
UPF2	UPF2 regulator of nonsense transcripts homolog (yeast)	Cytoplasm	other	0.000817418	-0.162912	Upregulated in luminal As of COCA cluster 1 vs. COCA cluster 4
UQCR10	ubiquinol-cytochrome c reductase, complex III subunit X	Cytoplasm	enzyme	0.0130155	0.249051	Upregulated in luminal As of COCA cluster 4 vs. COCA cluster 1
UQCRH	ubiquinol-cytochrome c reductase hinge protein	Cytoplasm	enzyme	0.0820916	0.184821	Not differentially expressed
USO1	USO1 vesicle transport factor	Cytoplasm	transporter	0.011116	0.139585	Upregulated in luminal As of COCA cluster 4 vs. COCA cluster 1
USP19	ubiquitin specific peptidase 19	Cytoplasm	peptidase	0.0113753	0.131728	Upregulated in luminal As of COCA cluster 4 vs. COCA cluster 1
USP22	ubiquitin specific peptidase 22	Nucleus	peptidase	0.00174727	0.355621	Upregulated in luminal As of COCA cluster 4 vs. COCA cluster 1
USP29	ubiquitin specific peptidase 29	Other	other	0.0142801	-0.0946057	Upregulated in luminal As of COCA cluster 1 vs. COCA cluster 4
USP34	ubiquitin specific peptidase 34	Extracellular Space	peptidase	0.00406557	0.222273	Upregulated in luminal As of COCA cluster 4 vs. COCA cluster 1
USP46	ubiquitin specific peptidase 46	Other	peptidase	0.0335609	0.157016	Upregulated in luminal As of COCA cluster 4 vs. COCA cluster 1
USP47	ubiquitin specific peptidase 47	Cytoplasm	peptidase	0.0118751	0.137333	Upregulated in luminal As of COCA cluster 4 vs. COCA cluster 1
USP5	ubiquitin specific peptidase 5 (isopeptidase T)	Cytoplasm	peptidase	0.0142583	0.213178	Upregulated in luminal As of COCA cluster 4 vs. COCA cluster 1
USP8	ubiquitin specific peptidase 8	Cytoplasm	peptidase	0.00425784	0.149078	Upregulated in luminal As of COCA cluster 4 vs. COCA cluster 1
UTF1	undifferentiated embryonic cell transcription factor 1	Nucleus	transcription regulator	0.217464	-0.129085	Not differentially expressed
UTP14C	UTP14, U3 small nucleolar ribonucleoprotein, homolog C (yeast)	Nucleus	other	0.0162751	0.194302	Upregulated in luminal As of COCA cluster 4 vs. COCA cluster 1
UTRN	utrophin	Plasma Membrane	transmembrane receptor	0.00380663	-0.175192	Upregulated in luminal As of COCA cluster 1 vs. COCA cluster 4
VASP	vasodilator-stimulated phosphoprotein	Plasma Membrane	other	0.000485814	-0.330287	Upregulated in luminal As of COCA cluster 1 vs. COCA cluster 4
VDAC2	voltage dependent anion channel 2	Cytoplasm	ion channel	0.067872	0.135566	Not differentially expressed
VPS13D	vacuolar protein sorting 13 homolog D (S. cerevisiae)	Cytoplasm	other	0.0141535	0.0761774	Upregulated in luminal As of COCA cluster 4 vs. COCA cluster 1
VPS18	VPS18 CORVET/HOPS core subunit	Cytoplasm	transporter	0.000884897	-2.00527	Upregulated in luminal As of COCA cluster 1 vs. COCA cluster 4
VPS33B	vacuolar protein sorting 33 homolog B (yeast)	Cytoplasm	transporter	0.0331138	0.124269	Upregulated in luminal As of COCA cluster 4 vs. COCA cluster 1
VPS37D	vacuolar protein sorting 37 homolog D (S. cerevisiae)	Cytoplasm	other	0.627111	0.0580409	Not differentially expressed
VPS4B	vacuolar protein sorting 4 homolog B (S. cerevisiae)	Cytoplasm	transporter	0.0483275	0.23157	Upregulated in luminal As of COCA cluster 4 vs. COCA cluster 1
VRK2	vaccinia related kinase 2	Nucleus	kinase	0.186004	-0.211153	Not differentially expressed
VSNL1	visinin like 1	Cytoplasm	other	0.107554	-0.0628826	Not differentially expressed
VTA1	vesicle (multivesicular body) trafficking 1	Cytoplasm	other	0.122699	0.0661525	Not differentially expressed
VWA5B1	von Willebrand factor A domain containing 5B1	Extracellular Space	other	0.0599732	-0.0301869	Not differentially expressed
WASF1	WAS protein family member 1	Nucleus	other	0.018656	-0.312316	Upregulated in luminal As of COCA cluster 1 vs. COCA cluster 4
WASF2	WAS protein family member 2	Plasma Membrane	other	0.00131053	0.399884	Upregulated in luminal As of COCA cluster 4 vs. COCA cluster 1
WASH1	WAS protein family homolog 1	Cytoplasm	other	0.112505	-0.212532	Not differentially expressed
WASH5P	WAS protein family homolog 5 pseudogene	Other	other	0.0710144	-0.124125	Not differentially expressed
WBSCR16	Williams-Beuren syndrome chromosome region 16	Cytoplasm	other	0.0662133	0.238532	Not differentially expressed
WDFY3	WD repeat and FYVE domain containing 3	Cytoplasm	enzyme	0.0775551	0.105945	Not differentially expressed
WDR31	WD repeat domain 31	Other	peptidase	0.111285	0.159592	Not differentially expressed
WDR33	WD repeat domain 33	Nucleus	other	0.00202236	-0.187663	Upregulated in luminal As of COCA cluster 1 vs. COCA cluster 4
WDR36	WD repeat domain 36	Extracellular Space	other	0.00762024	0.190546	Upregulated in luminal As of COCA cluster 4 vs. COCA cluster 1
WDR46	WD repeat domain 46	Nucleus	enzyme	0.00854529	0.148995	Upregulated in luminal As of COCA cluster 4 vs. COCA cluster 1
WDR47	WD repeat domain 47	Other	other	0.00718948	0.210555	Upregulated in luminal As of COCA cluster 4 vs. COCA cluster 1
WDR61	WD repeat domain 61	Nucleus	other	0.0082384	0.312729	Upregulated in luminal As of COCA cluster 4 vs. COCA cluster 1
WDR67	TBC1 domain family member 31	Cytoplasm	other	0.00539942	-0.248659	Upregulated in luminal As of COCA cluster 1 vs. COCA cluster 4
WDR77	WD repeat domain 77	Nucleus	transcription regulator	0.00208793	0.140758	Upregulated in luminal As of COCA cluster 4 vs. COCA cluster 1
WNT10B	wingless-type MMTV integration site family member 10B	Extracellular Space	other	0.0952372	-0.1415	Not differentially expressed
WNT2B	wingless-type MMTV integration site family member 2B	Extracellular Space	other	0.0305013	-0.406499	Upregulated in luminal As of COCA cluster 1 vs. COCA cluster 4
WRB	tryptophan rich basic protein	Extracellular Space	other	0.0101086	0.257102	Upregulated in luminal As of COCA cluster 4 vs. COCA cluster 1
WRNIP1	Werner helicase interacting protein 1	Nucleus	enzyme	0.0194431	0.167659	Upregulated in luminal As of COCA cluster 4 vs. COCA cluster 1
XAGE-4	XAGE-4 protein	Other	other	0.00442317	-0.34995	Upregulated in luminal As of COCA cluster 1 vs. COCA cluster 4
XBP1	X-box binding protein 1	Nucleus	transcription regulator	0.350682	0.109695	Not differentially expressed
XPNPEP1	X-prolyl aminopeptidase (aminopeptidase P) 1, soluble	Cytoplasm	peptidase	0.0145519	0.0777089	Upregulated in luminal As of COCA cluster 4 vs. COCA cluster 1
XPO4	exportin 4	Nucleus	transporter	0.0869225	0.0306389	Not differentially expressed
XRN2	5'-3' exoribonuclease 2	Nucleus	enzyme	0.0142583	0.127952	Upregulated in luminal As of COCA cluster 4 vs. COCA cluster 1
YIPF6	Yip1 domain family member 6	Cytoplasm	other	0.010736	0.240613	Upregulated in luminal As of COCA cluster 4 vs. COCA cluster 1
YTHDC1	YTH domain containing 1	Cytoplasm	other	0.0315149	0.106836	Upregulated in luminal As of COCA cluster 4 vs. COCA cluster 1
ZBTB22	zinc finger and BTB domain containing 22	Nucleus	other	0.00539942	0.15989	Upregulated in luminal As of COCA cluster 4 vs. COCA cluster 1
ZBTB33	zinc finger and BTB domain containing 33	Nucleus	other	0.0317938	0.14759	Upregulated in luminal As of COCA cluster 4 vs. COCA cluster 1
ZBTB37	zinc finger and BTB domain containing 37	Nucleus	other	0.00980679	-0.231002	Upregulated in luminal As of COCA cluster 1 vs. COCA cluster 4
ZBTB41	zinc finger and BTB domain containing 41	Other	other	0.0485254	0.267638	Upregulated in luminal As of COCA cluster 4 vs. COCA cluster 1
ZBTB45	zinc finger and BTB domain containing 45	Nucleus	other	0.224049	0.0405351	Not differentially expressed
ZBTB9	zinc finger and BTB domain containing 9	Nucleus	other	0.067872	0.193395	Not differentially expressed
ZC3H15	zinc finger CCCH-type containing 15	Nucleus	other	0.0960733	0.0696347	Not differentially expressed
ZC3H6	zinc finger CCCH-type containing 6	Other	other	0.022216	0.138477	Upregulated in luminal As of COCA cluster 4 vs. COCA cluster 1
ZC3H7A	zinc finger CCCH-type containing 7A	Extracellular Space	other	0.0380471	0.0620385	Upregulated in luminal As of COCA cluster 4 vs. COCA cluster 1
ZCCHC13	zinc finger, CCHC domain containing 13	Other	other	0.0110141	-0.422316	Upregulated in luminal As of COCA cluster 1 vs. COCA cluster 4
ZCCHC3	zinc finger, CCHC domain containing 3	Other	other	0.00367767	0.156968	Upregulated in luminal As of COCA cluster 4 vs. COCA cluster 1
ZDHHC20	zinc finger, DHHC-type containing 20	Plasma Membrane	enzyme	0.0215361	-0.0670231	Upregulated in luminal As of COCA cluster 1 vs. COCA cluster 4
ZDHHC4	zinc finger, DHHC-type containing 4	Cytoplasm	other	0.0675507	0.156616	Not differentially expressed
ZFAND2B	zinc finger, AN1-type domain 2B	Other	other	0.00688827	0.28328	Upregulated in luminal As of COCA cluster 4 vs. COCA cluster 1
ZFAND5	zinc finger, AN1-type domain 5	Nucleus	other	0.0367211	-0.135882	Upregulated in luminal As of COCA cluster 1 vs. COCA cluster 4
ZFP112	zinc finger protein 112	Nucleus	other	0.0267484	0.240087	Upregulated in luminal As of COCA cluster 4 vs. COCA cluster 1
ZFP14	ZFP14 zinc finger protein	Nucleus	other	0.000907511	0.188562	Upregulated in luminal As of COCA cluster 4 vs. COCA cluster 1
ZFP161	zinc finger and BTB domain containing 14	Nucleus	transcription regulator	0.0810839	0.111191	Not differentially expressed
ZFP3	ZFP3 zinc finger protein	Extracellular Space	other	0.00957652	0.260385	Upregulated in luminal As of COCA cluster 4 vs. COCA cluster 1
ZFP91	ZFP91 zinc finger protein	Nucleus	transcription regulator	0.0125823	0.195033	Upregulated in luminal As of COCA cluster 4 vs. COCA cluster 1
ZFPL1	zinc finger protein-like 1	Cytoplasm	other	0.0033645	0.240397	Upregulated in luminal As of COCA cluster 4 vs. COCA cluster 1
ZHX1	zinc fingers and homeoboxes 1	Nucleus	transcription regulator	0.0350415	0.260406	Upregulated in luminal As of COCA cluster 4 vs. COCA cluster 1
ZKSCAN5	zinc finger with KRAB and SCAN domains 5	Nucleus	transcription regulator	0.0103412	0.160603	Upregulated in luminal As of COCA cluster 4 vs. COCA cluster 1
ZMAT5	zinc finger, matrin-type 5	Nucleus	other	0.00241808	0.205448	Upregulated in luminal As of COCA cluster 4 vs. COCA cluster 1
ZMYND11	zinc finger, MYND-type containing 11	Nucleus	transcription regulator	0.000536183	-0.579613	Upregulated in luminal As of COCA cluster 1 vs. COCA cluster 4
ZMYND12	zinc finger, MYND-type containing 12	Other	other	0.143049	0.372299	Not differentially expressed
ZNF141	zinc finger protein 141	Nucleus	other	0.0141535	-0.155724	Upregulated in luminal As of COCA cluster 1 vs. COCA cluster 4
ZNF148	zinc finger protein 148	Nucleus	transcription regulator	0.0244968	0.0739706	Upregulated in luminal As of COCA cluster 4 vs. COCA cluster 1
ZNF157	zinc finger protein 157	Nucleus	transcription regulator	0.0251624	-0.306214	Upregulated in luminal As of COCA cluster 1 vs. COCA cluster 4
ZNF184	zinc finger protein 184	Nucleus	other	0.0206216	0.197938	Upregulated in luminal As of COCA cluster 4 vs. COCA cluster 1
ZNF2	zinc finger protein 2	Other	other	0.0379961	-0.101846	Upregulated in luminal As of COCA cluster 1 vs. COCA cluster 4
ZNF20	zinc finger protein 20	Nucleus	other	0.0335609	0.141297	Upregulated in luminal As of COCA cluster 4 vs. COCA cluster 1
ZNF200	zinc finger protein 200	Nucleus	other	0.0868814	0.15447	Not differentially expressed
ZNF207	zinc finger protein 207	Nucleus	transcription regulator	0.01482	0.0722377	Upregulated in luminal As of COCA cluster 4 vs. COCA cluster 1
ZNF212	zinc finger protein 212	Nucleus	other	0.220298	0.0592329	Not differentially expressed
ZNF213	zinc finger protein 213	Nucleus	transcription regulator	0.124424	0.0172797	Not differentially expressed
ZNF214	zinc finger protein 214	Nucleus	other	0.087056	0.163038	Not differentially expressed
ZNF219	zinc finger protein 219	Nucleus	transcription regulator	0.0223635	0.100994	Upregulated in luminal As of COCA cluster 4 vs. COCA cluster 1
ZNF224	zinc finger protein 224	Nucleus	other	0.0028674	-0.255924	Upregulated in luminal As of COCA cluster 1 vs. COCA cluster 4
ZNF227	zinc finger protein 227	Nucleus	transcription regulator	0.0133489	0.0817048	Upregulated in luminal As of COCA cluster 4 vs. COCA cluster 1
ZNF24	zinc finger protein 24	Nucleus	transcription regulator	0.00827891	0.174966	Upregulated in luminal As of COCA cluster 4 vs. COCA cluster 1
ZNF263	zinc finger protein 263	Nucleus	transcription regulator	0.0118129	0.13905	Upregulated in luminal As of COCA cluster 4 vs. COCA cluster 1
ZNF282	zinc finger protein 282	Nucleus	transcription regulator	0.0201925	0.163408	Upregulated in luminal As of COCA cluster 4 vs. COCA cluster 1
ZNF296	zinc finger protein 296	Nucleus	other	0.134673	0.0897995	Not differentially expressed
ZNF304	zinc finger protein 304	Nucleus	other	0.00682275	0.219182	Upregulated in luminal As of COCA cluster 4 vs. COCA cluster 1
ZNF32	zinc finger protein 32	Nucleus	other	0.0345676	0.0960861	Upregulated in luminal As of COCA cluster 4 vs. COCA cluster 1
ZNF323	zinc finger and SCAN domain containing 31	Nucleus	transcription regulator	0.0167577	0.293568	Upregulated in luminal As of COCA cluster 4 vs. COCA cluster 1
ZNF333	zinc finger protein 333	Nucleus	other	0.127288	-0.0882876	Not differentially expressed
ZNF358	zinc finger protein 358	Nucleus	other	0.00194383	0.257575	Upregulated in luminal As of COCA cluster 4 vs. COCA cluster 1
ZNF384	zinc finger protein 384	Nucleus	transcription regulator	0.0358191	0.107722	Upregulated in luminal As of COCA cluster 4 vs. COCA cluster 1
ZNF398	zinc finger protein 398	Nucleus	transcription regulator	0.0999923	0.0734845	Not differentially expressed
ZNF414	zinc finger protein 414	Other	other	0.0095863	0.0738479	Upregulated in luminal As of COCA cluster 4 vs. COCA cluster 1
ZNF425	zinc finger protein 425	Other	other	0.0716992	0.274259	Not differentially expressed
ZNF434	zinc finger and SCAN domain containing 32	Nucleus	transcription regulator	0.0124259	0.176835	Upregulated in luminal As of COCA cluster 4 vs. COCA cluster 1
ZNF473	zinc finger protein 473	Nucleus	other	0.0305095	0.179594	Upregulated in luminal As of COCA cluster 4 vs. COCA cluster 1
ZNF491	zinc finger protein 491	Nucleus	other	0.00398713	0.212792	Upregulated in luminal As of COCA cluster 4 vs. COCA cluster 1
ZNF498	zinc finger and SCAN domain containing 25	Other	other	0.0975064	0.056586	Not differentially expressed
ZNF506	zinc finger protein 506	Nucleus	other	0.00195729	0.151415	Upregulated in luminal As of COCA cluster 4 vs. COCA cluster 1
ZNF513	zinc finger protein 513	Nucleus	other	0.00277449	0.218882	Upregulated in luminal As of COCA cluster 4 vs. COCA cluster 1
ZNF529	zinc finger protein 529	Other	other	0.0695023	0.0818162	Not differentially expressed
ZNF532	zinc finger protein 532	Nucleus	other	0.00195729	-0.247801	Upregulated in luminal As of COCA cluster 1 vs. COCA cluster 4
ZNF547	zinc finger protein 547	Nucleus	other	0.013583	0.0952657	Upregulated in luminal As of COCA cluster 4 vs. COCA cluster 1
ZNF564	zinc finger protein 564	Nucleus	other	0.00587495	0.241717	Upregulated in luminal As of COCA cluster 4 vs. COCA cluster 1
ZNF576	zinc finger protein 576	Nucleus	other	0.0627514	0.126823	Not differentially expressed
ZNF581	zinc finger protein 581	Nucleus	other	0.00211192	0.256856	Upregulated in luminal As of COCA cluster 4 vs. COCA cluster 1
ZNF584	zinc finger protein 584	Nucleus	other	0.0981914	-0.0690759	Not differentially expressed
ZNF607	zinc finger protein 607	Nucleus	other	0.00530556	0.104935	Upregulated in luminal As of COCA cluster 4 vs. COCA cluster 1
ZNF620	zinc finger protein 620	Nucleus	other	0.0101075	-0.373902	Upregulated in luminal As of COCA cluster 1 vs. COCA cluster 4
ZNF622	zinc finger protein 622	Nucleus	other	0.0842108	0.163568	Not differentially expressed
ZNF623	zinc finger protein 623	Nucleus	other	0.26962	0.0559309	Not differentially expressed
ZNF625	zinc finger protein 625	Other	other	0.0105329	-0.074181	Upregulated in luminal As of COCA cluster 1 vs. COCA cluster 4
ZNF627	zinc finger protein 627	Other	other	0.00987672	0.25852	Upregulated in luminal As of COCA cluster 4 vs. COCA cluster 1
ZNF628	zinc finger protein 628	Nucleus	transcription regulator	0.0116119	0.139917	Upregulated in luminal As of COCA cluster 4 vs. COCA cluster 1
ZNF629	zinc finger protein 629	Nucleus	other	0.0201925	0.149262	Upregulated in luminal As of COCA cluster 4 vs. COCA cluster 1
ZNF641	zinc finger protein 641	Other	other	0.0410767	0.0928804	Upregulated in luminal As of COCA cluster 4 vs. COCA cluster 1
ZNF664	zinc finger protein 664	Nucleus	other	0.00106022	0.282397	Upregulated in luminal As of COCA cluster 4 vs. COCA cluster 1
ZNF689	zinc finger protein 689	Nucleus	transcription regulator	0.0374756	0.346749	Upregulated in luminal As of COCA cluster 4 vs. COCA cluster 1
ZNF710	zinc finger protein 710	Nucleus	other	0.00302673	-0.231121	Upregulated in luminal As of COCA cluster 1 vs. COCA cluster 4
ZNF713	zinc finger protein 713	Nucleus	other	0.00554098	-0.133407	Upregulated in luminal As of COCA cluster 1 vs. COCA cluster 4
ZNF747	zinc finger protein 747	Other	other	0.0409347	0.129392	Upregulated in luminal As of COCA cluster 4 vs. COCA cluster 1
ZNF75D	zinc finger protein 75D	Other	other	0.00278359	0.140098	Upregulated in luminal As of COCA cluster 4 vs. COCA cluster 1
ZNF764	zinc finger protein 764	Other	other	0.134307	0.0689833	Not differentially expressed
ZNF776	zinc finger protein 776	Other	other	0.0534041	0.150888	Not differentially expressed
ZNF777	zinc finger protein 777	Other	other	0.180227	0.0737472	Not differentially expressed
ZNF785	zinc finger protein 785	Other	other	0.00221688	0.171402	Upregulated in luminal As of COCA cluster 4 vs. COCA cluster 1
ZNF79	zinc finger protein 79	Nucleus	other	0.0139413	0.0943262	Upregulated in luminal As of COCA cluster 4 vs. COCA cluster 1
ZNF828	chromosome alignment maintaining phosphoprotein 1	Nucleus	other	0.0118129	0.258741	Upregulated in luminal As of COCA cluster 4 vs. COCA cluster 1
ZNF91	zinc finger protein 91	Nucleus	transcription regulator	0.0860606	0.0172702	Not differentially expressed
ZNHIT3	zinc finger, HIT-type containing 3	Nucleus	transcription regulator	0.068229	0.117504	Not differentially expressed
ZNRD1	zinc ribbon domain containing 1	Nucleus	transcription regulator	0.00706505	0.154781	Upregulated in luminal As of COCA cluster 4 vs. COCA cluster 1
ZSCAN12	zinc finger and SCAN domain containing 12	Nucleus	transcription regulator	0.0936609	0.132175	Not differentially expressed
ZSCAN21	zinc finger and SCAN domain containing 21	Nucleus	transcription regulator	0.0715531	0.130048	Not differentially expressed
ZSCAN22	zinc finger and SCAN domain containing 22	Nucleus	transcription regulator	0.0138044	0.11635	Upregulated in luminal As of COCA cluster 4 vs. COCA cluster 1
ZSWIM4	zinc finger, SWIM-type containing 4	Other	other	0.00166821	-0.560212	Upregulated in luminal As of COCA cluster 1 vs. COCA cluster 4
ZW10	zw10 kinetochore protein	Nucleus	other	0.0161244	0.235039	Upregulated in luminal As of COCA cluster 4 vs. COCA cluster 1
ZYG11B	zyg-11 family member B, cell cycle regulator	Other	other	0.00493497	0.165606	Upregulated in luminal As of COCA cluster 4 vs. COCA cluster 1
ZZZ3	zinc finger, ZZ-type containing 3	Nucleus	other	0.010736	0.166493	Upregulated in luminal As of COCA cluster 4 vs. COCA cluster 1
AADACL3	arylacetamide deacetylase-like 3	Other	other	0.0175931	-0.109433	Upregulated in luminal As of COCA cluster 1 vs. COCA cluster 4
AAMP	angio associated migratory cell protein	Plasma Membrane	other	0.00369854	0.378334	Upregulated in luminal As of COCA cluster 4 vs. COCA cluster 1
AANAT	aralkylamine N-acetyltransferase	Cytoplasm	enzyme	0.00597936	-0.58635	Upregulated in luminal As of COCA cluster 1 vs. COCA cluster 4

## Sheet: Add file 1h
Additional file 1h. Pathways enriched among the 850 genes upregulated in luminal A tumors of COCA cluster 4.
Results from QIAGEN’s Ingenuity Pathway Analysis (IPA; QIAGEN Redwood City,www.qiagen.com/ingenuity).			Annotation of the genes is taken from QIAGEN’s Ingenuity Pathway Analysis (IPA; QIAGEN Redwood City,www.qiagen.com/ingenuity).	Annotation of the genes is taken from QIAGEN’s Ingenuity Pathway Analysis (IPA; QIAGEN Redwood City,www.qiagen.com/ingenuity).	Annotation of the genes is taken from QIAGEN’s Ingenuity Pathway Analysis (IPA; QIAGEN Redwood City,www.qiagen.com/ingenuity).	Annotation of the genes is taken from QIAGEN’s Ingenuity Pathway Analysis (IPA; QIAGEN Redwood City,www.qiagen.com/ingenuity).	Annotation of the genes is taken from QIAGEN’s Ingenuity Pathway Analysis (IPA; QIAGEN Redwood City,www.qiagen.com/ingenuity).	Annotation of the genes is taken from QIAGEN’s Ingenuity Pathway Analysis (IPA; QIAGEN Redwood City,www.qiagen.com/ingenuity).	Annotation of the genes is taken from QIAGEN’s Ingenuity Pathway Analysis (IPA; QIAGEN Redwood City,www.qiagen.com/ingenuity).	Annotation of the genes is taken from QIAGEN’s Ingenuity Pathway Analysis (IPA; QIAGEN Redwood City,www.qiagen.com/ingenuity).	Annotation of the genes is taken from QIAGEN’s Ingenuity Pathway Analysis (IPA; QIAGEN Redwood City,www.qiagen.com/ingenuity).	Annotation of the genes is taken from QIAGEN’s Ingenuity Pathway Analysis (IPA; QIAGEN Redwood City,www.qiagen.com/ingenuity).	Annotation of the genes is taken from QIAGEN’s Ingenuity Pathway Analysis (IPA; QIAGEN Redwood City,www.qiagen.com/ingenuity).	Annotation of the genes is taken from QIAGEN’s Ingenuity Pathway Analysis (IPA; QIAGEN Redwood City,www.qiagen.com/ingenuity).	Annotation of the genes is taken from QIAGEN’s Ingenuity Pathway Analysis (IPA; QIAGEN Redwood City,www.qiagen.com/ingenuity).	Annotation of the genes is taken from QIAGEN’s Ingenuity Pathway Analysis (IPA; QIAGEN Redwood City,www.qiagen.com/ingenuity).	Annotation of the genes is taken from QIAGEN’s Ingenuity Pathway Analysis (IPA; QIAGEN Redwood City,www.qiagen.com/ingenuity).	Annotation of the genes is taken from QIAGEN’s Ingenuity Pathway Analysis (IPA; QIAGEN Redwood City,www.qiagen.com/ingenuity).	Annotation of the genes is taken from QIAGEN’s Ingenuity Pathway Analysis (IPA; QIAGEN Redwood City,www.qiagen.com/ingenuity).	Annotation of the genes is taken from QIAGEN’s Ingenuity Pathway Analysis (IPA; QIAGEN Redwood City,www.qiagen.com/ingenuity).	Annotation of the genes is taken from QIAGEN’s Ingenuity Pathway Analysis (IPA; QIAGEN Redwood City,www.qiagen.com/ingenuity).	Annotation of the genes is taken from QIAGEN’s Ingenuity Pathway Analysis (IPA; QIAGEN Redwood City,www.qiagen.com/ingenuity).	Annotation of the genes is taken from QIAGEN’s Ingenuity Pathway Analysis (IPA; QIAGEN Redwood City,www.qiagen.com/ingenuity).	Annotation of the genes is taken from QIAGEN’s Ingenuity Pathway Analysis (IPA; QIAGEN Redwood City,www.qiagen.com/ingenuity).	Annotation of the genes is taken from QIAGEN’s Ingenuity Pathway Analysis (IPA; QIAGEN Redwood City,www.qiagen.com/ingenuity).	Annotation of the genes is taken from QIAGEN’s Ingenuity Pathway Analysis (IPA; QIAGEN Redwood City,www.qiagen.com/ingenuity).	Annotation of the genes is taken from QIAGEN’s Ingenuity Pathway Analysis (IPA; QIAGEN Redwood City,www.qiagen.com/ingenuity).	Annotation of the genes is taken from QIAGEN’s Ingenuity Pathway Analysis (IPA; QIAGEN Redwood City,www.qiagen.com/ingenuity).	Annotation of the genes is taken from QIAGEN’s Ingenuity Pathway Analysis (IPA; QIAGEN Redwood City,www.qiagen.com/ingenuity).	Annotation of the genes is taken from QIAGEN’s Ingenuity Pathway Analysis (IPA; QIAGEN Redwood City,www.qiagen.com/ingenuity).	Annotation of the genes is taken from QIAGEN’s Ingenuity Pathway Analysis (IPA; QIAGEN Redwood City,www.qiagen.com/ingenuity).	Annotation of the genes is taken from QIAGEN’s Ingenuity Pathway Analysis (IPA; QIAGEN Redwood City,www.qiagen.com/ingenuity).	Annotation of the genes is taken from QIAGEN’s Ingenuity Pathway Analysis (IPA; QIAGEN Redwood City,www.qiagen.com/ingenuity).	Annotation of the genes is taken from QIAGEN’s Ingenuity Pathway Analysis (IPA; QIAGEN Redwood City,www.qiagen.com/ingenuity).	Annotation of the genes is taken from QIAGEN’s Ingenuity Pathway Analysis (IPA; QIAGEN Redwood City,www.qiagen.com/ingenuity).	Annotation of the genes is taken from QIAGEN’s Ingenuity Pathway Analysis (IPA; QIAGEN Redwood City,www.qiagen.com/ingenuity).	Annotation of the genes is taken from QIAGEN’s Ingenuity Pathway Analysis (IPA; QIAGEN Redwood City,www.qiagen.com/ingenuity).	Annotation of the genes is taken from QIAGEN’s Ingenuity Pathway Analysis (IPA; QIAGEN Redwood City,www.qiagen.com/ingenuity).	Annotation of the genes is taken from QIAGEN’s Ingenuity Pathway Analysis (IPA; QIAGEN Redwood City,www.qiagen.com/ingenuity).	Annotation of the genes is taken from QIAGEN’s Ingenuity Pathway Analysis (IPA; QIAGEN Redwood City,www.qiagen.com/ingenuity).	Annotation of the genes is taken from QIAGEN’s Ingenuity Pathway Analysis (IPA; QIAGEN Redwood City,www.qiagen.com/ingenuity).	Annotation of the genes is taken from QIAGEN’s Ingenuity Pathway Analysis (IPA; QIAGEN Redwood City,www.qiagen.com/ingenuity).	Annotation of the genes is taken from QIAGEN’s Ingenuity Pathway Analysis (IPA; QIAGEN Redwood City,www.qiagen.com/ingenuity).	Annotation of the genes is taken from QIAGEN’s Ingenuity Pathway Analysis (IPA; QIAGEN Redwood City,www.qiagen.com/ingenuity).	Annotation of the genes is taken from QIAGEN’s Ingenuity Pathway Analysis (IPA; QIAGEN Redwood City,www.qiagen.com/ingenuity).	Annotation of the genes is taken from QIAGEN’s Ingenuity Pathway Analysis (IPA; QIAGEN Redwood City,www.qiagen.com/ingenuity).	Annotation of the genes is taken from QIAGEN’s Ingenuity Pathway Analysis (IPA; QIAGEN Redwood City,www.qiagen.com/ingenuity).	Annotation of the genes is taken from QIAGEN’s Ingenuity Pathway Analysis (IPA; QIAGEN Redwood City,www.qiagen.com/ingenuity).	Annotation of the genes is taken from QIAGEN’s Ingenuity Pathway Analysis (IPA; QIAGEN Redwood City,www.qiagen.com/ingenuity).
Ingenuity Canonical Pathways	B-H corrected Fisher's exact p-value	Molecules
Mitochondrial Dysfunction	8.91251e-06	HSD17B10,ATP5G1,SDHB,NDUFA9,ATP5D,NDUFS7,ATP5A1,COX10,NDUFB8,NDUFA1,FIS1,PRDX3,NDUFV2,ATP5B,PARK7,APH1A,UQCR10,CYC1,NDUFS2,NDUFA12,ATPAF2,GPX4,TXNRD2,ATP5F1
EIF2 Signaling	1.86209e-05	RPL11,RPL22,RPLP1,EIF2B4,RPS3A,RPL3,RPS8,RPS18,RPS10,RPL7A,PIK3R4,RPS11,RPL10A,RPS15,EIF4G2,MAPK3,EIF3I,RPL10,PPP1CA,RPL31,RPL18,MAP2K1,RPL41,RPLP0
Oxidative Phosphorylation	7.24436e-05	ATP5G1,SDHB,NDUFA9,ATP5D,NDUFS7,COX10,ATP5A1,NDUFB8,NDUFA1,ATP5B,NDUFV2,UQCR10,CYC1,NDUFS2,NDUFA12,ATPAF2,ATP5F1
Protein Ubiquitination Pathway	0.000107152	USP5,UBE2N,ANAPC10,HSPA1L,USO1,USP8,UBE2B,PSMC6,BAG1,DNAJC8,USP47,UBB,PSMB5,UBE2Q1,UBE2M,PSMD13,PSMC4,USP19,UBE2D2,CUL2,USP22,PSMA5,USP46,DNAJB6,USP34,PSMC3,UBE2J2
Androgen Signaling	0.00123027	RELA,KAT7,GNA12,GTF2E2,POLR2B,NFKB1,PRKAG1,EP300,GTF2B,GTF2H4,MAPK3,GNB2,NCOA1,PRKACA,GNG5
Glucocorticoid Receptor Signaling	0.00676083	RELA,TAF9,SMAD2,PRKAB1,RAC1,ARID2,GTF2E2,POLR2B,PIK3R4,NFKB1,PRKAG1,HSPA1L,TAF9B,EP300,BCL2L1,GTF2B,GTF2H4,BAG1,MAPK3,CREB1,NCOA1,PRKACA,MAP2K1,TAB1
Superpathway of Methionine Degradation	0.00812831	PRMT3,PRMT5,DLD,PCCB,SUOX,PRMT1,AHCY
Regulation of eIF4 and p70S6K Signaling	0.0177828	EIF2B4,RPS3A,PPP2CA,RPS8,RPS18,RPS10,PIK3R4,RPS11,PPP2CB,RPS15,EIF4G2,PPP2R4,MAPK3,EIF3I,MAP2K1
mTOR Signaling	0.0251189	RPS3A,PRKAB1,PPP2CA,RPS8,RPS18,RPS10,RAC1,PIK3R4,RPS11,PRKAG1,ATG13,PPP2CB,RPS15,EIF4G2,PPP2R4,MAPK3,EIF3I
ERK/MAPK Signaling	0.0251189	PPP2CA,CRKL,RAC1,PPP1R11,CRK,MKNK2,PIK3R4,PRKAG1,EP300,LAMTOR3,PPP2CB,PPP2R4,MAPK3,CREB1,PRKACA,PPP1CA,MAP2K1
Ceramide Signaling	0.0269153	PPP2CB,RELA,PPP2CA,PPP2R4,MAPK3,SPHK2,SMPD1,NFKB1,PIK3R4,MAP2K1
Estrogen Receptor Signaling	0.0323594	TAF9,PHB2,POLR2B,MED12,G6PC3,TAF9B,EP300,GTF2B,MED17,GTF2H4,MAPK3,NCOA1,MAP2K1
CDK5 Signaling	0.0338844	PPP2CB,PPP2CA,PPP2R4,MAPK3,CAPN1,ADCY6,PRKACA,PPP1R11,PPP1CA,MAP2K1,PRKAG1
Relaxin Signaling	0.0416869	RELA,MAPK3,GNA12,CREB1,PRKACA,GNB2,ADCY6,GNG5,PIK3R4,NFKB1,MAP2K1,PRKAG1,PDE6D
P2Y Purigenic Receptor Signaling Pathway	0.0416869	RELA,MAPK3,CREB1,GNB2,ADCY6,PRKACA,NFKB1,PIK3R4,GNG5,MAP2K1,PRKAG1,EP300
[truncated: 5,000 more columns]

## Sheet: Add file 1i
Additional file 1i. Table of miRNAs differentially expressed between luminal A tumors of COCA cluster 1 vs COCA cluster 4 and predicted target genes that were among the proteins differentially expressed between luminal A tumors of COCA cluster 1 vs COCA cluster 4
MIMAT ID	miRNA	Source	Confidence	Gene symbol	Protein antibody	protein-miRNA Spearman correlation	protein-miRNA Spearman correlation pval
MIMAT0005929	hsa-miR-1275	TargetScan Human	Moderate (predicted)	PRKAA1	AMPK_alpha_.C._R	-0.266984	0.00291755
MIMAT0004609	hsa-miR-149*	TargetScan Human	Moderate (predicted)	PRKAA1	AMPK_alpha_.C._R	-0.271504	0.00246024
MIMAT0003247	hsa-miR-582-5p	TargetScan Human	Moderate (predicted)	PRKAA1	AMPK_alpha_.C._R	0.201145	0.025842
MIMAT0004609	hsa-miR-149*	TargetScan Human	Moderate (predicted)	CASP9	Caspase_9_cleavedD330_.C._R	0.314803	0.00041625
MIMAT0009447	hsa-miR-1972	TargetScan Human	High (predicted)	CASP9	Caspase_9_cleavedD330_.C._R	0.260554	0.00370054
MIMAT0003945	hsa-miR-765	TargetScan Human	High (predicted)	CASP9	Caspase_9_cleavedD330_.C._R	0.287034	0.00134092
MIMAT0003291	hsa-miR-622	TargetScan Human	Moderate (predicted)	RAD51	Rad51_.C._M	0.138112	0.127545
MIMAT0002877	hsa-miR-513a-5p	TargetScan Human	Moderate (predicted)	GATA3	GATA3_.V._M	-0.20991	0.0199476
MIMAT0004951	hsa-miR-887	TargetScan Human	Moderate (predicted)	GATA3	GATA3_.V._M	0.0194696	0.830529
MIMAT0003880	hsa-miR-671-5p	TargetScan Human	Moderate (predicted)	RPS6KA1	p90RSK_pT359_S363_.C._R	-0.143621	0.113012

[truncated: 1 more sheets: Add file 1j]
