# Supplementary material for: Integrative clustering reveals a novel split in the luminal A subtype of breast cancer with impact on outcome
Source: Breast Cancer Res. 2017 Mar 29;19:44. doi: 10.1186/s13058-017-0812-y (PMC5372339; doi:10.1186/s13058-017-0812-y)
Supplement: Supplementary file 4 — P-values and log2 fold-change resulting from testing miRNA differential expression between one miRNA cluster versus all other clusters using Wilcoxon rank-sum tests. P-values are corrected for multiple testing using Benjamini-Hochberg false discovery rate correction. (XLSX 85 kb) [file 13058_2017_812_MOESM4_ESM.xlsx]

## Sheet: miRNA DE_c1 vs the rest.txt
Additional file 4. P-values and fold-change resulting from testing miRNA differential expression between miRNA cluster 1 versus all other clusters using Wilcoxon rank-sum tests. P-values are corrected for multiple testing using Benjamini-Hochberg false discovery rate correction
miRNA	Wilcoxon rank-sum test adjusted p-value	log2 fold change
hsa-miR-188-5p	6.11058907973221e-37	1.20102446399967
hsa-miR-574-5p	1.20441879315535e-36	1.50631612347388
hsa-miR-671-5p	1.20441879315535e-36	1.59180487824821
hsa-miR-1275	1.20441879315535e-36	1.14231296809623
hsa-miR-483-5p	1.58764866261709e-36	1.60172552597949
hsa-miR-1224-5p	7.06074251091798e-36	1.24220373495425
hsa-miR-765	2.86667303502864e-35	1.66144960086631
hsa-miR-150*	2.86667303502864e-35	1.03041810388542
hsa-miR-601	4.19366568845203e-35	1.57628496829136
hsa-miR-134	4.76616220932545e-35	1.1326339313559
hsa-miR-575	2.79605777285754e-34	1.55093306647337
hsa-miR-1246	3.2430439950036e-34	1.97301021726861
hsa-miR-939	1.30077437110965e-33	1.2123942029334
hsa-miR-125a-3p	1.74141752244744e-33	1.45810862379469
hsa-miR-1268	1.74141752244744e-33	0.959300838136078
hsa-miR-1207-5p	2.44890528854114e-33	1.05990166569403
hsa-miR-1471	3.92160643938984e-33	6.17989876996298
hsa-miR-1182	4.46339522906025e-33	6.0066805311883
hsa-miR-23a*	6.00363636288102e-33	4.71383370750835
hsa-miR-874	6.00363636288102e-33	0.790491733129738
hsa-miR-760	1.24853482762031e-32	5.55478773630975
hsa-miR-1226*	1.25123123990504e-32	1.37980111465122
hsa-miR-623	2.62755578447362e-32	1.80606719045
hsa-miR-557	5.14640856730697e-32	0.913813525276449
hsa-miR-1914*	1.02574366561767e-31	1.33170797487026
hsa-miR-1915	4.71243994535157e-31	1.0022484481428
hsa-miR-610	5.33145611268106e-31	5.17648754555022
hsa-miR-584	6.21282601361144e-31	6.07592220048437
hsa-miR-374a	1.16654331641659e-29	-1.04392069643261
hsa-miR-1183	2.09442826444248e-29	1.91995001965704
hsa-miR-1225-5p	4.72110445849936e-29	0.962987122485923
hsa-miR-28-3p	1.0405209380209e-28	3.21787841674772
hsa-miR-762	1.6330695938546e-28	0.921383864653048
hsa-miR-1321	1.73580389740258e-28	5.342795703615
hsa-miR-345	3.83754595431732e-28	1.9353401776803
hsa-miR-320a	5.29888730679652e-28	0.703993097057004
hsa-miR-513a-5p	1.28475856153781e-27	5.8298909482425
hsa-miR-877	1.37985415280953e-27	4.9326897835122
hsa-miR-630	1.69471355654325e-27	1.48388068565384
hsa-miR-371-5p	3.51166585280189e-27	1.18340614871379
hsa-miR-711	3.70971770947756e-27	3.84198750313607
hsa-miR-2276	5.57957280268906e-27	1.36279963402844
hsa-miR-936	5.64517409889275e-27	2.47189215329709
hsa-miR-493	1.64996794098891e-26	1.28308508313014
hsa-miR-139-3p	2.60439590999661e-26	1.11762611297002
hsa-miR-324-3p	4.19544899527224e-26	0.75359122275982
hsa-miR-15a	4.19544899527224e-26	-0.626534936498517
hsa-miR-1826	7.91470496212249e-26	1.53299979412288
hsa-miR-424*	1.06551881136481e-25	5.18470855850166
hsa-miR-708	1.28278358221912e-25	1.12661593466919
hsa-miR-550	1.55767071921802e-25	3.47749858160113
hsa-miR-149*	1.79700519646565e-25	4.50979896544361
hsa-miR-564	2.07340919946559e-25	1.8958641776803
hsa-miR-659	3.91648016503469e-25	4.88687253405567
hsa-miR-486-5p	4.293097481279e-25	1.81766175290477
hsa-miR-566	5.34363372975452e-25	2.12731317499767
hsa-miR-513b	1.24968302542965e-24	1.33428559447752
hsa-miR-662	1.43965956147524e-24	0.920285647709086
hsa-miR-1306	1.43965956147524e-24	0.954164886625104
hsa-miR-1299	1.57840484598872e-24	5.15797464182128
hsa-miR-665	2.37678682112132e-24	1.24816317654987
hsa-miR-1202	4.28968364493065e-24	1.22722423458103
hsa-miR-1208	6.22809175816254e-24	1.14024430545487
hsa-miR-1909*	8.3871561256407e-24	1.40616945120225
hsa-miR-622	1.32999948681007e-23	1.97234057535511
hsa-miR-648	1.45708453126153e-23	0.87035966261613
hsa-miR-590-5p	1.83459633836691e-23	-1.0410964956075
hsa-miR-198	1.88298544996667e-23	2.3471197665142
hsa-miR-193b*	2.95302202557629e-23	1.18464369501556
hsa-miR-374b	5.89192357919199e-23	-0.578927988920236
hsa-miR-526b	7.0503883604304e-23	1.34688490709839
hsa-miR-370	8.64135299287149e-23	4.08430599914221
hsa-miR-638	1.00495824082353e-22	0.951680946298852
hsa-miR-718	1.01968185620059e-22	1.16612029583135
hsa-miR-135a*	1.1531498247625e-22	1.19740730332717
hsa-miR-26b	1.5675762222291e-22	-0.83695589543602
hsa-miR-422a	3.32369942442078e-22	0.844876694550086
hsa-miR-202	4.4336858428446e-22	1.51404447104691
hsa-miR-1180	1.23693028385756e-21	1.01790728389735
hsa-miR-365*	1.35223751844128e-21	0.758625333789869
hsa-miR-1285	1.86823909742191e-21	0.739921043711088
hsa-miR-1469	2.59864024577594e-21	1.01591730335597
hsa-miR-454	2.92934531464169e-21	-0.933683413116585
hsa-miR-200a	6.02876013713926e-21	-0.899848263118818
hsa-miR-664*	1.11743792190446e-20	1.17653989971787
hsa-miR-631	2.09414161103204e-20	1.17861803849289
hsa-miR-934	2.25024344826069e-20	4.02935598324516
hsa-miR-1290	2.27585799269021e-20	1.26231176328329
hsa-miR-617	5.20042458886511e-20	0.742539073580157
hsa-miR-33b*	5.75560534068176e-20	4.27530328906573
hsa-miR-1228*	7.1807121802698e-20	0.735371508380235
hsa-miR-1972	8.62629489002314e-20	1.42332505777295
hsa-miR-29b	9.90670807702347e-20	-0.832818833102153
hsa-miR-663	1.40074378815891e-19	1.01488282909445
hsa-miR-596	7.79702705297367e-19	0.796852604090214
hsa-miR-645	8.00163823809142e-19	3.6371844105457
hsa-miR-512-3p	2.14784083626933e-18	0.740664854666016
hsa-miR-192	3.04277048657383e-18	-0.940658759389827
hsa-miR-1305	4.91011954688382e-18	0.99124812006318
hsa-miR-720	7.25806773837464e-18	-0.801512111915887
hsa-miR-1249	7.76770427595336e-18	0.759735818732737
hsa-miR-605	8.25479418596246e-18	0.843008867001849
hsa-miR-16	9.7517155341064e-18	-0.483934233580071
hsa-miR-30c-1*	1.37277144285107e-17	0.636597475295415
hsa-miR-362-3p	1.54259711140256e-17	-0.788391879841995
hsa-miR-494	1.57129848096176e-17	1.36072607834901
hsa-miR-320c	1.87835449927128e-17	0.583610644030511
hsa-miR-125b-2*	2.08313775829965e-17	0.844869639989107
hsa-miR-96	4.87868559024039e-17	-1.11797882285672
hsa-miR-602	4.96971148535971e-17	3.85652173180438
hsa-miR-1260	6.52666008862863e-17	-0.796846934509245
hsa-miR-30b	8.99453886143183e-17	-0.595127081057963
hsa-miR-501-5p	9.01992794100827e-17	1.28805603966427
hsa-miR-572	9.01992794100827e-17	0.947252783827504
hsa-miR-20a	1.01808634456883e-16	-0.66798445535307
hsa-miR-513c	1.16474080026058e-16	0.639981207087761
hsa-miR-500	1.23617018712582e-16	3.23844292728027
hsa-miR-340*	1.25097857442956e-16	-1.175624829314
hsa-miR-222	2.11944226846139e-16	1.08594913241902
hsa-miR-548q	2.73405724399272e-16	5.29418526307987
hsa-miR-320b	2.90927131225152e-16	0.588573293000563
hsa-miR-1225-3p	6.20773558767964e-16	0.59261688474314
hsa-miR-101	2.66221504227967e-15	-0.535586263483404
hsa-miR-654-5p	2.66863762942566e-15	3.66512391152259
hsa-let-7f	2.78882480719175e-15	-0.925224931872632
hsa-miR-632	3.65801200397414e-15	0.578860731713077
hsa-miR-429	3.74837895465636e-15	-0.820867628981301
hsa-miR-1228	4.01991471421558e-15	0.521318591040883
hsa-miR-520b	4.22782596197421e-15	0.61412727096296
hsa-miR-7-1*	5.79171724554204e-15	-4.28125023985335
hsa-miR-331-3p	6.49408672858111e-15	-0.439418507071545
hsa-miR-320d	6.82817776750047e-15	0.574413807057471
hsa-miR-33a	7.27213659642689e-15	-1.47211651984975
hsa-miR-660	7.64626538378201e-15	-0.438780123500508
hsa-miR-378	2.07127946916189e-14	1.08575859262621
hsa-miR-1229	2.12188088762695e-14	0.903403303355968
hsa-miR-32	2.30053095651462e-14	-3.94091050980785
hsa-miR-492	2.38667885745527e-14	4.52354642367354
hsa-miR-7	2.65322636210321e-14	-1.23157006120301
hsa-miR-625	5.36645861614884e-14	-0.937837676330606
hsa-miR-1288	5.99457483260412e-14	1.81811643079909
hsa-miR-195*	6.45116415717617e-14	0.687259558118232
hsa-miR-200b	7.6156916079653e-14	-0.649897959346123
hsa-miR-650	1.14876030030113e-13	1.29826943742713
hsa-miR-339-3p	1.34573882478673e-13	0.620358808855312
hsa-miR-187*	1.51926880789722e-13	2.3449114711406
hsa-miR-1274b	1.76772723443272e-13	-0.490953187008324
hsa-miR-20b	1.77726163810557e-13	-0.574973000467945
hsa-let-7g	2.0671622582511e-13	-0.663487419617019
hsa-miR-940	2.86279590735544e-13	0.485169162359064
hsa-miR-892b	2.93137697146944e-13	3.79126045524036
hsa-miR-423-3p	3.83959051259968e-13	0.68203684510533
hsa-let-7a	4.43054724028968e-13	-0.868006364719745
hsa-miR-766	4.78592049868812e-13	0.499302752030492
hsa-miR-516a-5p	4.95796306899324e-13	0.606715627824493
hsa-miR-18b	6.363624321661e-13	-0.763149511357674
hsa-miR-338-3p	8.06278939180021e-13	-0.667209102976893
hsa-miR-340	9.85090826809538e-13	-0.657009140251524
hsa-miR-24-1*	1.02613280541548e-12	-1.07331898102448
hsa-miR-301a	1.10727843893903e-12	-0.611356863612174
hsa-miR-1274a	1.83098314889522e-12	-0.550142257171208
hsa-miR-29c	1.86257163505414e-12	-0.642914743214473
hsa-miR-20a*	3.40003195934406e-12	-0.853604957339005
hsa-miR-877*	3.64175023775128e-12	0.89585049019215
hsa-miR-218	3.92284403295316e-12	-0.661433632713558
hsa-miR-141*	6.41001808144518e-12	-3.66083471804079
hsa-miR-19a	6.66779721628542e-12	-0.555989242545058
hsa-miR-140-5p	8.55127068067489e-12	-0.361332184970353
hsa-miR-1977_v14.0	1.07764513356876e-11	0.608641166888726
hsa-miR-432	1.35619071516827e-11	0.817660361351371
hsa-miR-148b	1.37110314928381e-11	-0.39275610067821
hsa-miR-98	1.72359024435294e-11	-0.662384854473074
hsa-miR-142-3p	1.99698597283515e-11	-0.855575517120532
hsa-miR-1975	2.59767534289327e-11	0.999951818722324
hsa-miR-148a	3.30988787993745e-11	-0.680937337562738
hsa-miR-595	5.01645073601312e-11	0.86229628389735
hsa-miR-215	5.68413455775184e-11	-4.810684998119
hsa-miR-18a	5.77639952038226e-11	-0.810489475229582
hsa-miR-27a	7.7790230608034e-11	-0.370757523649755
hsa-let-7e	8.16459211644772e-11	-0.676093204012807
hsa-let-7d	1.21446432165994e-10	-0.622357476620631
hsa-miR-28-5p	1.77651682040536e-10	-0.353633281247733
hsa-miR-542-3p	1.92814115472382e-10	-1.67450828518237
hsa-miR-32*	2.38086000400391e-10	0.55777936094245
hsa-miR-21	3.91394230755456e-10	-0.453405931747043
hsa-miR-107	5.68275866557032e-10	-0.271268781847031
hsa-miR-1234	6.20181321797258e-10	0.412827253839294
hsa-miR-1181	6.62944677672418e-10	0.644303763152963
hsa-miR-125a-5p	8.43261476347169e-10	-0.499257195310701
hsa-miR-92a	9.77263075846459e-10	0.465037776154235
hsa-miR-17	1.34523092663675e-09	-0.322897900323207
hsa-miR-296-5p	1.62899210916043e-09	3.4718534829498
hsa-miR-498	2.80669591442144e-09	0.867713986268358
hsa-miR-1973	3.73722796187137e-09	0.896308017144629
hsa-miR-335	3.98308534896715e-09	-0.72759245072648
hsa-miR-769-3p	4.61343221594328e-09	0.536663553934599
hsa-miR-582-5p	4.82011688898936e-09	-4.54015119923666
hsa-miR-92b	5.77216858467796e-09	0.466567763399909
hsa-miR-33b	6.32926535548217e-09	-3.39284157778945
hsa-miR-141	6.57858195045794e-09	-0.691801799437133
hsa-miR-140-3p	6.77165240153461e-09	0.314305323863546
hsa-miR-1308	1.09541332591181e-08	0.767287742928936
hsa-miR-377*	3.13129497855981e-08	0.466780473613901
hsa-miR-106b	3.6304872661275e-08	-0.371724487298428
hsa-miR-199a-3p	4.38431018858485e-08	-0.634554247547607
hsa-miR-15b	4.71578375822503e-08	-0.482137353828567
hsa-miR-183	4.71578375822503e-08	-0.825630347725394
hsa-miR-95	4.89079253850721e-08	-0.966275414555028
hsa-miR-103	4.93469834639565e-08	-0.309395019983956
hsa-miR-30c-2*	5.16459340204749e-08	0.505032854438376
hsa-miR-1974_v14.0	8.89543182129974e-08	0.443334909299575
hsa-miR-16-2*	1.07834419489352e-07	-0.795723137277906
hsa-miR-1	1.62863925874541e-07	-3.88704555651865
hsa-miR-34c-5p	1.62863925874541e-07	-0.647924124158518
hsa-miR-126	1.73179772492069e-07	-0.348328184067186
hsa-miR-485-5p	1.82517235778154e-07	0.44517374496029
hsa-miR-195	1.91920820875789e-07	-0.420236514751725
hsa-miR-452	2.03970745465212e-07	3.68338559341443
hsa-miR-886-3p	2.03970745465212e-07	0.559017083970684
hsa-miR-127-3p	2.35014728139124e-07	0.471554913714282
hsa-miR-199b-5p	3.14116355779372e-07	-0.595484436092782
hsa-miR-501-3p	4.48249891563138e-07	0.908549798283975
hsa-miR-424	4.50030995490305e-07	-0.390655905900574
hsa-miR-212	5.46987139289466e-07	0.969819591104546
hsa-miR-29b-1*	5.53847234620569e-07	-0.873340972496997
hsa-miR-365	5.99967491172828e-07	-0.346080000352627
hsa-miR-1979	7.12664319703227e-07	0.452975460015704
hsa-miR-193a-3p	7.15419327074209e-07	-0.379669188616362
hsa-miR-1238	1.12053856030618e-06	0.39971363113767
hsa-miR-205	1.17218818345347e-06	0.740872429239148
hsa-miR-224*	1.18135715207354e-06	0.727416482663683
hsa-miR-181b	1.18135715207354e-06	0.333659476596554
hsa-miR-425*	1.58553779303642e-06	0.684817142696254
hsa-miR-30e	1.94855817842699e-06	-0.204486964989488
hsa-miR-1280	1.94855817842699e-06	0.333462076851587
hsa-miR-1307	1.98782698355959e-06	0.944650492774881
hsa-miR-203	2.14537986220835e-06	-1.37291830330551
hsa-miR-142-5p	2.57879785566425e-06	-0.573635307681758
hsa-miR-151-5p	2.61959893931963e-06	-0.322189960122075
hsa-miR-184	2.72568665327698e-06	0.545244333789869
hsa-miR-34b*	3.66675602827724e-06	-0.323659738095836
hsa-miR-128	3.89616206366141e-06	-0.334519941332658
hsa-miR-574-3p	3.95697453950225e-06	-0.561893180301487
hsa-miR-99b	4.03451669358221e-06	0.272083008417053
hsa-miR-363	6.89835159024932e-06	-0.779631651913014
hsa-miR-423-5p	7.85342723075438e-06	0.381374462628867
hsa-miR-27b	8.91727020581656e-06	-0.284352762862165
hsa-miR-1237	9.137196691068e-06	2.38942289152034
hsa-miR-30c	1.09255701026437e-05	-0.341226285085036
hsa-miR-1281	1.58233976611641e-05	0.430016600294219
hsa-miR-449b	1.85309609955431e-05	0.431977428597051
hsa-miR-19b	1.87988372319268e-05	-0.28120519103749
hsa-miR-9	1.9422758328851e-05	0.472417521382377
hsa-miR-10a	2.18603915237164e-05	-0.430338348702622
hsa-miR-22*	2.34581593320364e-05	-0.432937666496862
hsa-miR-205*	2.44928301478662e-05	0.648489158986811
hsa-miR-151-3p	2.60363637339183e-05	0.273809556697062
hsa-miR-193a-5p	2.9784937528249e-05	0.228844486637273
hsa-miR-126*	3.38015540670012e-05	-0.63227593673003
hsa-miR-485-3p	3.45208500338297e-05	0.417655360942449
hsa-let-7i	3.89325112256503e-05	-0.271813218686278
hsa-miR-299-3p	4.13280445272407e-05	0.349523242981491
hsa-miR-887	4.65585427025478e-05	0.901383853391827
hsa-miR-330-3p	5.16876407940679e-05	0.407997635596999
hsa-miR-30e*	6.65273060562883e-05	-0.21069413675636
hsa-miR-744	6.67346007091406e-05	-0.988311122929915
hsa-miR-342-5p	7.07222558000778e-05	-0.424836246302432
hsa-miR-1825	8.94292451361742e-05	1.43058868491453
hsa-miR-221*	9.46847990030145e-05	-2.33445107543067
hsa-miR-182	0.000113086998547152	-0.595413729189212
hsa-miR-382	0.000131305066561192	0.318652511138585
hsa-miR-92a-1*	0.00013702600436131	0.39849574496029
hsa-miR-933	0.000147768891500966	0.462086305454872
hsa-miR-143	0.000148689808142506	-0.285131664358937
hsa-miR-342-3p	0.000162933264217001	-0.373815416223519
hsa-miR-181d	0.000201200691792281	0.33132303312102
hsa-miR-19b-1*	0.000259942665556176	-0.408386029342309
hsa-miR-502-3p	0.000285660880798727	0.294312307441773
hsa-miR-377	0.000285660880798727	-0.377262851926686
hsa-miR-23a	0.000318850432912113	-0.225113465342323
hsa-miR-194	0.000343612408610277	-0.359418726885946
hsa-miR-627	0.000516209446224277	0.413653921995094
hsa-miR-409-5p	0.000525466650135865	0.341180750943092
hsa-miR-301b	0.00057004858197725	-2.46240510741002
hsa-miR-34a	0.000592595244111194	-0.246136240744273
hsa-miR-548c-5p	0.000638590840469094	0.323630003465736
hsa-miR-500*	0.000661658296953909	0.293176363497477
hsa-miR-30d	0.000708364252843033	0.344594397568468
hsa-miR-598	0.000746954373053319	-3.07384075651865
hsa-miR-10b	0.000757739860687804	-0.331305346259926
hsa-miR-145*	0.00101863949331742	-0.291647897846348
hsa-miR-30b*	0.00109771240570518	0.274801504386322
hsa-miR-493*	0.00146001951088807	-3.57895240781407
hsa-miR-181a	0.00150088892572204	0.224525548335961
hsa-miR-502-5p	0.00185041878235299	-3.43460109454513
hsa-miR-337-5p	0.00186992947812945	-3.56570960910291
hsa-miR-550*	0.0028670234862041	0.323630003465736
hsa-miR-615-3p	0.00287275291875059	0.407240141809862
hsa-miR-145	0.00290165728281566	0.22072810855592
hsa-miR-628-5p	0.00368022587598398	-2.92358026001554
hsa-miR-200c	0.00373587840797225	-0.167673406287327
hsa-miR-299-5p	0.00432965047372786	-0.766748780632779
hsa-miR-190b	0.00478287400676177	0.293555790477257
hsa-miR-136*	0.00705629461786395	-3.46620620781407
hsa-miR-133b	0.00774037828079192	0.305597818655337
hsa-miR-21*	0.00802232616900737	0.318627762982974
hsa-miR-191*	0.00829323719332574	0.263792009593554
hsa-miR-136	0.00842823793642062	-0.173530424667595
hsa-miR-139-5p	0.00848272637093831	0.4541775757367
hsa-miR-125b	0.00976657112947677	0.172488285171602
hsa-miR-450a	0.0103559819636961	-1.54348031206227
hsa-miR-200a*	0.0104210707332669	-0.384130411539801
hsa-miR-31*	0.0122429279887431	-1.44495050959827
hsa-let-7d*	0.0125490080560246	-1.49328677780304
hsa-miR-146b-5p	0.021515902590575	-0.181596299567459
hsa-miR-376c	0.0221596018469637	-0.189288935314213
hsa-miR-23b*	0.0231677161963212	0.0508581414636918
hsa-miR-17*	0.0256003374608319	-0.122551505271063
hsa-miR-489	0.0289119419419029	-3.08137603436887
hsa-miR-483-3p	0.0297411974144205	0.333060260146653
hsa-miR-369-5p	0.031168220803475	0.210077731713078
hsa-let-7a*	0.0317880006064053	0.196011925549133
hsa-miR-149	0.0328216744298332	-0.297524542798307
hsa-miR-497	0.0344783867813565	0.14370961435177
hsa-miR-378*	0.0362062206875325	0.229520807310152
hsa-miR-636	0.0366857165165156	0.205465917140551
hsa-miR-23b	0.0368710028789209	-0.224018678154999
hsa-miR-181a*	0.0470396249601692	-0.144693972258612
hsa-miR-361-3p	0.0470802006625897	0.179272956377274
hsa-miR-29c*	0.0473976970227434	-0.302820137035897
hsa-miR-200c*	0.0486538617964241	0.247165073580157
hsa-miR-152	0.0491703091427589	-0.118146015152126
hsa-miR-545	0.0507577135756325	-0.437315154894671
hsa-miR-132*	0.0539567466385696	-0.291290578339151
hsa-miR-34a*	0.0539567466385696	-0.225446979535176
hsa-miR-532-5p	0.0610529964629868	0.154843253086065
hsa-miR-326	0.0615579809211982	-1.2755942731627
hsa-miR-361-5p	0.0632896805791288	0.146533618049878
hsa-miR-455-5p	0.0709226364442892	-2.23241448723369
hsa-miR-484	0.0895021602293879	-0.153684887030813
hsa-let-7b	0.0938591390405996	-0.204711774305239
hsa-miR-197	0.0972070987734573	-0.126043690506249
hsa-miR-144	0.0982649637446693	-1.63683527872217
hsa-miR-451	0.108313032225083	0.264222819581855
hsa-let-7c	0.113375558517127	-0.201530242204177
hsa-miR-200b*	0.115327954637516	-0.11704316525567
hsa-miR-181c	0.116918120539465	-0.185822056678697
hsa-miR-505*	0.130940322519493	0.13060804326237
hsa-miR-153	0.131411517978029	0.23285458785771
hsa-miR-455-3p	0.142179983335003	-0.167705017875958
hsa-miR-381	0.1531367681282	0.160274020595949
hsa-miR-9*	0.157036638109144	0.22328756563113
hsa-miR-425	0.159813411226049	-0.0517748848411934
hsa-miR-221	0.159813411226049	0.127430772067837
hsa-miR-376a	0.166614528121598	-0.141427656755539
hsa-miR-362-5p	0.174679671012456	0.135662172369151
hsa-miR-324-5p	0.177899682638724	-0.0222940188347684
hsa-miR-375	0.178470171669647	-0.398026923008599
hsa-miR-652	0.181467791005958	-0.173525711534323
hsa-miR-551b	0.186702224608988	-0.122184396911317
hsa-miR-539	0.190810606563209	0.284967490192149
hsa-miR-224	0.190810606563209	0.472439358568528
hsa-miR-143*	0.207794436201637	-0.0234866285862375
hsa-miR-664	0.21264252445142	0.226556410283318
hsa-miR-1271	0.225075251798538	-3.17447254879775
hsa-miR-376a*	0.236698948421132	0.142360521382377
hsa-miR-204	0.249075975801843	0.32754873365006
hsa-miR-373*	0.24941904468744	0.0532323041496992
hsa-miR-24	0.259429683044734	-0.0558944803002265
hsa-miR-154*	0.273319874963263	0.0883007904772558
hsa-miR-185	0.280995214371704	-0.0309369708915012
hsa-miR-196b	0.286930716012741	-0.066259965261082
hsa-miR-532-3p	0.289162537591072	0.125994800328774
hsa-miR-629*	0.301739946505787	-0.649886164945109
hsa-miR-25	0.313074621517341	-0.0368074920760618
hsa-miR-758	0.322249229466727	-2.04457831930934
hsa-miR-30d*	0.324632533830559	0.204136319379806
hsa-miR-10b*	0.327841286852805	-0.328455482749384
hsa-miR-495	0.34396527461515	-1.05981456295867
hsa-miR-183*	0.34558768464029	-0.205568855990837
hsa-miR-181c*	0.355745862121713	-0.213028799639918
hsa-miR-29a	0.370032230249149	-0.0722974571192431
hsa-miR-154	0.376142101746735	-0.0124477839796497
hsa-miR-135b	0.397310515904293	-3.31076530302185
hsa-miR-654-3p	0.410198179367686	-0.0953214720769691
hsa-miR-769-5p	0.415716364509119	-0.0279529660217332
hsa-miR-193b	0.443497633757462	0.166008814574504
hsa-miR-210	0.467737112584686	-0.100182765991468
hsa-miR-146a	0.469879978241718	0.00182209477393941
hsa-miR-409-3p	0.469879978241718	-0.0738011562289167
hsa-miR-130b	0.472219065981253	-0.070837835474245
hsa-miR-181a-2*	0.519903093683159	-0.0466372217517881
hsa-miR-214*	0.538501838104753	-0.0843675826595531
hsa-miR-199a-5p	0.544469422482695	-0.138624104762685
hsa-miR-410	0.544469422482695	0.162252180690661
hsa-miR-31	0.553487477510768	-0.0576717467592312
hsa-miR-100	0.58520353275155	0.00983900869624892
hsa-miR-132	0.60676156741053	-0.0624983149063286
hsa-miR-487b	0.63667931920844	-0.260915121733903
hsa-miR-26a	0.63667931920844	0.0422971378456248
hsa-miR-449a	0.638597832795344	0.139234696978147
hsa-miR-223	0.664829354620435	-0.0275532630861478
hsa-miR-144*	0.664829354620435	0.0832374434813545
hsa-miR-186	0.706385475792888	0.00262606433682706
hsa-miR-503	0.707067035461141	0.0372409573717221
hsa-miR-196a	0.730920871414997	-0.236457066267094
hsa-miR-629	0.739553520790632	-0.0721092219899138
hsa-miR-328	0.754986818528908	-0.0855728887673342
hsa-miR-22	0.76861321562794	-0.0494226427913213
hsa-miR-30a*	0.781026459407629	-0.0750398612320922
hsa-miR-214	0.807867367108989	-0.076413067108746
hsa-miR-150	0.809040523925847	0.180588243536277
hsa-miR-155	0.817422496056929	0.221172726393725
hsa-miR-29a*	0.818267430442315	0.009703687937729
hsa-miR-130a	0.833536641791206	0.0111176306389653
hsa-miR-30a	0.836866747137846	-0.111669172677088
hsa-miR-542-5p	0.841757556795856	-0.0907092308045479
hsa-miR-99a	0.883175818077976	-0.0867733766437811
hsa-miR-93	0.894966721844208	0.0689273195440929
hsa-miR-505	0.904838283330304	0.0595196988737924
hsa-miR-379	0.924801654829593	0.0223269124756501

## Sheet: miRNA DE_c2 vs the rest.txt
Additional file 4. P-values and fold-change resulting from testing miRNA differential expression between miRNA cluster 2 versus all other clusters using Wilcoxon rank-sum tests. P-values are corrected for multiple testing using Benjamini-Hochberg false discovery rate correction
miRNA	Wilcoxon rank-sum test adjusted p-value	log2 fold change
hsa-miR-720	9.24195266272863e-12	0.83596468586037
hsa-miR-1274b	8.9848407567266e-11	0.561274685257391
hsa-miR-382	2.04236816723074e-09	-0.8422626854122
hsa-miR-18b	2.04236816723074e-09	0.674871568852033
hsa-miR-19b	3.48116226017583e-09	0.399533128833215
hsa-miR-19a	4.89582284068923e-09	0.468630584360768
hsa-miR-32	5.95915069043597e-09	3.52268292123083
hsa-miR-1260	5.95915069043597e-09	0.655478184132276
hsa-miR-590-5p	1.04523147753141e-08	0.736511919440694
hsa-miR-374a	1.33369897464872e-08	0.603533764163095
hsa-miR-664*	3.50995200104532e-08	-0.783549721821001
hsa-miR-1274a	3.50995200104532e-08	0.505137250827036
hsa-miR-33a	4.5284641173836e-08	1.11905234534109
hsa-miR-18a	4.5284641173836e-08	0.682403515128966
hsa-miR-432	4.5284641173836e-08	-0.950836768789291
hsa-miR-214	4.5284641173836e-08	-0.48498198712416
hsa-miR-193b*	4.65010260206282e-08	-0.876844287980408
hsa-miR-214*	1.08087546064836e-07	-0.726140725799438
hsa-miR-23a*	1.58580115491006e-07	-2.02851583704783
hsa-miR-106b	2.36663101192235e-07	0.360500031405217
hsa-miR-645	2.36663101192235e-07	-3.59429798245471
hsa-miR-760	3.08143773348121e-07	-2.25275440377453
hsa-miR-320a	3.66043512402369e-07	-0.42842838527584
hsa-miR-127-3p	4.46460795419564e-07	-0.497416072388444
hsa-miR-125b	4.46460795419564e-07	-0.480902540478374
hsa-miR-601	4.74344238727186e-07	-0.834823340262724
hsa-miR-1226*	5.14203921934328e-07	-0.778118872892128
hsa-miR-20a	9.91042333287134e-07	0.466598453885452
hsa-miR-7	9.97557255534929e-07	0.832334623973419
hsa-miR-125b-2*	1.00525113482791e-06	-0.6597013263861
hsa-miR-486-5p	1.07221510339727e-06	-0.869096832277836
hsa-miR-487b	1.07221510339727e-06	-0.874761738119014
hsa-miR-424*	1.12150735031242e-06	-4.01129997382485
hsa-miR-1224-5p	1.12150735031242e-06	-0.662877901567242
hsa-miR-654-3p	1.45888866433587e-06	-0.46490091518826
hsa-miR-154	1.92844930707486e-06	-0.498525884941923
hsa-miR-141	3.09125388133235e-06	0.633986961345258
hsa-miR-362-3p	3.75124299600461e-06	0.401904654429315
hsa-miR-199a-5p	5.04760556786311e-06	-0.344147907220193
hsa-miR-139-3p	5.13940792446059e-06	-0.611071057546023
hsa-miR-196b	6.01076571581519e-06	-0.433030934555375
hsa-miR-1182	8.45469191991025e-06	-3.88924401835055
hsa-let-7c	8.45469191991025e-06	-0.28561080505195
hsa-miR-1246	8.51135509018063e-06	-0.943632644971102
hsa-miR-141*	8.86779290863372e-06	3.42827814778209
hsa-miR-370	9.16460333085299e-06	-1.41170036816675
hsa-miR-483-5p	9.84040001946391e-06	-0.853692693473642
hsa-miR-671-5p	1.15887092989732e-05	-0.724638027744268
hsa-miR-1321	1.15887092989732e-05	-4.53176579513351
hsa-miR-100	1.17158276035854e-05	-0.359311963095158
hsa-miR-1183	1.20512251068392e-05	-1.04659571090675
hsa-miR-320b	1.33527214265875e-05	-0.435168211066035
hsa-miR-7-1*	1.33527214265875e-05	3.89445906356263
hsa-miR-99a	1.48319974316313e-05	-0.450366407189389
hsa-miR-622	1.54891707114717e-05	-1.18383163344314
hsa-miR-301a	1.59148562389671e-05	0.309492460335728
hsa-miR-20b	2.02982648146552e-05	0.426374913999772
hsa-miR-610	2.03568663654138e-05	-3.66988705792621
hsa-miR-1208	2.15241363935437e-05	-0.555269062163403
hsa-miR-497	2.18597271210879e-05	-0.329401901067947
hsa-miR-134	2.56639868681763e-05	-0.617914013342301
hsa-miR-1914*	3.03390983398451e-05	-0.564397351168252
hsa-miR-574-5p	3.38972904523789e-05	-0.717770063948498
hsa-miR-125a-3p	3.89131519264171e-05	-0.733162159258929
hsa-miR-198	3.89212167351184e-05	-1.32240064504826
hsa-miR-454	4.01789276601783e-05	0.610308159191174
hsa-miR-1275	4.46771527885333e-05	-0.656422194561343
hsa-miR-429	4.75816299728331e-05	0.531319768278824
hsa-miR-765	4.89933794532715e-05	-0.930411581890057
hsa-miR-936	4.89933794532715e-05	-0.614985992753904
hsa-miR-1180	5.19480096684789e-05	-0.34522510313416
hsa-miR-379	5.19480096684789e-05	-0.529705129206632
hsa-miR-320d	5.19480096684789e-05	-0.413641913560547
hsa-miR-132	5.22436149615798e-05	-0.248412598445747
hsa-miR-1471	5.67494580725383e-05	-4.87653226135611
hsa-miR-374b	6.06942204550995e-05	0.354097157438767
hsa-miR-1207-5p	6.4167655539817e-05	-0.542182201109116
hsa-miR-29b	8.21548541413089e-05	0.462716424665391
hsa-miR-301b	8.21548541413089e-05	2.73879915570836
hsa-miR-513a-5p	8.36064854429893e-05	-2.57400333546399
hsa-miR-20a*	8.44568947214148e-05	0.510302877942657
hsa-miR-324-3p	8.58082683696452e-05	-0.324151648487622
hsa-miR-196a	9.32617112264376e-05	-0.861158877450474
hsa-miR-1972	9.74519314978129e-05	-0.804986126255904
hsa-miR-623	0.000105678804178379	-0.813812831864896
hsa-miR-15a	0.00012607836227631	0.299168828203753
hsa-miR-874	0.000130239454224225	-0.354518961683927
hsa-miR-492	0.000139041624963083	-3.97360210819278
hsa-miR-139-5p	0.000146270025906778	-0.64349251922235
hsa-miR-200a	0.000147566350913375	0.438539750068415
hsa-miR-934	0.000151072803269654	-1.68903328324063
hsa-miR-582-5p	0.00018161448541753	3.60898841587067
hsa-miR-23b	0.00018161448541753	-0.249675755084166
hsa-miR-575	0.000201146473959537	-0.77607239111075
hsa-miR-340	0.000212603790894034	0.337407440364612
hsa-miR-320c	0.000212800021911242	-0.324857274088151
hsa-miR-10b	0.000212800021911242	-0.467472202186769
hsa-miR-584	0.000212800021911242	-4.87185720971464
hsa-miR-30b*	0.000219040208279045	-0.251171511067952
hsa-miR-493	0.000248894942615385	-0.435735752830006
hsa-miR-542-5p	0.00025435846061486	-0.513120029987749
hsa-miR-762	0.000269695045204203	-0.517773133251227
hsa-let-7b	0.000294245926864328	-0.253269504091387
hsa-miR-409-3p	0.000294245926864328	-1.32346246270389
hsa-miR-28-3p	0.000322324985433252	-0.739297746399472
hsa-miR-149*	0.000375453719856216	-1.50013465298891
hsa-miR-150*	0.0003757933863673	-0.415436173848578
hsa-miR-648	0.000381356871090685	-0.280918543038933
hsa-miR-142-3p	0.00038372592614329	0.507029889977666
hsa-miR-886-3p	0.000396160535248891	-0.567446997772506
hsa-miR-215	0.000405528154965561	4.28804897779893
hsa-miR-659	0.000446564303032695	-3.54452611885714
hsa-miR-557	0.000447133558638222	-0.429029994713973
hsa-miR-566	0.000562756927157678	-0.495137463981181
hsa-miR-1299	0.000600305813982571	-3.99904833449339
hsa-miR-1306	0.000615236091457936	-0.333837774842625
hsa-miR-30e	0.000628323895045776	0.164489879123451
hsa-miR-17*	0.000642927325144779	0.180305889345951
hsa-miR-188-5p	0.000642927325144779	-0.446739060966313
hsa-miR-665	0.000717833894747664	-0.355806289591867
hsa-miR-30c-1*	0.000730825128168178	-0.411526147615374
hsa-miR-17	0.000766260431364712	0.214913664059795
hsa-miR-1202	0.000816540532576029	-0.649433700753196
hsa-miR-662	0.000828587345585246	-0.224509043038932
hsa-miR-381	0.000857346440268537	-0.472781632063428
hsa-miR-30c-2*	0.000867218956100715	-0.362098273423075
hsa-miR-1225-5p	0.000923696131593379	-0.48554118659464
hsa-miR-299-5p	0.000928354839427239	-0.646061978285319
hsa-miR-939	0.000951246564300468	-0.544367173081232
hsa-miR-145*	0.000982870016168667	-0.275695374766317
hsa-miR-1915	0.000982870016168667	-0.395916155319725
hsa-miR-34a	0.000987989232878358	-0.193686380966616
hsa-miR-617	0.000990011919062643	-0.281175767846568
hsa-miR-502-5p	0.00100805432307886	2.99778575627081
hsa-miR-199a-3p	0.00106300908993434	-0.398092714828398
hsa-miR-30e*	0.00111721404455586	-0.225257343263455
hsa-miR-1285	0.00115196740502971	-0.203421043038933
hsa-miR-501-5p	0.00118401603153897	-0.576871345824723
hsa-miR-564	0.00122075724933529	-0.406136599868756
hsa-miR-142-5p	0.00133571454374473	0.455678495629921
hsa-miR-877	0.00137684247317558	-1.54401291437415
hsa-miR-202	0.00141037747545686	-0.833396027203576
hsa-miR-23b*	0.00145370009575404	-0.918892823113454
hsa-miR-1268	0.00148434772085215	-0.472947345441325
hsa-miR-199b-5p	0.00151580383669143	-0.272742767236364
hsa-miR-545	0.00155263723702044	0.670737259975103
hsa-miR-371-5p	0.0016199395275236	-0.490165505525979
hsa-miR-711	0.00162389381083749	-0.574736061718748
hsa-miR-539	0.00165308765136899	-0.580838680620193
hsa-miR-654-5p	0.00176175692191475	-2.87504524669742
hsa-miR-596	0.00220275137661296	-0.238010774842625
hsa-miR-512-3p	0.00222133758167508	-0.201590043038932
hsa-miR-1228*	0.00241386759539776	-0.249925587101881
hsa-miR-1305	0.00255646688885256	-0.463208197621267
hsa-miR-33b	0.00297395080383781	2.42254210474575
hsa-miR-30a*	0.0031328798500749	-0.512036601701623
hsa-miR-551b	0.00344630591881333	-0.438551542796014
hsa-miR-181a-2*	0.00348446829607773	-0.28784566862501
hsa-let-7i	0.00352311258091813	-0.0868828872563931
hsa-miR-500	0.00359318699474228	-1.10961561863011
hsa-miR-1	0.00373907712316017	1.45656717152099
hsa-miR-221	0.00382413270189327	-0.244163692120951
hsa-miR-200b	0.00387340595145453	0.38031995043602
hsa-miR-365*	0.00387340595145453	-0.220200954601758
hsa-miR-638	0.00387340595145453	-0.462112500618494
hsa-miR-1979	0.00387340595145453	-0.322210019841693
hsa-miR-330-3p	0.00396166681727387	-0.369129544246896
hsa-miR-345	0.00410981877477673	-0.411735817887387
hsa-miR-455-3p	0.00422697619455122	-0.185312605922623
hsa-miR-2276	0.00423796788818087	-0.622846825800382
hsa-miR-526b	0.0043340304382588	-0.360562275095974
hsa-miR-342-5p	0.00437008500654543	-0.212310847044389
hsa-miR-892b	0.00445645068877554	-2.52410197321864
hsa-miR-718	0.00467379354801925	-0.523954356779824
hsa-miR-140-3p	0.00510993782823833	-0.148826041155421
hsa-miR-132*	0.00519513045732141	-0.253014908689273
hsa-miR-152	0.00559741275333535	-0.190601728798306
hsa-miR-135b	0.00565876925245573	2.3503853268373
hsa-miR-205	0.0058159631702858	-0.626928056319036
hsa-miR-23a	0.00610943267444484	-0.0845348772614315
hsa-miR-16-2*	0.00638143663233973	0.349699191668719
hsa-miR-548q	0.00659247345850403	-1.68845820255718
hsa-miR-29c	0.00675480172315542	0.251073879522303
hsa-miR-1826	0.00688353191061058	-0.818387618756369
hsa-miR-550	0.00738216589344284	-0.530195612857868
hsa-miR-708	0.0079554539693016	-0.267940885590216
hsa-miR-532-3p	0.00827837450817261	-0.118197353523637
hsa-miR-766	0.00827837450817261	-0.235553142670147
hsa-miR-26a	0.00954289367870857	-0.118300738880725
hsa-miR-650	0.00984605662059577	-0.45270652791724
hsa-miR-223	0.0100006559738557	-0.327552423216085
hsa-miR-144	0.0132268601011054	1.28957858632678
hsa-miR-1288	0.0136320279899578	-0.862483392698859
hsa-miR-660	0.0139076663170963	0.19628615000007
hsa-miR-16	0.0139411138442322	0.227131168807059
hsa-miR-34c-5p	0.0144741720011969	-0.30558898758544
hsa-miR-631	0.0150627360704411	-0.16254407734192
hsa-miR-1909*	0.0157894112751111	-0.256844275095974
hsa-miR-605	0.0163038541995807	-0.0967249592132979
hsa-miR-339-3p	0.0168745271297922	-0.0686659160599487
hsa-miR-410	0.0173349409448439	-0.425451208856126
hsa-miR-10a	0.0174827994276093	-0.352715950474287
hsa-miR-101	0.0175448944878109	0.0857553571705851
hsa-miR-628-5p	0.0197148860475776	2.08665287134089
hsa-miR-342-3p	0.022541941608682	-0.224740941210699
hsa-miR-33b*	0.0227004755762545	-1.05381489920851
hsa-miR-150	0.0231873292639404	-0.357623910098913
hsa-miR-1249	0.0250002627874953	-0.245560388776826
hsa-miR-652	0.0260720820859796	-0.11550196187358
hsa-miR-483-3p	0.0268075856458142	-0.334593452288065
hsa-miR-361-5p	0.0268647962971683	-0.16408255726193
hsa-miR-451	0.0268647962971683	-0.285301173218637
hsa-miR-195	0.0269253820254858	-0.190747219783045
hsa-miR-30c	0.0293549834822627	-0.212842611118825
hsa-miR-422a	0.0295220874181318	-0.136965885590216
hsa-miR-598	0.0298600283763878	0.696977986268358
hsa-miR-513b	0.029926066698925	-0.288927752830006
hsa-miR-1469	0.029926066698925	-0.223085599868757
hsa-miR-192	0.030062622316721	0.278726013739869
hsa-miR-29a	0.0308952007923691	-0.111072748510842
hsa-miR-340*	0.0318916167619559	0.455221463138985
hsa-miR-34a*	0.0324007671807458	0.453510921995094
hsa-miR-455-5p	0.0324007671807458	3.27078007051836
hsa-miR-602	0.0328427701087803	-0.478621882401673
hsa-miR-362-5p	0.0336657426941437	-0.170715758247474
hsa-miR-501-3p	0.0356799188165081	-0.590750681906681
hsa-miR-664	0.037631097074522	-0.351511819809889
hsa-miR-377*	0.037631097074522	-0.117531843436425
hsa-miR-19b-1*	0.0394981814096044	0.146027273398754
hsa-miR-630	0.0398467730235114	-0.518021546664265
hsa-miR-887	0.0407283376191371	-0.800462747813812
hsa-miR-193b	0.043563682280511	-0.244872603143938
hsa-miR-1290	0.0452880819253088	-0.454822507069522
hsa-miR-27b	0.0472196551668079	-0.0872114317757259
hsa-miR-595	0.0498505332980775	-0.130565468379242
hsa-miR-22	0.0500614165143112	0.123871394798542
hsa-miR-449a	0.0519983683662077	-0.394996220933566
hsa-miR-187*	0.0536600719768807	-0.280765927763503
hsa-miR-485-5p	0.0558287999396585	-0.0708037084142789
hsa-miR-149	0.0569987172740393	-0.308630876220821
hsa-miR-505	0.0594013287403398	-0.216484317058256
hsa-miR-133b	0.0597675494276363	-0.0792861453339834
hsa-miR-145	0.0626480521951458	-0.192664996012579
hsa-miR-96	0.0652445425900789	0.439337389753514
hsa-miR-328	0.0652445425900789	-0.258647727263636
hsa-miR-24-1*	0.0655076717085963	0.352508712107948
hsa-let-7e	0.0668429694520916	0.0335307137538784
hsa-miR-378	0.0732857531113436	-0.235371870928398
hsa-miR-130a	0.0743799749026735	-0.140116124756543
hsa-miR-135a*	0.0762361536236189	-0.465287849791789
hsa-miR-151-5p	0.0772866859844197	-0.015125239978341
hsa-miR-34b*	0.0772866859844197	-0.0627578415906069
hsa-miR-1308	0.0777406128582271	-0.330384861300678
hsa-miR-335	0.078658248228202	0.262743052723661
hsa-miR-498	0.0788109752340706	-0.162148334493388
hsa-miR-423-3p	0.0832232875121312	-0.0841001456911104
hsa-miR-155	0.0839487984107348	-0.268907491194626
hsa-miR-1977_v14.0	0.0840284016630243	-0.147631188751174
hsa-miR-193a-3p	0.0868217916877711	0.173824870586406
hsa-miR-193a-5p	0.0870725422368954	-0.154446137768465
hsa-miR-409-5p	0.0993341638308558	-0.0265174539541472
hsa-miR-502-3p	0.100622944623481	-0.163400717855989
hsa-miR-99b	0.100622944623481	-0.146369936471027
hsa-let-7a	0.100622944623481	-0.041682009150806
hsa-miR-423-5p	0.103652939157651	-0.118519161705495
hsa-miR-324-5p	0.103652939157651	-0.113222390099491
hsa-miR-186	0.10519468920515	0.0368733985288439
hsa-miR-30b	0.113607742997245	0.210174347771501
hsa-miR-505*	0.113607742997245	-0.380874984723898
hsa-miR-632	0.116524271107284	-0.198553087101881
hsa-miR-181a	0.119928015235261	-0.131449097108865
hsa-miR-376a	0.126087057554455	-0.218773455178496
hsa-miR-140-5p	0.128332742985012	0.131632364288013
hsa-miR-21	0.137693727608814	0.177349257844672
hsa-miR-126	0.143800725967714	-0.120521935739188
hsa-miR-449b	0.152712234725147	-0.0432996481442298
hsa-miR-629*	0.157175399178596	0.173632808927822
hsa-miR-9*	0.158452032644268	0.405058348974884
hsa-miR-572	0.158452032644268	-0.377277428457334
hsa-miR-200a*	0.182572362785365	0.214252380466758
hsa-miR-205*	0.182772531182992	-0.161135190601064
hsa-miR-299-3p	0.182772531182992	-0.021476959213298
hsa-miR-10b*	0.1866535085751	-0.411642160933611
hsa-miR-181b	0.19152403351093	-0.160547998262751
hsa-miR-376c	0.193340760054845	-0.163930675489337
hsa-miR-663	0.196748040133327	-0.11906168555549
hsa-miR-338-3p	0.197962932404328	0.159628590512459
hsa-miR-203	0.216660941630412	0.493758823426108
hsa-miR-1280	0.22104662339255	0.0330799191884246
hsa-miR-337-5p	0.226547337832536	-1.38483242842584
hsa-miR-500*	0.227526222638718	-0.114707945082395
hsa-miR-503	0.22780279916158	-0.251715424032189
hsa-miR-195*	0.229775146805504	-0.0404749160599491
hsa-miR-212	0.229775146805504	-0.0728722097146406
hsa-miR-103	0.242343116555249	-0.0201869800590967
hsa-miR-204	0.245217336335485	-2.59106831539195
hsa-miR-146b-5p	0.277797179813222	-0.111720142125825
hsa-miR-542-3p	0.280533283442995	0.31092947326862
hsa-miR-130b	0.292458673364138	0.135973746393667
hsa-miR-221*	0.313782616471837	0.0422933077291918
hsa-miR-26b	0.313782616471837	0.263476774609327
hsa-miR-1229	0.314956261767209	0.042583362827088
hsa-miR-485-3p	0.317468336698931	-0.000108562163403635
hsa-miR-520b	0.344826847632661	-0.15643509463488
hsa-miR-1271	0.346054369128911	0.491755605188249
hsa-miR-30d	0.349657875413342	0.00118076241570226
hsa-miR-532-5p	0.352326609277858	0.0336525756935348
hsa-miR-92b	0.360596828607232	-0.0220984720883293
hsa-miR-143*	0.360596828607232	-0.151087859620696
hsa-miR-615-3p	0.361368955233191	-0.0249079815864596
hsa-miR-513c	0.36291968480875	-0.0939762404244893
hsa-miR-224	0.36291968480875	-0.424445846149282
hsa-miR-1973	0.366721428112897	-0.372268687828765
hsa-miR-32*	0.366721428112897	-0.0419165782783892
hsa-miR-29b-1*	0.366721428112897	0.221508331087037
hsa-miR-92a-1*	0.382120925464189	-0.0166261456911097
hsa-miR-361-3p	0.382120925464189	-0.0586188956513696
hsa-miR-136	0.389244178093634	-0.0318084125650105
hsa-miR-194	0.389244178093634	0.180788199016758
hsa-miR-495	0.390551224412349	0.130826259975103
hsa-let-7d	0.395416479496486	0.199947297800835
hsa-miR-143	0.396223429670944	-0.0351410022064102
hsa-miR-373*	0.397333462745877	-0.229751724358211
hsa-miR-877*	0.397333462745877	0.0696452881523118
hsa-miR-1975	0.405839496944531	-0.32082199586945
hsa-miR-363	0.410581091682052	-0.292259115086769
hsa-miR-1225-3p	0.410581091682052	-0.217431191812006
hsa-miR-378*	0.415046724611817	-0.553718485610989
hsa-miR-744	0.419536852526638	-0.00436204201234221
hsa-miR-25	0.424048344022862	0.00162089934038868
hsa-let-7d*	0.42805846666056	0.392535498849042
hsa-miR-181a*	0.43002705484269	-0.194680013574955
hsa-miR-629	0.43002705484269	-0.263199854027501
hsa-miR-376a*	0.43002705484269	0.0856489209345877
hsa-miR-450a	0.432458152120628	0.355902789660306
hsa-miR-210	0.443484083389001	0.27525702740034
hsa-miR-9	0.447031657546044	0.0790456508585153
hsa-miR-218	0.449024279351185	0.0226543505277821
hsa-miR-146a	0.449024279351185	-0.0935237616610732
hsa-miR-153	0.449024279351185	0.0760165460458531
hsa-miR-184	0.46827601038334	0.0544205184135413
hsa-miR-369-5p	0.46827601038334	0.00600599221540064
hsa-miR-1238	0.474698221977948	-0.0264029129299456
hsa-miR-933	0.482288472767692	-0.257455318313013
hsa-miR-1307	0.491074444124373	-0.444888905149679
hsa-miR-425*	0.491929091532764	-0.173702716917308
hsa-miR-493*	0.493924293808306	0.463913539762788
hsa-miR-1181	0.506257754733494	0.0246601922107642
hsa-miR-1974_v14.0	0.506537040687102	-0.128444712464912
hsa-miR-636	0.526058511657958	0.035091070770197
hsa-miR-22*	0.529538258753552	-0.0806847602937764
hsa-miR-191*	0.529538258753552	-0.0570373894602163
hsa-miR-627	0.531575684609792	0.0304748241162631
hsa-miR-625	0.540737086845615	0.0544725632663818
hsa-miR-31*	0.540997692270462	-0.00726291781871838
hsa-miR-365	0.541821436023162	0.0698324050781059
hsa-miR-128	0.541821436023162	0.0310687361914699
hsa-miR-15b	0.56484726273825	0.210563729435207
hsa-miR-126*	0.56484726273825	0.0689177207468677
hsa-miR-29a*	0.569121164860816	0.166917039122542
hsa-miR-574-3p	0.569121164860816	0.117234389169669
hsa-let-7f	0.569121164860816	0.200446983187645
hsa-miR-29c*	0.569121164860816	0.00946944076260565
hsa-miR-758	0.569121164860816	0.467598539762787
hsa-miR-224*	0.593825407014116	0.0895159813391705
hsa-miR-222	0.62343175435417	-0.261892791074029
hsa-miR-148b	0.624891876651583	0.0618573638578246
hsa-miR-377	0.636058195542701	-0.159518731769737
hsa-let-7g	0.636058195542701	0.170126632581729
hsa-miR-151-3p	0.643253950772975	-0.0251794590763496
hsa-miR-550*	0.653849106840644	-0.0280816481442291
hsa-miR-1228	0.653849106840644	-0.0952326895999005
hsa-miR-24	0.673387446751471	0.00467507238242681
hsa-miR-940	0.697738962526603	0.00411967828756751
hsa-miR-182	0.721060624565886	-0.0647215634111351
hsa-miR-375	0.746654560566512	-0.0513879803790899
hsa-miR-125a-5p	0.746697502156226	0.13765539686542
hsa-miR-769-5p	0.746743615999082	0.00986509297720622
hsa-miR-93	0.763707442462744	-0.0243992164052334
hsa-miR-21*	0.763707442462744	-0.0604012930706213
hsa-miR-181d	0.769828253032618	0.03756466936341
hsa-miR-92a	0.774587782258155	-0.0387105928285383
hsa-miR-183	0.780031018513886	0.280466780980924
hsa-miR-136*	0.780031018513886	0.402190088109267
hsa-miR-494	0.792936827528568	-0.312715560300538
hsa-miR-200b*	0.794281422811638	0.0390780368237058
hsa-miR-1234	0.796303062793062	-0.0733545336939713
hsa-let-7a*	0.807809174732727	0.113615705654263
hsa-miR-31	0.807809174732727	-0.43446129653778
hsa-miR-326	0.813894825972881	0.0688040032609114
hsa-miR-27a	0.824064876216324	-0.0261139947566883
hsa-miR-183*	0.828093496185946	0.0474204460486568
hsa-miR-30a	0.840648268825596	0.0612526552787559
hsa-miR-484	0.841584821684495	0.107755897559945
hsa-miR-98	0.842178947756162	0.142733035575615
hsa-miR-200c*	0.856408751911875	0.179494484254324
hsa-miR-144*	0.85970811917007	0.137909649975759
hsa-miR-197	0.864363781145016	0.0482175320752357
hsa-miR-424	0.869169716123941	0.017634874659425
hsa-miR-181c	0.869169716123941	-0.0603218858870606
hsa-miR-181c*	0.869169716123941	-0.0235863125237109
hsa-miR-28-5p	0.869169716123941	0.0341608822273246
hsa-miR-95	0.869169716123941	3.36471726919183e-05
hsa-miR-1237	0.884605991293663	-0.297730763231605
hsa-miR-331-3p	0.89122151756296	0.0454337864074802
hsa-miR-185	0.900346440482833	0.00303881283471975
hsa-miR-200c	0.900346440482833	-0.0250775542751296
hsa-miR-425	0.907591551399819	-0.0449454185687832
hsa-miR-30d*	0.914142698394178	0.141039921995095
hsa-miR-548c-5p	0.92269897024676	0.00111631855460347
hsa-miR-190b	0.934603364960983	0.0440515460458535
hsa-miR-296-5p	0.937719434517216	1.57523434100815
hsa-miR-769-3p	0.948893270066658	-0.000914752830005371
hsa-miR-1281	0.958688575236258	-0.0373652572377437
hsa-miR-452	0.973485904945338	1.63734214717865
hsa-miR-154*	0.973485904945338	0.0522212518915704
hsa-miR-107	0.981842962049036	0.111960410391068
hsa-miR-1825	0.988830855740218	-0.251589664326508
hsa-miR-148a	0.990463640675632	0.0438725992127003
hsa-miR-489	0.992089010229261	0.415292160132198
hsa-miR-516a-5p	0.997019038801784	-0.039396343436425

## Sheet: miRNA DE_c3 vs the rest.txt
Additional file 4. P-values and fold-change resulting from testing miRNA differential expression between miRNA cluster 3 versus all other clusters using Wilcoxon rank-sum tests. P-values are corrected for multiple testing using Benjamini-Hochberg false discovery rate correction
miRNA	Wilcoxon rank-sum test adjusted p-value	log2 fold change
hsa-miR-199b-5p	4.65012239169404e-13	1.55414005452206
hsa-miR-199a-5p	3.81903010538155e-12	1.1317466498694
hsa-miR-381	3.81903010538155e-12	3.64543914670291
hsa-miR-214*	4.68586685230028e-12	3.53613404972288
hsa-miR-195	1.53853565030376e-11	1.10183429620518
hsa-let-7c	1.39936229914819e-10	0.854161871599137
hsa-miR-654-3p	1.513921542279e-10	2.53093349686393
hsa-miR-379	1.77669639103138e-10	3.08059196335187
hsa-miR-376a	1.77669639103138e-10	1.71815665771652
hsa-miR-376c	1.96176963970451e-10	1.23226996473232
hsa-miR-145*	3.74780666606069e-10	1.55706926640596
hsa-miR-34c-5p	4.41412014323726e-10	3.1901231731627
hsa-miR-382	5.54077562397095e-10	4.04635649187122
hsa-miR-218	6.02011870995559e-10	3.27883190959827
hsa-miR-99a	7.07524543101522e-10	1.06569818767575
hsa-miR-199a-3p	7.87982843244292e-10	1.0467488288143
hsa-miR-487b	2.47128160230728e-09	3.94855749187122
hsa-miR-1280	5.30684071344726e-09	-0.778356736221642
hsa-let-7b	8.53095804513456e-09	0.910179248231177
hsa-miR-10b	9.45599330325366e-09	0.818220193689804
hsa-miR-154	1.30015218047412e-08	2.60541212865911
hsa-miR-377	1.30015218047412e-08	1.33131188468373
hsa-miR-494	1.59196016354647e-08	-1.37460250626773
hsa-miR-1181	2.08687341404314e-08	-1.00097802157604
hsa-miR-125b	2.25905669126778e-08	0.981000620414507
hsa-miR-152	3.79569666430999e-08	0.862291756516152
hsa-miR-409-3p	7.87847460066264e-08	4.54066087186558
hsa-miR-1229	1.03663416282157e-07	-3.51509750313607
hsa-miR-1469	1.03663416282157e-07	-2.87715891674772
hsa-miR-214	1.17714150403948e-07	0.967179168250541
hsa-miR-342-3p	1.31834546918251e-07	1.01568721495312
hsa-miR-342-5p	1.32335100312531e-07	1.20407173055585
hsa-miR-877*	1.55378124507446e-07	-3.40119050313607
hsa-miR-100	1.57301449730614e-07	0.801859910293211
hsa-miR-188-5p	1.75959949676839e-07	-1.14384703376699
hsa-miR-34a	2.06718780666445e-07	0.63650037187464
hsa-miR-33b*	2.42791348794822e-07	-2.15283257287492
hsa-miR-630	3.88571665913236e-07	-1.49950303027429
hsa-let-7a	1.27009719657774e-06	0.978888699185839
hsa-miR-10a	1.36688742205188e-06	0.893387764606504
hsa-miR-92a	1.66597758953599e-06	-0.782277371471357
hsa-miR-127-3p	2.09611899907998e-06	1.24924600300227
hsa-miR-30e*	2.86126926490932e-06	0.452079889797324
hsa-miR-1268	6.04061064187058e-06	-0.581150543137591
hsa-miR-9	6.20860988818947e-06	-2.25347015329709
hsa-miR-542-5p	6.91860101370879e-06	2.07150007540041
hsa-miR-150*	7.07089653982388e-06	-0.684412839817253
hsa-miR-196b	7.40983901692954e-06	0.832070529473599
hsa-miR-497	7.81469300214584e-06	0.795856587471161
hsa-miR-766	7.995056057154e-06	-0.621453010929018
hsa-miR-26b	8.17345847326677e-06	0.923061739814901
hsa-miR-132*	8.17345847326677e-06	2.05917358325228
hsa-miR-345	1.07411353607094e-05	-2.73940583264293
hsa-miR-1909*	1.18244947717543e-05	-3.48855450313606
hsa-miR-299-5p	1.21825192693835e-05	2.65696800921671
hsa-miR-337-5p	1.59454721964904e-05	3.89716038126624
hsa-miR-574-5p	2.61482343771571e-05	-0.936567289164871
hsa-miR-26a	2.83680394635114e-05	0.525953186376666
hsa-miR-148b	2.90425590704385e-05	0.51883508635804
hsa-miR-30c	3.34715292903236e-05	0.721998291567187
hsa-miR-30a*	3.37886307499827e-05	1.07282014336527
hsa-miR-513c	3.44095969977187e-05	-0.828352855658356
hsa-miR-769-3p	3.48489539327812e-05	-1.13828950812878
hsa-miR-92b	3.93497972375471e-05	-0.698997618733763
hsa-miR-452	4.00915245574073e-05	-4.59489151633306
hsa-miR-126	5.35834854473978e-05	0.744202409105322
hsa-miR-1275	5.42861837117437e-05	-0.741311467922389
hsa-miR-222	6.54814066186491e-05	-1.00483633878459
hsa-miR-939	6.54814066186491e-05	-0.53865476234977
hsa-miR-135a*	6.54814066186491e-05	-1.14285992630113
hsa-miR-520b	6.54814066186491e-05	-1.06277194581972
hsa-let-7f	6.88223914919745e-05	0.744140475295566
hsa-let-7e	6.88223914919745e-05	0.776908017778696
hsa-miR-34b*	6.92448904640352e-05	0.382488200299765
hsa-miR-625	6.92448904640352e-05	0.987443347728066
hsa-miR-940	7.84075136587978e-05	-0.526969573013494
hsa-miR-29c	8.63449442978613e-05	0.778965560405694
hsa-miR-542-3p	0.000104213197394612	2.37008413969371
hsa-miR-516a-5p	0.000126234535114401	-0.835367855658357
hsa-miR-143	0.000157265740371376	0.696041487686999
hsa-miR-877	0.000157265740371376	-1.52972450375343
hsa-miR-662	0.000157831781897816	-1.12761150812878
hsa-miR-1225-3p	0.000160721363675838	-0.480214942952898
hsa-miR-602	0.000160721363675838	-3.30526773180438
hsa-miR-539	0.000176452005568819	0.718349654999736
hsa-miR-1915	0.000202709177224883	-0.589439869182782
hsa-miR-132	0.000202709177224883	0.523221439818979
hsa-miR-1228	0.000212193812346356	-0.433109046504051
hsa-miR-575	0.000227340192128297	-0.665008731181731
hsa-miR-631	0.000240844626690272	-2.6727783268373
hsa-miR-1237	0.000240844626690272	-1.31940789274108
hsa-miR-1308	0.000258621593605385	-0.800508341976057
hsa-miR-663	0.000277648565893266	-0.752646090210584
hsa-miR-874	0.000281786529548412	-0.351251484839648
hsa-miR-135b	0.000310207193440917	-2.90410237899566
hsa-miR-17*	0.000332830704637885	-0.749450318701603
hsa-miR-224*	0.000334418734289367	-2.7532603268373
hsa-miR-550	0.000355151875471949	-2.78111099160535
hsa-miR-335	0.000362293377875951	2.49727830366201
hsa-miR-513b	0.000362293377875951	-2.26591695027713
hsa-miR-30c-2*	0.000373353993464527	0.629401073853219
hsa-miR-139-5p	0.000373406130685624	2.44239908933238
hsa-miR-1285	0.000375360916082986	-0.599238993769691
hsa-miR-134	0.000408623811904162	-0.580524686170949
hsa-miR-557	0.00044246306994825	-0.513822869497564
hsa-miR-1290	0.000528253177017985	-1.1706495805366
hsa-miR-629*	0.000536251370753871	-1.43842819114745
hsa-miR-422a	0.000582757480730048	-0.644710618733763
hsa-miR-18a	0.000611980484313979	-1.66760226145794
hsa-miR-765	0.000612688065406865	-0.765993772862288
hsa-miR-136*	0.000612688065406865	0.663110857475822
hsa-miR-512-3p	0.00063112052428658	-0.655706618733763
hsa-miR-301b	0.000672339335292882	-0.890772334573187
hsa-miR-671-5p	0.000685897274630466	-0.64567284812545
hsa-miR-22*	0.000689773484508304	0.929617482743015
hsa-miR-29c*	0.000700382142991927	0.994587346291701
hsa-miR-9*	0.000742362585262761	-2.62096041674772
hsa-miR-1208	0.000840593931079659	-2.10822515329709
hsa-miR-331-3p	0.000928837440743906	0.356085201663124
hsa-miR-1246	0.000949584461228321	-0.935810248565363
hsa-miR-10b*	0.000975363698566016	3.47343919187123
hsa-miR-423-3p	0.00099021603259145	-0.700328355658357
hsa-miR-339-3p	0.00101473483942202	-0.601885618733762
hsa-miR-410	0.00103985950739807	0.632512854472368
hsa-miR-483-5p	0.00104601237452298	-0.642033642267365
hsa-miR-596	0.00111751896013377	-0.979801945819718
hsa-let-7g	0.00122130626261416	0.625218773311553
hsa-miR-1306	0.00136036756163988	-0.98494392156377
hsa-miR-711	0.00136036756163988	-2.68299733664814
hsa-miR-1238	0.00141470357161666	-0.429906079435975
hsa-miR-18b	0.00141470357161666	-1.32146899511275
hsa-miR-708	0.00150944475117932	-1.10712350812877
hsa-miR-101	0.00158468978379726	0.480546024815695
hsa-miR-545	0.00164905574433658	-2.34570987134089
hsa-miR-136	0.00180595466950258	0.639211504572946
hsa-miR-196a	0.00184406493866377	1.06222430590009
hsa-miR-1207-5p	0.00184406493866377	-0.434270155286695
hsa-miR-769-5p	0.00188640747089711	0.337034730754746
hsa-miR-375	0.00188640747089711	1.9690463859941
hsa-miR-139-3p	0.00188640747089711	-1.04162682424896
hsa-miR-365*	0.00196638844167934	-0.546440128134423
hsa-miR-636	0.00210429395357642	-0.546511243897726
hsa-miR-30b*	0.00221208005092883	0.535517716542532
hsa-miR-584	0.002304792194682	-3.78225217580997
hsa-miR-361-5p	0.00247959211653469	0.328501450233757
hsa-miR-125a-3p	0.00247959211653469	-0.992721929585887
hsa-miR-650	0.00257155811369265	-2.72016841674772
hsa-miR-148a	0.00258745962819136	0.387345443418387
hsa-miR-566	0.00289848495969454	-2.36627683963591
hsa-miR-29a	0.00302804540206539	0.305300658822162
hsa-miR-363	0.00302804540206539	0.69844995811823
hsa-miR-1225-5p	0.00302804540206539	-0.445223333242871
hsa-miR-595	0.00302804540206539	-2.6727783268373
hsa-miR-623	0.00302804540206539	-0.554284311083988
hsa-miR-338-3p	0.00313893973035899	0.230221040024067
hsa-miR-1979	0.00315869742427599	-0.537129851180494
hsa-miR-93	0.00318537166148584	-0.358403800513198
hsa-miR-27b	0.00318537166148584	0.273977681550498
hsa-miR-181c	0.00342915987738422	0.392064891570045
hsa-miR-23b	0.00350929776483592	0.315694254829317
hsa-miR-551b	0.00368235888738791	0.981147255674049
hsa-miR-145	0.00377617931488713	0.68837761520351
hsa-miR-632	0.00377617931488713	-0.454248515902615
hsa-miR-2276	0.00396131596383022	-0.731681734748904
hsa-miR-1224-5p	0.00412054259020686	-0.419605219228667
hsa-miR-1973	0.00412970242985995	-0.716067365300367
hsa-miR-30b	0.00427759022355093	0.255327999428819
hsa-miR-1826	0.00432260348554191	-0.676442781707163
hsa-miR-1471	0.00435026855128933	-1.65135546410216
hsa-miR-493*	0.00497932703957643	0.70937900623031
hsa-miR-1234	0.00497932703957643	-0.317282107832869
hsa-miR-296-5p	0.00512504418936828	-1.43960416500417
hsa-miR-502-5p	0.00512504418936828	-2.66936517378779
hsa-miR-1825	0.00519949191919356	-0.954826234885806
hsa-miR-617	0.00526620577188609	-0.602882128134422
hsa-miR-758	0.00526620577188609	0.771175871865578
hsa-miR-1914*	0.00535357368357564	-0.565559593496733
hsa-miR-19a	0.00535563167722709	-0.548560372854767
hsa-miR-19b	0.00541194230411118	-0.276774410183217
hsa-miR-106b	0.00544698092826688	-0.388630408719722
hsa-miR-762	0.00558185462061562	-0.359928401861663
hsa-miR-648	0.00583501140567791	-0.519677128134422
hsa-miR-654-5p	0.00606231086063402	-3.06311557698695
hsa-miR-195*	0.00612568006416158	-0.700328355658357
hsa-miR-103	0.0066710585471357	0.188867057367725
hsa-miR-23a	0.00703685419451381	0.318744050903291
hsa-miR-493	0.0072776873241108	-1.03120750812878
hsa-miR-28-3p	0.00735255304906077	-2.10644295027712
hsa-miR-149	0.00745714040036334	0.626360061296381
hsa-miR-605	0.00783122038458433	-0.605208618733762
hsa-miR-371-5p	0.00822212421068792	-0.662651648547567
hsa-miR-1228*	0.00920871770958963	-0.403481515902615
hsa-miR-892b	0.00988235238233428	-2.73854737899566
hsa-miR-32*	0.0110041048293205	-0.546122128134423
hsa-let-7d	0.0111384588762515	0.444632105913733
hsa-miR-574-3p	0.0111384588762515	0.426233735968535
hsa-let-7i	0.0113745522265677	0.285115709418994
hsa-miR-30a	0.0124832703196597	0.612692432465422
hsa-miR-1281	0.0125353881780772	-0.348689850369183
hsa-miR-92a-1*	0.0127508526831437	-0.526212128134422
hsa-miR-181d	0.0140028731289108	-0.395594344561863
hsa-miR-365	0.0140351116364989	0.317067079021952
hsa-miR-564	0.0143253261369174	-1.52775697312812
hsa-miR-610	0.0147268809341016	-2.74640689040173
hsa-miR-192	0.0160906470066656	0.535289934255477
hsa-miR-181b	0.0166537868110778	-0.291592871146452
hsa-miR-1182	0.017051748106205	-0.731792754225577
hsa-miR-548c-5p	0.0173963947974606	-0.346080778280889
hsa-miR-224	0.0180632550747396	-1.96718873746523
hsa-miR-526b	0.0181683337282094	-1.90522273365006
hsa-miR-505*	0.0186636527728057	-0.512645122394408
hsa-miR-1977_v14.0	0.0193729962289494	-0.191300376670243
hsa-miR-652	0.0214004865543555	0.234070336241787
hsa-miR-27a	0.0215966493758858	0.338768893039539
hsa-miR-151-5p	0.0223253777954085	0.159787499373401
hsa-miR-24	0.0237963405408898	-0.184592107797948
hsa-miR-513a-5p	0.0250948868635187	-0.976701894341699
hsa-miR-197	0.0251494377774635	-0.377002644223687
hsa-miR-1288	0.0263339472478392	-0.448441558010958
hsa-miR-424*	0.0264799379626568	-0.651708942634545
hsa-miR-501-5p	0.0265377570967066	-0.791290600637968
hsa-miR-20b	0.0272270713102122	-0.433807213173423
hsa-miR-495	0.0274697817668035	0.242159006230309
hsa-miR-432	0.0276530918178967	1.95898996335187
hsa-miR-126*	0.0276530918178967	2.24881188325228
hsa-miR-601	0.0276530918178967	-0.492136513941081
hsa-miR-212	0.0308100198476995	-2.1312063268373
hsa-miR-500	0.0312851114768846	-0.726882664505667
hsa-miR-424	0.0313529137589153	0.304093649018875
hsa-miR-20a	0.0321495208538015	-0.259740294721094
hsa-miR-17	0.0324303240610887	-0.481743575933972
hsa-miR-665	0.0326080867186032	-0.580373855658357
hsa-miR-96	0.0341982533949468	0.516269557791877
hsa-miR-324-3p	0.0344595210801411	-0.340867644183321
hsa-miR-143*	0.0344595210801411	1.48492450505093
hsa-miR-151-3p	0.036475113627606	-0.394752196474038
hsa-miR-98	0.037143537798824	0.737115559643334
hsa-miR-425*	0.038428878080624	-0.462228381609238
hsa-miR-140-5p	0.0392503143743121	0.285890382607654
hsa-miR-1299	0.0411134489538559	-2.89304350313606
hsa-miR-128	0.0413309192543218	0.202824222924218
hsa-miR-423-5p	0.0428718002888677	0.225148511759798
hsa-miR-1307	0.0441853736947578	-0.468041833584286
hsa-miR-934	0.0444166796385164	-0.592816890401731
hsa-miR-718	0.0466261787823155	-0.497889445996525
hsa-miR-125a-5p	0.0468224354191761	0.395812418784127
hsa-miR-205*	0.0468224354191761	-2.37872287134089
hsa-miR-200c*	0.0470662517225226	-0.798295384794888
hsa-miR-193b	0.0476017751011703	0.435501706545894
hsa-miR-210	0.0494416689472003	-0.884802939962186
hsa-miR-29b-1*	0.0494416689472003	0.832638202028177
hsa-miR-664	0.0502603206724572	0.725629802105101
hsa-miR-572	0.0502603206724572	-0.162699037870862
hsa-miR-194	0.0514481981454783	0.554525354753324
hsa-miR-1974_v14.0	0.0520273606201707	-0.273524202196467
hsa-miR-184	0.0521381115343439	-0.556939618733763
hsa-miR-95	0.0563191213396633	2.07451450505093
hsa-miR-638	0.0617713589683431	-0.250461223065027
hsa-miR-936	0.0623521553459784	-1.38119497312812
hsa-miR-659	0.0635858550102641	-2.32199841674772
hsa-miR-1180	0.0653490403090112	-0.569491618733762
hsa-miR-125b-2*	0.0653490403090112	0.456375075341872
hsa-miR-181a*	0.0656710266742473	0.429656324450805
hsa-miR-32	0.0674822362646403	-0.439475590401731
hsa-miR-489	0.0674822362646403	0.246850871865577
hsa-miR-328	0.0718259266469226	0.859803155654166
hsa-miR-221	0.0810560795490099	0.220039901049383
hsa-miR-181c*	0.0853909626912737	1.23934839884424
hsa-miR-486-5p	0.0857852693189462	-0.678932786587261
hsa-miR-373*	0.0878670635731157	-0.228228347270443
hsa-miR-20a*	0.0901524547053938	-0.342850918070588
hsa-miR-15a	0.0901524547053938	0.0917438095297276
hsa-miR-33b	0.0923180517266826	0.816440615205113
hsa-miR-1226*	0.0968637923477358	-0.479746493572949
hsa-miR-155	0.0996927025166282	-0.374358933235234
hsa-miR-503	0.102586825491287	0.718588137696921
hsa-miR-484	0.102765482307005	-0.356494412961883
hsa-miR-301a	0.10915069880099	-0.578527916999497
hsa-miR-200a	0.110643316732956	0.313222867463758
hsa-miR-550*	0.110685535259352	-0.292905418413744
hsa-miR-153	0.118066501599997	-0.294903418413745
hsa-miR-33a	0.118348120875237	-0.178178346843989
hsa-miR-483-3p	0.118348120875237	0.412059484097385
hsa-miR-760	0.118348120875237	-0.379911173525077
hsa-miR-449b	0.119163246342174	-0.303696145527632
hsa-miR-16-2*	0.121229913638096	-0.205614367991622
hsa-miR-183	0.121745907843396	0.537156277754563
hsa-miR-142-3p	0.122579988291718	-0.479426676689957
hsa-miR-455-5p	0.12469160103547	0.552994167330487
hsa-miR-492	0.125540939230525	-2.34423049494907
hsa-miR-1	0.133535901573766	0.137584381266237
hsa-miR-183*	0.133535901573766	-0.0645134914421988
hsa-miR-107	0.142756038740845	0.0846213051213038
hsa-miR-23a*	0.145352617155819	-0.626206055591087
hsa-miR-449a	0.145352617155819	0.331213006230309
hsa-miR-1183	0.152179369303723	-0.357053973192472
hsa-miR-1249	0.153535143669573	-0.443982917162119
hsa-miR-1274b	0.155278103170432	-0.233730239657165
hsa-miR-501-3p	0.15895301612146	-0.617626435517194
hsa-miR-186	0.164266815854633	-0.179907514397118
hsa-miR-149*	0.170931316725097	-0.366311516183127
hsa-miR-130a	0.175542590434229	0.236970040187297
hsa-miR-187*	0.175542590434229	-1.59117015329709
hsa-miR-142-5p	0.177553381943273	-0.615004383486051
hsa-miR-378	0.177553381943273	-0.477620197424319
hsa-miR-615-3p	0.177553381943273	-0.323034142524179
hsa-miR-1202	0.178228604632415	-0.267609342445037
hsa-miR-1305	0.182716731690524	-0.550429209793087
hsa-miR-340*	0.183405289580898	1.0738793635759
hsa-miR-130b	0.187550672694057	-0.361652969256739
hsa-miR-450a	0.205847024735052	0.00928614434164332
hsa-miR-28-5p	0.208227794856543	0.177805024442717
hsa-miR-374b	0.21253096650637	0.111185987175632
hsa-miR-1274a	0.215205257709807	-0.201030065374605
hsa-miR-144*	0.222800792570186	-0.565255384794887
hsa-miR-144	0.225064836508561	0.0177096215788692
hsa-miR-627	0.225348001987359	-0.422450855658357
hsa-miR-190b	0.233697902096228	-0.233369384030015
hsa-miR-7	0.247015343305416	-0.662533651040216
hsa-miR-29a*	0.250510825606637	-0.559688508128775
hsa-miR-141*	0.25080237875871	0.21216742290459
hsa-miR-24-1*	0.252709828655461	0.563568681024483
hsa-miR-1260	0.255707085038646	-0.13653590921891
hsa-miR-498	0.257097405943054	-1.61331173365006
hsa-miR-1271	0.257941082365486	0.126825049722875
hsa-let-7a*	0.260982071673553	-0.185449515902616
hsa-miR-1321	0.262938186569156	-1.86131650313606
hsa-miR-193b*	0.268251676557382	0.67454647850091
hsa-miR-30e	0.278199843350493	0.073433244633844
hsa-miR-193a-5p	0.284890107222437	0.278820637171287
hsa-miR-933	0.294058221034018	-0.0255648056341071
hsa-miR-629	0.29436509408266	0.651790663351865
hsa-miR-320a	0.300082017509268	-0.0706118502659987
hsa-miR-1972	0.302817078459517	-0.361944923365522
hsa-miR-378*	0.306178611540589	-0.163383398146241
hsa-miR-99b	0.308330764922368	-0.125813763993188
hsa-miR-720	0.311727922614929	0.0128884573857982
hsa-miR-21*	0.318273576932198	-0.174594336962128
hsa-miR-21	0.318587688720856	0.162985399768572
hsa-miR-133b	0.362173694055149	0.0753798544723671
hsa-miR-16	0.372136664145634	0.144947836830326
hsa-miR-582-5p	0.377329213422803	-1.37937149494907
hsa-miR-204	0.386821601333008	0.162604050802661
hsa-miR-362-5p	0.415552933118195	-0.289019303061446
hsa-miR-590-5p	0.428632056060728	-0.315237647374159
hsa-miR-223	0.43251260426063	-0.133542352517246
hsa-miR-485-3p	0.43251260426063	-0.243189418413744
hsa-miR-19b-1*	0.43251260426063	0.234415215638251
hsa-miR-598	0.4366111998271	0.0188723812662363
hsa-miR-181a-2*	0.455492741457122	0.159155683351807
hsa-miR-200b*	0.471617360201497	-0.000688851452162652
hsa-miR-376a*	0.471876658570539	-0.039559345000264
hsa-miR-200a*	0.480176136366154	0.40714035898774
hsa-miR-485-5p	0.482048744449741	-0.187203345000264
hsa-miR-320b	0.487981192798599	0.0533782615594329
hsa-miR-664*	0.491496217844987	0.233833215981608
hsa-miR-374a	0.498300431664364	0.11291108462631
hsa-miR-30c-1*	0.504318577175888	0.17018918146235
hsa-miR-202	0.543390899003156	-0.394133034123215
hsa-miR-191*	0.543601730906554	-0.0139178448683191
hsa-miR-30d*	0.547260496223152	-0.274084855658357
hsa-miR-299-3p	0.577213395312643	-0.171517345000265
hsa-miR-23b*	0.578462826286712	0.672134160364087
hsa-miR-29b	0.578462826286712	0.217300997169576
hsa-miR-324-5p	0.58041798071236	0.141837948812138
hsa-miR-1975	0.586816992371917	-0.34317989008696
hsa-miR-193a-3p	0.599513019118646	0.0830716684889649
hsa-miR-370	0.602535932902286	0.512366187889308
hsa-miR-320c	0.602535932902286	-0.0420583909912478
hsa-miR-185	0.604506185618943	-0.0570015198028124
hsa-miR-645	0.610073957994473	-0.166594384794888
hsa-miR-377*	0.612941865302912	-0.0974156258635494
hsa-miR-330-3p	0.626707619098009	0.156799946650255
hsa-miR-628-5p	0.632328762461239	-1.23287895027712
hsa-miR-361-3p	0.637960751978758	-0.136401215573548
hsa-miR-146b-5p	0.640062254764046	-0.303128012258275
hsa-miR-502-3p	0.640062254764046	-0.187309948682701
hsa-miR-22	0.659547821776068	0.0230233509873623
hsa-let-7d*	0.659659469496796	0.266817944729834
hsa-miR-30d	0.685047755781871	0.0269238762515039
hsa-miR-429	0.685047755781871	0.0121067572558069
hsa-miR-454	0.693596743582551	-0.242245192251131
hsa-miR-182	0.700403763119545	0.784261583609713
hsa-miR-532-3p	0.700403763119545	-0.100233219918634
hsa-miR-660	0.700403763119545	0.0273661604343707
hsa-miR-205	0.750113443511862	-0.30115946441271
hsa-miR-25	0.756876234620923	-0.10936079203331
hsa-miR-141	0.761703745100301	-0.0206739438559667
hsa-miR-140-3p	0.780153087134116	0.0362137431897793
hsa-miR-362-3p	0.79476660542625	-0.103148468623841
hsa-miR-455-3p	0.797630005633353	0.335682179972735
hsa-miR-887	0.807355272083475	0.851550663351865
hsa-miR-146a	0.816100732834512	-0.282815720522659
hsa-miR-744	0.819699444602452	0.812475882447432
hsa-miR-15b	0.819699444602452	-0.0461570327364009
hsa-miR-326	0.819699444602452	0.566134705050928
hsa-miR-409-5p	0.832333415183147	-0.0445076258635493
hsa-miR-500*	0.845961175271916	-0.176505882974878
hsa-miR-340	0.846789630903535	0.110792480445852
hsa-miR-532-5p	0.848598505421668	-0.214909296112374
hsa-miR-7-1*	0.856292524122528	1.34104508325228
hsa-miR-622	0.870860816661011	0.199948788691488
hsa-miR-320d	0.879517072540988	0.104325092676715
hsa-miR-34a*	0.88028792799342	-0.269298993769691
hsa-miR-31	0.893594005866092	0.936324322762872
hsa-miR-548q	0.893594005866092	1.41409250959827
hsa-miR-31*	0.901205029263534	1.157476710417
hsa-miR-181a	0.903894132630281	0.0471980359728636
hsa-miR-215	0.917351739451811	1.62670980505093
hsa-miR-505	0.930784379528595	-0.0587268951400524
hsa-miR-198	0.939939981284254	0.220268555393587
hsa-miR-451	0.939939981284254	-0.134949215382244
hsa-miR-200b	0.942212018277654	-0.0525609272288311
hsa-miR-150	0.942212018277654	-0.036182862946071
hsa-miR-203	0.955495515118198	0.552438972661476
hsa-miR-200c	0.959023252094956	0.116116706287327
hsa-miR-425	0.970872649534115	-0.0181867876414025
hsa-miR-154*	0.970872649534115	-0.129082845000264
hsa-miR-221*	0.991731020897321	1.09942549686393
hsa-miR-886-3p	0.993706605864547	0.0340422514241285
hsa-miR-369-5p	0.99951922732613	-0.129082845000264

## Sheet: miRNA DE_c4vs the rest.txt
Additional file 4. P-values and fold-change resulting from testing miRNA differential expression between miRNA cluster 4 versus all other clusters using Wilcoxon rank-sum tests. P-values are corrected for multiple testing using Benjamini-Hochberg false discovery rate correction
miRNA	Wilcoxon rank-sum test adjusted p-value	log2 fold change
hsa-miR-202	1.97819363081478e-21	-3.66473124502822
hsa-miR-939	1.97819363081478e-21	-2.56511709784251
hsa-miR-1471	1.97819363081478e-21	-5.59016218145901
hsa-miR-765	1.97819363081478e-21	-2.75042355316228
hsa-miR-671-5p	2.33466137973432e-21	-2.71366209851805
hsa-miR-483-5p	2.33466137973432e-21	-2.55835536942614
hsa-miR-575	2.33466137973432e-21	-2.81707644466925
hsa-miR-2276	3.53805807834096e-21	-2.27315284045557
hsa-miR-149*	3.53805807834096e-21	-3.81151647770902
hsa-miR-623	4.37890114897847e-21	-2.58015353945446
hsa-miR-188-5p	4.75492214312954e-21	-2.33522382041293
hsa-miR-1207-5p	4.75492214312954e-21	-2.417416330723
hsa-miR-1321	4.7755633107363e-21	-6.73420434101319
hsa-let-7f	4.7755633107363e-21	2.61329323349939
hsa-miR-1183	5.50376264490481e-21	-2.56939881846618
hsa-miR-1826	5.8792900674975e-21	-3.26286936064275
hsa-miR-371-5p	5.8792900674975e-21	-1.81515744884815
hsa-miR-125a-3p	5.8792900674975e-21	-2.80892464986754
hsa-miR-1202	5.8792900674975e-21	-2.42848536017009
hsa-miR-1182	6.39143603453446e-21	-4.10351032303057
hsa-miR-1225-5p	6.39143603453446e-21	-2.24457024124577
hsa-miR-557	6.42909748640785e-21	-1.711085778945
hsa-miR-1275	7.68097031070298e-21	-1.9676055965085
hsa-miR-198	8.4977018326712e-21	-2.72764959439858
hsa-miR-601	9.79076432278205e-21	-2.56802193629603
hsa-miR-370	1.07224424963273e-20	-3.25639868665951
hsa-let-7e	1.39532799889117e-20	2.02475621949956
hsa-let-7d	1.39532799889117e-20	1.87420794117696
hsa-miR-1268	1.47441316288863e-20	-1.93805492954376
hsa-miR-150*	1.5016344802189e-20	-1.78637306049155
hsa-let-7g	1.65376712844469e-20	2.23892994622337
hsa-miR-584	1.82288032851043e-20	-7.05550489290161
hsa-miR-30c-1*	2.37721333971231e-20	-1.44843434635526
hsa-let-7a	2.49231769259986e-20	2.14163737390958
hsa-miR-1915	2.71776030611548e-20	-2.04206989455007
hsa-miR-134	3.24388983539307e-20	-2.02287809821576
hsa-miR-1224-5p	3.97305705759741e-20	-1.88589614247222
hsa-miR-454	4.23049042298822e-20	6.16870790525196
hsa-miR-28-3p	4.28286218011113e-20	-6.89425014842086
hsa-miR-1226*	4.74354893774692e-20	-2.16125948552276
hsa-miR-574-5p	5.53037817895282e-20	-2.35543122539849
hsa-miR-548q	6.44950164266449e-20	-4.01331985890611
hsa-miR-98	6.46141519335866e-20	2.42260986514501
hsa-miR-23a*	7.5405308350466e-20	-3.30837688445445
hsa-miR-638	7.65808156722624e-20	-2.50087654031995
hsa-miR-760	8.39512139236841e-20	-3.43381175659032
hsa-miR-708	1.01835361539823e-19	-6.89860826415184
hsa-miR-718	1.04870925393497e-19	-2.23039049270287
hsa-miR-26b	1.17992810602168e-19	2.366258794063
hsa-miR-610	1.18581236942555e-19	-6.98417696285388
hsa-miR-874	1.22185153383043e-19	-1.36061971539195
hsa-miR-1914*	1.22185153383043e-19	-2.09793968313865
hsa-miR-513b	1.57015592219981e-19	-5.27970956005155
hsa-miR-622	2.08078887379325e-19	-2.90222426780376
hsa-miR-659	2.09462379538977e-19	-6.69427766171875
hsa-miR-625	2.13572509191979e-19	4.49989296847477
hsa-miR-15a	2.45536270967899e-19	1.46335807810491
hsa-miR-572	2.45536270967899e-19	-2.36999169158358
hsa-miR-762	3.17297867652515e-19	-1.63171396538589
hsa-let-7i	3.36171657884838e-19	1.34737406870742
hsa-miR-16	4.45119069740548e-19	1.74159747211965
hsa-miR-564	5.01688770758711e-19	-6.30797872124859
hsa-miR-1975	9.02118468927682e-19	-2.11695802761799
hsa-miR-711	1.32948754877811e-18	-7.08416338582448
hsa-miR-1246	1.42124099013081e-18	-2.77389307112993
hsa-miR-28-5p	1.42124099013081e-18	0.922202497852017
hsa-miR-331-3p	1.52467266281721e-18	1.36683440136248
hsa-miR-513a-5p	2.35410221222761e-18	-3.79584070588739
hsa-miR-936	2.78146272531076e-18	-6.68943896391683
hsa-miR-1249	3.20750657377492e-18	-1.50325627420672
hsa-miR-526b	3.39949346542356e-18	-5.79597239768034
hsa-miR-1299	3.5177314475712e-18	-6.79723249513351
hsa-miR-107	5.03507616969236e-18	1.19584756346856
hsa-miR-665	7.63820010722303e-18	-5.21589879073531
hsa-miR-27a	7.9990843052215e-18	1.02007061748296
hsa-miR-630	8.37813855757385e-18	-2.34741016677485
hsa-miR-550	1.07275275776549e-17	-5.26204631209035
hsa-miR-125a-5p	1.07275275776549e-17	1.78420732425477
hsa-miR-193b*	1.80351292713049e-17	-2.14930935458828
hsa-miR-340*	3.01903612473885e-17	5.30926046313898
hsa-miR-135a*	3.01903612473885e-17	-1.97692607650759
hsa-miR-663	3.81154914925013e-17	-1.55575107455897
hsa-miR-15b	5.27765667378155e-17	1.23164465027463
hsa-miR-324-3p	5.92485547832005e-17	-1.42920794549397
hsa-miR-493	9.19069003573154e-17	-5.79765892569532
hsa-miR-151-5p	1.03089953600843e-16	0.937512675205389
hsa-miR-320a	1.55826126653678e-16	-1.17416164072456
hsa-miR-422a	1.57621141835264e-16	-4.53649391518016
hsa-miR-345	1.98086098673208e-16	-5.01664198571805
hsa-miR-96	2.06187595979982e-16	2.70846940530348
hsa-miR-660	2.37794703696097e-16	1.38720698133166
hsa-miR-877	2.69557087874365e-16	-3.29953235187567
hsa-miR-374a	2.8869221144419e-16	2.83856348983873
hsa-miR-494	3.4037833074358e-16	-2.54357350123264
hsa-miR-103	5.68779158336984e-16	0.926272478511673
hsa-miR-374b	9.41573410065822e-16	1.48396352400773
hsa-miR-222	1.20357891511081e-15	-2.19133514457377
hsa-miR-378	1.71690569069879e-15	-1.73743802532294
hsa-miR-20a	1.79601266497551e-15	1.37742326857471
hsa-miR-125b-2*	2.09780008464699e-15	-1.83396368290058
hsa-miR-183	3.29668966027402e-15	2.46808684023171
hsa-miR-192	3.29668966027402e-15	2.11315639255605
hsa-miR-1228	4.78173970478842e-15	-0.919466468829168
hsa-miR-1290	7.07270698528061e-15	-2.10373204464763
hsa-miR-29b-1*	7.31473996127084e-15	4.2982919152341
hsa-miR-566	9.6929027848009e-15	-4.93757174271912
hsa-miR-590-5p	1.29669645716649e-14	2.39244344823964
hsa-miR-30b	1.60787110799015e-14	1.41531155165503
hsa-miR-29b	1.99234150436181e-14	1.60268715209623
hsa-miR-30c-2*	2.12664179527873e-14	-1.21590411077118
hsa-miR-1305	2.12997133456016e-14	-1.80664041634788
hsa-miR-199a-3p	2.34717390126956e-14	1.76889759742127
hsa-miR-23a	2.53210750253966e-14	0.872807416426598
hsa-miR-20b	3.06798333937643e-14	1.63635065954443
hsa-miR-148a	4.98386772090186e-14	1.52174044970562
hsa-miR-516a-5p	6.61915037480701e-14	-5.62408301213935
hsa-miR-27b	8.16437340762467e-14	0.879095404959691
hsa-miR-1225-3p	1.02736189097542e-13	-1.02633978377445
hsa-miR-200b	1.30503658724708e-13	1.62755986065499
hsa-miR-1909*	1.54139233178605e-13	-5.49955899653426
hsa-miR-1306	1.89580394185456e-13	-5.18108936874458
hsa-miR-648	2.6598657692606e-13	-3.06503486415184
hsa-miR-187*	3.19971382132792e-13	-5.417913266238
hsa-miR-148b	3.62051339298854e-13	0.829871937240316
hsa-miR-365*	3.85491838309302e-13	-2.6230694516522
hsa-miR-24-1*	4.27340711041505e-13	4.9846741819941
hsa-miR-1972	5.29057541492374e-13	-1.86759851003103
hsa-miR-200a	6.22487414611237e-13	1.6352885978271
hsa-miR-513c	7.9299712549919e-13	-4.30486347484262
hsa-miR-455-3p	8.43746146464114e-13	1.69343810322016
hsa-miR-320c	9.42750148690529e-13	-0.897238834001305
hsa-miR-195*	1.52053033261022e-12	-4.63294114302678
hsa-miR-423-5p	1.63275641959505e-12	-1.00534750117335
hsa-miR-320b	2.26159771228113e-12	-0.953807618115274
hsa-miR-605	2.2672910529098e-12	-3.01758484302678
hsa-miR-30d	2.78945775278595e-12	-1.24215745469427
hsa-miR-142-3p	3.17300667019338e-12	1.73135333727641
hsa-miR-17	4.63856885285709e-12	0.976748682203741
hsa-miR-20a*	4.74085270878054e-12	4.62751150003466
hsa-miR-1228*	4.98703072606390e-12	-1.92754445626181
hsa-miR-632	5.09671176989677e-12	-4.83242249999445
hsa-miR-631	7.88356509942068e-12	-5.71023548158646
hsa-miR-664*	7.88356509942068e-12	-1.55226502720203
hsa-miR-662	9.74488102120815e-12	-2.59013351518016
hsa-miR-30e*	1.18094899179337e-11	0.852909635214747
hsa-miR-486-5p	1.31371471324839e-11	-2.58528468813852
hsa-miR-1180	1.50297114503343e-11	-4.45842573005563
hsa-miR-940	1.80117584611037e-11	-0.863706813579138
hsa-miR-365	3.66495881805768e-11	0.773871045533348
hsa-miR-296-5p	3.95622221217108e-11	-3.30852039481175
hsa-miR-146b-5p	4.04028197639046e-11	1.2505070593038
hsa-miR-362-3p	4.44183384474741e-11	3.59830954219903
hsa-miR-126	4.45359968732288e-11	1.43057559850715
hsa-miR-23b	4.63291166028823e-11	0.704361888656757
hsa-miR-21	4.73169975318065e-11	0.969366807591004
hsa-miR-520b	6.07648307225314e-11	-4.36009199999445
hsa-miR-95	6.49537354227978e-11	4.77157583637981
hsa-miR-645	7.81444059149667e-11	-5.86356118179023
hsa-miR-934	8.05265431982816e-11	-3.26446529888771
hsa-miR-128	9.16824966500453e-11	1.02260965374839
hsa-miR-1234	9.36213588024531e-11	-0.838427330254852
hsa-miR-424*	1.1451861366653e-10	-3.66112858145901
hsa-miR-301a	1.70411194738433e-10	1.87585065502681
hsa-miR-617	2.78505866274829e-10	-2.67109277484262
hsa-miR-30c	3.49553236586726e-10	1.10210162721149
hsa-miR-223	4.08699444108177e-10	1.22621413379684
hsa-miR-320d	4.1706095920012e-10	-0.810441721165521
hsa-miR-140-5p	5.11037487444511e-10	0.7626395
hsa-miR-500	5.4477173087042e-10	-2.92777027558682
hsa-miR-34b*	6.33106796384127e-10	0.702904972686437
hsa-miR-139-3p	9.04127497365428e-10	-1.26690567365386
hsa-miR-16-2*	1.11656535007945e-09	3.3765234225067
hsa-miR-338-3p	1.11656535007945e-09	1.26229738086659
hsa-miR-1285	1.495371978865e-09	-1.00555051518016
hsa-miR-197	2.88964219336415e-09	0.597167542995106
hsa-miR-32*	5.52353726284816e-09	-1.09267558456634
hsa-miR-574-3p	6.46942183214629e-09	0.855204157524814
hsa-miR-203	8.4156354734411e-09	5.5787779780678
hsa-miR-602	8.43677335927321e-09	-4.82137076060081
hsa-miR-218	8.45821355953371e-09	4.3411655948382
hsa-miR-1469	9.8093812271632e-09	-1.72939645395415
hsa-miR-1238	1.00755922348757e-08	-0.875510834458815
hsa-miR-34c-5p	1.13074481015298e-08	3.78760991580406
hsa-miR-7	1.53685148579406e-08	3.81622088108453
hsa-miR-501-5p	1.7087800664284e-08	-1.59924546763204
hsa-miR-596	1.79677372632132e-08	-2.77621858456634
hsa-miR-363	2.3384544303021e-08	2.16468722335817
hsa-miR-10a	2.60342457715525e-08	1.34188370189258
hsa-miR-1288	2.60342457715525e-08	-1.90462613182978
hsa-miR-429	2.73580481335594e-08	1.28910697841713
hsa-miR-18a	2.85259426043917e-08	3.36010748287305
hsa-miR-127-3p	2.95096254836851e-08	-1.19657597855213
hsa-miR-424	3.10050586093049e-08	1.14930058622215
hsa-miR-24	3.23260564273458e-08	0.377569700788555
hsa-miR-1208	3.55861936241499e-08	-2.11848949073531
hsa-miR-1977_v14.0	4.00858695750129e-08	-0.663000066774852
hsa-miR-151-3p	4.54852908803146e-08	-0.772968692463095
hsa-miR-498	5.36078783874521e-08	-2.27217100067997
hsa-miR-342-5p	6.9183030543456e-08	1.32924847749003
hsa-miR-33a	7.48481645248946e-08	4.73349888008367
hsa-miR-34a	7.85424998894185e-08	0.604173105228768
hsa-miR-1974_v14.0	7.87489740651901e-08	-1.09965271826853
hsa-miR-299-5p	8.38928957908217e-08	4.67153767359092
hsa-miR-199b-5p	8.53970000850108e-08	1.43037999632618
hsa-miR-10b	1.08164855693467e-07	1.07564540223021
hsa-miR-193a-5p	1.08453652555352e-07	-0.698788662120446
hsa-miR-101	1.18052021971535e-07	0.642354958877506
hsa-miR-182	1.38881055787e-07	3.74928100001313
hsa-miR-18b	1.38881055787e-07	2.3801688254563
hsa-miR-512-3p	1.41341844478844e-07	-1.04897634343642
hsa-miR-140-3p	1.42781187573974e-07	-0.969820441672582
hsa-miR-7-1*	1.44237425399384e-07	4.1287344839596
hsa-miR-181a-2*	1.5010571995392e-07	1.92222480655827
hsa-miR-340	1.51639162246683e-07	4.30089738901717
hsa-miR-1260	1.82906897866591e-07	1.32606471363668
hsa-miR-33b*	1.88944489300709e-07	-2.21864980904772
hsa-miR-145	1.89452341669387e-07	-0.962581096173943
hsa-miR-141*	2.10588742074308e-07	3.638277703495
hsa-miR-92a	2.51653546526334e-07	-0.685521687164844
hsa-miR-423-3p	2.96225109750445e-07	-1.00386649606908
hsa-miR-769-3p	5.35369674166362e-07	-0.952910068744576
hsa-miR-1181	5.36762218658643e-07	-0.973014999551619
hsa-miR-381	5.98617840241169e-07	-1.08326219742693
hsa-miR-377*	6.72043662599727e-07	-0.975419515180156
hsa-miR-191*	8.92156223320895e-07	-0.719353373261351
hsa-miR-744	1.22244563654988e-06	4.33079791518574
hsa-miR-32	1.71508441024818e-06	3.32666745672631
hsa-miR-1973	2.27019662353105e-06	-0.950003187828765
hsa-miR-215	2.60321430420518e-06	4.7375241701868
hsa-miR-221*	3.00283285571397e-06	4.09386565801474
hsa-miR-155	3.41534796827411e-06	0.758909496409609
hsa-miR-195	3.6336298767042e-06	0.944097074455183
hsa-miR-200c	4.55637149188627e-06	0.628500099428159
hsa-miR-193a-3p	4.68752911397522e-06	0.616975316581986
hsa-miR-1229	4.76067845120618e-06	-1.16226345767899
hsa-miR-654-5p	5.09382171988239e-06	-4.96430849513351
hsa-miR-324-5p	6.28522728467747e-06	0.36456277193875
hsa-miR-19a	6.46430449906632e-06	0.758691956564232
hsa-miR-484	7.00030827464007e-06	1.0866889620422
hsa-miR-485-5p	8.18399364224189e-06	-0.959713830663805
hsa-miR-432	8.68746773770651e-06	-1.30528549999991
hsa-miR-582-5p	9.1620216519137e-06	3.78074325934437
hsa-miR-1281	1.1678457085029e-05	-0.869382944270621
hsa-miR-196b	1.17040268626175e-05	0.696683711346462
hsa-miR-650	1.61311990674102e-05	-2.79670099580646
hsa-miR-492	1.77381925471327e-05	-4.570141411447
hsa-miR-22*	1.98598496129638e-05	1.397804272295
hsa-miR-339-3p	2.05218443199599e-05	-0.870616145409413
hsa-miR-425*	2.14661349749301e-05	-0.953713715542154
hsa-miR-1307	2.30065475120418e-05	-1.51275413482305
hsa-miR-892b	2.71637509726619e-05	-3.82444409290161
hsa-miR-184	3.30047752358081e-05	-0.932321483288223
hsa-miR-342-3p	3.72702052014631e-05	0.826960895956257
hsa-miR-485-3p	4.96079610469234e-05	-0.893622799790732
hsa-miR-142-5p	6.3145368291526e-05	1.41579822664067
hsa-miR-542-3p	7.10229753753885e-05	4.47718031386961
hsa-miR-595	7.23965015932666e-05	-0.876335457678987
hsa-miR-181d	8.81309969369112e-05	-0.651305633882642
hsa-miR-21*	9.78024866030357e-05	-0.814871894478991
hsa-miR-551b	0.000100793300058542	1.32449272766381
hsa-miR-452	0.000106242307344133	-4.64650713136049
hsa-miR-145*	0.000125955861245993	1.07584758267246
hsa-miR-149	0.000126179905893131	0.862674200049078
hsa-miR-877*	0.000142079972648719	-0.709914705922419
hsa-miR-502-3p	0.000152951324150751	-0.718827923104837
hsa-miR-933	0.000188767469988034	-0.989742988485405
hsa-miR-299-3p	0.000208546503933057	-0.565942991238274
hsa-miR-25	0.000213462119591044	0.400759842860716
hsa-miR-1274a	0.000254081680756214	1.02519017155104
hsa-miR-150	0.00029238472843049	0.926696110122038
hsa-miR-196a	0.000300740468059704	1.4640443707874
hsa-miR-720	0.000326109219916059	0.97479025846127
hsa-miR-212	0.000342495891417747	-2.01593371610265
hsa-miR-887	0.000343045719316867	-1.54595617415994
hsa-miR-106b	0.000397833050280783	0.572992134695121
hsa-miR-99b	0.000406846182324833	-0.276200988910905
hsa-miR-19b-1*	0.000433677505173873	1.59459053950039
hsa-miR-22	0.000499232662049458	-0.416071976073975
hsa-miR-143	0.000528979941922601	0.454151546512816
hsa-miR-652	0.000546272074098359	0.490995868724526
hsa-miR-132	0.000590484144763214	0.723242609578252
hsa-miR-505	0.000719801705849661	0.597246621702097
hsa-miR-629*	0.000773042794003555	3.71436328915527
hsa-miR-1280	0.000809590536525479	-0.616793438475901
hsa-miR-493*	0.000903913493268802	1.51671215894539
hsa-let-7d*	0.000964891496172599	2.76467952025721
hsa-miR-1825	0.00102464476279987	-1.1383400159355
hsa-miR-31*	0.00114185239036371	3.92645026965442
hsa-miR-500*	0.00126525970726411	-0.583493168139407
hsa-miR-10b*	0.00128092550314464	-0.911449848042718
hsa-miR-9	0.00128092550314464	-0.565942991238274
hsa-miR-126*	0.00135201656984787	3.89431576562868
hsa-miR-409-5p	0.00143352665337535	-0.527430698569829
hsa-miR-627	0.00162337760064151	-0.744701632155963
hsa-miR-382	0.00164088459162922	-0.678388720076464
hsa-miR-190b	0.00173823997215537	-0.554709472088329
hsa-miR-92b	0.00221522235862368	-0.605718515180157
hsa-miR-301b	0.00226942775259122	2.53621327083199
hsa-miR-501-3p	0.00234620483666703	-1.11773466943036
hsa-miR-30a	0.00244754670746332	-0.516747973567076
hsa-miR-146a	0.00254707361834766	0.536806864614622
hsa-miR-505*	0.00288723717654253	2.64266203108699
hsa-miR-143*	0.00310526293001548	-0.606725636318771
hsa-miR-205	0.00330869655018509	-0.488180365521087
hsa-miR-502-5p	0.00350865584314283	1.89635260518825
hsa-miR-769-5p	0.00355944069476556	-0.3767203470052
hsa-miR-361-5p	0.00373178241019041	-0.327510034858932
hsa-miR-181b	0.00403322824920899	-0.609682172247111
hsa-let-7c	0.00446127387493532	0.372788118199512
hsa-miR-224*	0.00478443300675815	-0.802632947286157
hsa-miR-132*	0.00485152144245054	2.76655232446869
hsa-miR-185	0.00502568796896976	0.353697035894796
hsa-miR-30b*	0.00550061698325635	-0.488111027289001
hsa-miR-214	0.0057316968185731	0.307500304827431
hsa-miR-1237	0.00602177447889839	-0.739554491883132
hsa-miR-181a	0.00620693440088788	-0.467098566718528
hsa-miR-449b	0.00695146853221225	-0.555707991238274
hsa-miR-548c-5p	0.00707419404482729	-0.586058412378788
hsa-miR-181a*	0.00719886045225826	0.51265107160641
hsa-miR-93	0.0085878418214833	0.2559397201778
hsa-miR-425	0.00887814736147819	0.393807151695328
hsa-miR-1274b	0.00903056542631654	0.501175625819263
hsa-miR-886-3p	0.0102102580927278	-0.438988489127787
hsa-miR-33b	0.0117073804020569	1.78219495027712
hsa-miR-1271	0.0120417843429118	3.14028303551214
hsa-miR-335	0.0143932462585199	0.893317936736427
hsa-miR-326	0.0172709485512295	2.95880099194411
hsa-miR-29c	0.0175431504400269	0.448783710135335
hsa-miR-362-5p	0.0187702863642635	0.262368769001321
hsa-let-7b	0.0194895394981065	0.310990888975506
hsa-miR-376a	0.0195023847378794	-0.417245497279055
hsa-miR-337-5p	0.0198046892044445	3.45947987865026
hsa-miR-133b	0.020111045842064	-0.603220711346899
hsa-miR-369-5p	0.0215698620138587	-0.509361145409413
hsa-miR-224	0.0239229449789932	0.858429827786649
hsa-miR-487b	0.0245010802436307	3.63826282506464
hsa-miR-205*	0.0245158498129672	-0.607012441881769
hsa-miR-550*	0.0269034640740575	-0.448906514646476
hsa-miR-17*	0.0274940947953124	0.233330852767922
hsa-miR-125b	0.0279973231996123	-0.328519051705766
hsa-miR-766	0.0300392944654205	-0.320706555500885
hsa-miR-532-3p	0.0300557045358979	0.0316528654891607
hsa-miR-654-3p	0.0305983278587911	0.558464670212346
hsa-miR-139-5p	0.0318006155793663	-1.02684785210784
hsa-miR-153	0.033269813882326	-0.464957412378787
hsa-miR-214*	0.0346781082559172	0.314238293829926
hsa-miR-1308	0.040231778714515	-0.173618468924609
hsa-miR-194	0.0427235059208467	0.438920055409888
hsa-miR-1	0.0551854729992778	0.280574265983243
hsa-miR-154*	0.0621985725385885	-0.448776730055627
hsa-miR-186	0.0670029648305268	-0.1464273836501
hsa-miR-29a	0.0745458538811985	0.174804661223554
hsa-let-7a*	0.0782249742944716	-0.436438947286157
hsa-miR-92a-1*	0.0818065379892671	-0.417353648144229
hsa-miR-31	0.0857700067406425	3.05703561023206
hsa-miR-483-3p	0.0873015522076517	-0.359502494967665
hsa-miR-152	0.0960727148675181	0.215381651969767
hsa-miR-545	0.100575107727441	0.148938467632149
hsa-miR-615-3p	0.103767083856761	-0.462783355965029
hsa-miR-373*	0.1040652073926	2.18098402817471
hsa-miR-497	0.112402514202519	-0.11507891594033
hsa-miR-489	0.134032922930442	0.240124798622114
hsa-miR-376a*	0.144368605305192	-0.450998113639241
hsa-miR-628-5p	0.148191559618894	1.19226211690875
hsa-miR-200c*	0.175075805181906	-0.404876897680335
hsa-miR-409-3p	0.183558066217523	0.31282183159582
hsa-miR-26a	0.188583678802364	-0.12279611586548
hsa-miR-539	0.189001737823707	-0.317982716102649
hsa-miR-450a	0.196997530356102	0.191611166246815
hsa-miR-200b*	0.221533420744201	0.128749227102472
hsa-miR-455-5p	0.234280904652544	3.08765629165639
hsa-miR-141	0.243588468424768	0.391910212457879
hsa-miR-330-3p	0.246870472340417	-0.345339342561891
hsa-miR-376c	0.250751244291344	-0.0820600426109796
hsa-miR-532-5p	0.254094002807958	-0.238908496143354
hsa-miR-30d*	0.258629050748686	-0.500892441881769
hsa-miR-636	0.268563817590614	-0.153765836392335
hsa-miR-130a	0.270248389892756	0.361160064916758
hsa-miR-361-3p	0.273751743530748	-0.17120749565137
hsa-miR-144*	0.287798596181471	0.000593999320026781
hsa-miR-136*	0.293974853565714	0.376815907098395
hsa-miR-135b	0.323355696703727	0.880083374463651
hsa-miR-200a*	0.323864346228734	0.232256937285743
hsa-miR-9*	0.333262246594064	-0.36861653451182
hsa-miR-451	0.34423061726158	0.564110378961972
hsa-miR-204	0.351834891410595	0.141478381649448
hsa-miR-503	0.380151642134832	0.0676643994792886
hsa-miR-130b	0.389728607465392	0.152524823879939
hsa-miR-598	0.390245863258546	0.107737939399187
hsa-miR-136	0.393049546464646	-0.16625820262886
hsa-miR-664	0.395861991010759	-0.178903948380729
hsa-miR-23b*	0.412664559203981	2.03677704917979
hsa-miR-410	0.419489933952003	-0.199039841013189
hsa-miR-449a	0.431987032900061	0.386985594477524
hsa-miR-629	0.437349004125243	1.10541660659743
hsa-miR-181c*	0.439485623679428	0.0704456864835965
hsa-miR-378*	0.44652275350593	1.82559042721183
hsa-miR-30e	0.466925557649506	0.112096311502374
hsa-miR-199a-5p	0.493859921585313	0.0518162002433811
hsa-miR-379	0.498688656956604	-0.157297585141496
hsa-miR-375	0.511421700706659	0.00373819989318768
hsa-miR-495	0.523000000956759	0.072886647088473
hsa-miR-30a*	0.523000000956759	0.0864496695297932
hsa-miR-542-5p	0.561471293657779	0.373312120730958
hsa-miR-328	0.60884110769911	0.532522451724941
hsa-miR-99a	0.618837657337814	0.108091272386549
hsa-miR-758	0.634703031060755	0.0759944374271337
hsa-miR-29c*	0.659556813745203	0.31171326118776
hsa-miR-100	0.664846685286981	0.0802777644595296
hsa-miR-221	0.67311844181285	0.011856133578573
hsa-miR-181c	0.68639158426429	0.0912622827644938
hsa-miR-210	0.704756296260756	-0.387938994370239
hsa-miR-377	0.728327935271696	0.232389096062212
hsa-miR-183*	0.776871074526068	0.880516176688472
hsa-miR-34a*	0.835669883782469	-0.223342001934486
hsa-miR-193b	0.859033625611449	-0.287469927549881
hsa-miR-1979	0.86226811382009	0.0723083522935626
hsa-miR-19b	0.905867415441042	-0.06375895453295
hsa-miR-29a*	0.942104775054118	-0.069817240865342
hsa-miR-144	0.96869233273575	2.97907124309665
hsa-miR-154	0.991995719064885	0.0162764223534464
