# Supplementary material for: Integrative clustering reveals a novel split in the luminal A subtype of breast cancer with impact on outcome
Source: Breast Cancer Res. 2017 Mar 29;19:44. doi: 10.1186/s13058-017-0812-y (PMC5372339; doi:10.1186/s13058-017-0812-y)
Supplement: Supplementary file 6 — P-values and statistics from analysis of variance identifying the top 500 pathway entities defining the seven PARADIGM clusters. (XLSX 39 kb) [file 13058_2017_812_MOESM6_ESM.xlsx]

## Sheet: IPLs_defining_7_clusters
PathwayEntity	Rank	FDR	P-value	F-statistic	Deg. Freedom
GTF2H2	1	1.604e-144	3.208e-147	444.41	6
Dyskerin	2	1.227e-128	4.908e-131	336.6	6
Myc/Max_heterodimer_(complex)	3	7.779e-128	4.668e-130	330.89	6
MYC/Max/DNA_replication_preinitiation_complex_(complex)	4	1.16e-120	9.277e-123	290.87	6
MYC/Max/PML4_(complex)	5	3.752e-119	3.752e-121	282.64	6
MYC/Max/p14ARF_(complex)	6	1.393e-116	1.671e-118	269.5	6
MYC/Max/RPL11_(complex)	7	3.327e-116	4.657e-118	267.34	6
MIR17_(miRNA)	8	2.919e-114	1.274e-115	255.79	6
MIR26A2_(miRNA)	9	2.919e-114	1.274e-115	255.79	6
MIR9-3_(miRNA)	10	2.919e-114	1.274e-115	255.79	6
MIR26B_(miRNA)	11	2.919e-114	1.274e-115	255.79	6
MIR23B_(miRNA)	12	2.919e-114	1.274e-115	255.79	6
MIR141_(miRNA)	13	2.919e-114	1.274e-115	255.79	6
MIR338_(miRNA)	14	2.919e-114	1.274e-115	255.79	6
MIR26A1_(miRNA)	15	2.919e-114	1.274e-115	255.79	6
MIR429_(miRNA)	16	2.919e-114	1.274e-115	255.79	6
MIRLET7G_(miRNA)	17	2.919e-114	1.274e-115	255.79	6
MIR22_(miRNA)	18	2.919e-114	1.274e-115	255.79	6
MIR146A_(miRNA)	19	2.919e-114	1.274e-115	255.79	6
MIR200A_(miRNA)	20	2.919e-114	1.274e-115	255.79	6
DLEU2_(rna)	21	2.919e-114	1.284e-115	255.77	6
DLEU1_(rna)	22	2.919e-114	1.284e-115	255.77	6
MYC/Max/HDAC3_(complex)	23	1.126e-107	5.181e-109	226.52	6
MYC/Max/P-TEFb_(complex)	24	1.371e-107	6.579e-109	226.08	6
Fbw7-alpha/USP28_(complex)	25	3.954e-106	1.977e-107	219.93	6
MYC/Max/Cbp/p300_(complex)	26	1.668e-99	8.675e-101	193.95	6
MYC	27	2.29e-96	1.248e-97	182.49	6
MAX-2	28	2.29e-96	1.328e-97	182.39	6
MAX-3	29	2.29e-96	1.328e-97	182.39	6
MYC/Max/NF-Y_(complex)	30	1.396e-95	8.375e-97	179.57	6
rRNA_transcription_(abstract)	31	1.653e-92	1.025e-93	169.01	6
MAX	32	1.475e-90	9.437e-92	162.55	6
MYC/Max/HBP1_(complex)	33	1.635e-84	1.079e-85	143.77	6
MYC/Max_(complex)	34	3.304e-82	2.247e-83	137.03	6
MYC/Max/PIM1_(complex)	35	3.55e-82	2.485e-83	136.91	6
MIZ-1/p300_(complex)	36	3.182e-76	2.291e-77	120.62	6
MYC/Max/TRRAP/TIP60/TIP49A/TIP49B/BAF53_(complex)	37	4.254e-70	3.148e-71	105.33	6
mRNA_Complex_with_a_Premature_Termination_Codon_Preceding_an_Exon_Junction_(complex)	38	4.952e-68	3.863e-69	100.44	6
mRNA_Complex_with_a_Premature_Termination_Codon_Not_Preceding_an_Exon_Junction_(complex)	39	4.952e-68	3.863e-69	100.44	6
MIZ-1/IRF8_(complex)	40	2.121e-66	1.697e-67	96.7	6
SMAD2-3/SMAD4/MYC/Max/MIZ-1_(complex)	41	4.041e-64	3.314e-65	91.64	6
EIF4G1	42	6.231e-61	5.234e-62	84.86	6
NPM1	43	1.289e-60	1.109e-61	84.19	6
UBTF	44	3.586e-59	3.155e-60	81.22	6
PDCD10	45	3.594e-59	3.235e-60	81.2	6
PRDX3	46	2.502e-58	2.302e-59	79.5	6
Smad3/MYC_(complex)	47	1.534e-56	1.442e-57	75.97	6
E2/ERA_(dimer)/NEDD8/UBC12/UBA3_(complex)	48	3.246e-54	3.117e-55	71.53	6
ERA/PP32_(complex)	49	6.98e-54	6.841e-55	70.9	6
E2/ERA_(dimer)/REA_(complex)	50	8.242e-52	8.242e-53	67.09	6
MYC/Max/MIZ-1_(complex)	51	8.988e-52	9.168e-53	67	6
E2/ERA_(dimer)/DP97_(complex)	52	3.298e-51	3.43e-52	65.98	6
ERBB4s80/ESR1_(complex)	53	6.499e-51	6.889e-52	65.44	6
ERA/STAT5A_(complex)	54	1.512e-50	1.633e-51	64.77	6
E2/ERA_(dimer)/PCNA_(complex)	55	1.634e-50	1.798e-51	64.7	6
LDHA	56	1.813e-50	2.031e-51	64.61	6
E2/ERA_(dimer)/LCOR_(complex)	57	1.838e-50	2.096e-51	64.58	6
ESR1_homodimer_(complex)	58	1.959e-50	2.273e-51	64.52	6
ER_alpha/Oestrogen_(complex)	59	2.001e-50	2.361e-51	64.49	6
TCR-delta	60	5.691e-50	6.829e-51	63.68	6
MYC/Max/MIZ-1/DNMT3A/GFI1_(complex)	61	7.382e-50	9.006e-51	63.47	6
Estrogen/Estrogen/ER_alpha/ER_alpha/CoA_(complex)	62	7.82e-50	9.697e-51	63.42	6
ERA/TAF1B_(complex)	63	1.152e-49	1.452e-50	63.11	6
ERA/SMRT_(complex)	64	1.836e-49	2.351e-50	62.75	6
ESR1/estrogen_(complex)	65	2.011e-49	2.614e-50	62.67	6
lactate_dehydrogenase_A4_complex_(complex)	66	3.056e-49	4.034e-50	62.34	6
HJURP_Complex_(without_CENPA-H4_tetramer)_(complex)	67	3.587e-49	4.807e-50	62.21	6
ERA/MRF1_(complex)	68	7.749e-49	1.054e-49	61.62	6
TFRC	69	1.381e-48	1.905e-49	61.18	6
E2/ERA_(dimer)/POU4F2_(complex)	70	2.235e-48	3.129e-49	60.81	6
Estrogen/ER_alpha_(complex)	71	2.368e-48	3.363e-49	60.76	6
E2/ERA_(dimer)/BRCA1_(complex)	72	2.542e-48	3.66e-49	60.69	6
ESR1	73	3.102e-48	4.529e-49	60.54	6
E2/ERA_(dimer)/TIF2_(complex)	74	4.036e-48	5.973e-49	60.33	6
E2/ERA_(dimer)_(complex)	75	6.791e-48	1.019e-48	59.94	6
Phosphorylated_UBF-1/rDNA_promoter_(complex)	76	8.579e-48	1.304e-48	59.76	6
E2/ERA_(complex)	77	1.559e-47	2.401e-48	59.31	6
Estrogen/Estrogen/ER_alpha/ER_alpha_(complex)	78	3.088e-47	4.818e-48	58.8	6
MYC/Max/TRRAP/GCN5/STAF65G/SPT3/TAF9/TAF10/TAF12/core_Mediator_(complex)	79	3.749e-47	5.923e-48	58.65	6
ERA/HET_(complex)	80	3.911e-47	6.258e-48	58.61	6
ERA/NCOR1_(complex)	81	6.107e-47	9.894e-48	58.28	6
MYB	82	6.939e-47	1.138e-47	58.18	6
E2/ERA_(dimer)/Src-1_(complex)	83	8.122e-47	1.348e-47	58.05	6
JUN/FOS/TCF4/beta_catenin_(complex)	84	9.438e-47	1.586e-47	57.94	6
E2/ERA/ERB_(complex)	85	1.285e-46	2.184e-47	57.71	6
HMGA1	86	1.506e-46	2.59e-47	57.58	6
E2/ERA_(dimer)/PDI_(complex)	87	2.448e-46	4.26e-47	57.22	6
E2/ERA_(dimer)/POU4F1_(complex)	88	2.929e-46	5.156e-47	57.09	6
P04439	89	8.38e-46	1.492e-46	56.33	6
CCT/TriC(ATP)/unfolded_tubulin_complex_(complex)	90	1.083e-45	1.95e-46	56.14	6
a-cMyb_(family)	91	1.46e-45	2.657e-46	55.92	6
Estrogen/ER_alpha/PELP1_(complex)	92	1.933e-45	3.557e-46	55.71	6
E2/ERA_(dimer)/MED1_(complex)	93	2.044e-45	3.802e-46	55.66	6
Myb/CYP-40_(complex)	94	5.788e-45	1.088e-45	54.92	6
UBF-1/rDNA_Promoter_(complex)	95	1.151e-44	2.187e-45	54.43	6
NBN	96	1.177e-44	2.26e-45	54.41	6
HMG1/Y_(family)	97	1.517e-44	2.943e-45	54.22	6
ERA/SMAD4_(complex)	98	1.552e-44	3.042e-45	54.2	6
JUN/FOS/CRTC1_(complex)	99	1.593e-44	3.154e-45	54.18	6
ERA/NR0B2_(complex)	100	1.935e-44	3.87e-45	54.03	6
E2/ERA_(dimer)/DAX-1_(complex)	101	1.96e-44	3.959e-45	54.02	6
ERA/HDAC4_(complex)	102	2.319e-44	4.731e-45	53.89	6
JUN/FOS/RACO-1_(complex)	103	3.232e-44	6.657e-45	53.66	6
48S/S6_(complex)	104	4.641e-44	9.654e-45	53.4	6
Nucleolar_phosphoprotein_B23_(family)	105	5.539e-44	1.163e-44	53.27	6
JUN	106	7.811e-44	1.656e-44	53.02	6
JUN/FOS/TRIP6_(complex)	107	1.08e-43	2.311e-44	52.79	6
JUN/JUN-FOS/p300_(complex)	108	1.089e-43	2.352e-44	52.78	6
ERA-ERB_(family)	109	1.508e-43	3.287e-44	52.55	6
HDAC4/ER_alpha_(complex)	110	1.691e-43	3.72e-44	52.47	6
JUN_(dimer)_(complex)	111	2.597e-43	5.765e-44	52.17	6
JUN/FOS/GR/TRIP6/cortisol/GR_alpha_(dimer)_(complex)	112	2.738e-43	6.132e-44	52.12	6
CCT/TriC(ADP)_(complex)	113	4.91e-43	1.119e-43	51.71	6
CCT/TriC(ATP)_(complex)	114	4.91e-43	1.119e-43	51.71	6
HMGA1-2	115	5.023e-43	1.155e-43	51.69	6
NPM1-2	116	6.845e-43	1.588e-43	51.47	6
TfR1_dimer_(complex)	117	8.313e-43	1.945e-43	51.34	6
JUN/NFAT1-c-4/p21SNFT_(complex)	118	9.089e-43	2.145e-43	51.27	6
E2/ERA_(dimer)/AIB1_(complex)	119	1.504e-42	3.58e-43	50.92	6
SKI/SIN3a/NCoR1/TIF1B/Myb_(complex)	120	2.282e-42	5.476e-43	50.64	6
LKB1/ER_alpha_(complex)	121	2.344e-42	5.674e-43	50.61	6
AP-1(cJun/cFos)_phosphorylated_(complex)	122	2.556e-42	6.237e-43	50.55	6
RB1/JUN_(complex)	123	2.637e-42	6.487e-43	50.52	6
Max/c-MYC_(complex)	124	2.895e-42	7.179e-43	50.45	6
SMAD3/SMAD4/JUN/FOS_(complex)	125	3.423e-42	8.556e-43	50.33	6
Q6IE27	126	4.702e-42	1.185e-42	50.12	6
transcription_from_RNA_polymerase_III_promoter_(abstract)	127	6.006e-42	1.525e-42	49.95	6
dehydrogenase	128	6.277e-42	1.607e-42	49.91	6
p53/MYB/SIN3A_(complex)	129	6.539e-42	1.687e-42	49.88	6
JUN/FOS/GATA2_(complex)	130	7.642e-42	1.987e-42	49.77	6
NFAT1-c-4/ICER1_(complex)	131	1.422e-41	3.727e-42	49.35	6
PGR-2	132	2.433e-41	6.423e-42	48.99	6
JUN/JUN-FOS/RACO-1_(complex)	133	3.473e-41	9.239e-42	48.74	6
ERA/MTA1/HDAC1/LMO4_(complex)	134	5.61e-41	1.504e-41	48.42	6
Myb/GATA1_(complex)	135	6.827e-41	1.843e-41	48.29	6
ATF2/JUN_(complex)	136	7.574e-41	2.075e-41	48.21	6
AP-1_heterodimer_phosphorylated_(complex)	137	7.574e-41	2.075e-41	48.21	6
JUN/JUN-FOS/BAG1_(complex)	138	7.889e-41	2.177e-41	48.18	6
JNK_cascade_(abstract)	139	8.147e-41	2.265e-41	48.15	6
JUN-FOS_(family)	140	8.705e-41	2.437e-41	48.1	6
c-JUN/ATF-2_(complex)	141	9.771e-41	2.756e-41	48.02	6
ATF2/c-Jun_(complex)	142	1.019e-40	2.894e-41	47.99	6
ATP5J	143	1.128e-40	3.225e-41	47.92	6
JUN/JUN-FOS_(complex)	144	1.295e-40	3.73e-41	47.82	6
ribosome_biogenesis_(abstract)	145	1.545e-40	4.481e-41	47.7	6
EIF-4E/EIF-4G/EIF-4A/eIF-4B/RNA_strand_(complex)	146	1.621e-40	4.733e-41	47.67	6
5.8_S_rRNA_(rna)	147	1.701e-40	5e-41	47.63	6
NFAT1-c-4/PPARG_(complex)	148	2.127e-40	6.297e-41	47.48	6
H2AFZ	149	2.203e-40	6.564e-41	47.45	6
E2/ERA_(dimer)/ERAP140_(complex)	150	2.849e-40	8.548e-41	47.28	6
Translatable_mRNA_Complex_(complex)	151	3.264e-40	9.859e-41	47.19	6
E2/ERA-ERB_(dimer)_(complex)	152	5.123e-40	1.557e-40	46.89	6
CFLAR	153	1.136e-39	3.475e-40	46.37	6
p53_(tetramer)_(complex)	154	1.514e-39	4.662e-40	46.18	6
bZip_(family)	155	1.932e-39	5.99e-40	46.02	6
HES1/Myb_(complex)	156	2.359e-39	7.361e-40	45.88	6
Fra2/JUN_(complex)	157	2.612e-39	8.202e-40	45.81	6
JUN/ATF2_(complex)	158	3.808e-39	1.203e-39	45.57	6
XBP1	159	4.884e-39	1.553e-39	45.4	6
POLR3D	160	6.037e-39	1.932e-39	45.26	6
JUN/FOS_(complex)	161	6.643e-39	2.139e-39	45.2	6
apoptosis_(abstract)	162	1.627e-38	5.271e-39	44.62	6
JUN/JUN-FOS/JAB1_(complex)	163	3.835e-38	1.25e-38	44.07	6
TOP2A	164	4.255e-38	1.396e-38	44	6
CCT/TriC/substrate_complex_(complex)	165	4.937e-38	1.629e-38	43.91	6
NFAT1/JUN/FOS_(complex)	166	5.802e-38	1.926e-38	43.8	6
ER_alpha/Gai/GDP/Gbeta_gamma_(complex)	167	7.797e-38	2.604e-38	43.61	6
JUN/FOS/NFAT1-c-4_(complex)	168	1.068e-37	3.59e-38	43.41	6
PP2A-Bprime_(complex)	169	1.632e-37	5.518e-38	43.14	6
U7_snRNP/ZFP100_Complex_(complex)	170	1.652e-37	5.615e-38	43.13	6
RELA/p50/ATF-2/IRF/c-JUN/HMG1_(complex)	171	1.973e-37	6.749e-38	43.01	6
ERM/c-JUN_(complex)	172	2.565e-37	8.824e-38	42.85	6
U1_snRNP/U2_snRNP/U4_snRNP/U5_snRNP/U6_snRNP/pre-mRNA_(complex)	173	2.998e-37	1.037e-37	42.74	6
p53_(tetramer)/SP1_(complex)	174	4.801e-37	1.671e-37	42.45	6
GAPDH	175	5.256e-37	1.84e-37	42.39	6
CBX4	176	1.004e-36	3.535e-37	41.98	6
JUN/CREB1_(complex)	177	1.013e-36	3.586e-37	41.97	6
HBG2	178	1.11e-36	3.95e-37	41.91	6
PSMD1	179	1.164e-36	4.166e-37	41.88	6
JUN/ATF3_(complex)	180	1.349e-36	4.857e-37	41.79	6
E2/ER_alpha_(dimer)_(complex)	181	1.944e-36	7.038e-37	41.56	6
JUN/Cbp_(complex)	182	2.085e-36	7.588e-37	41.51	6
EIF-4E/EIF-4G/EIF-4A_(complex)	183	2.118e-36	7.752e-37	41.5	6
HSP90AA1	184	2.347e-36	8.635e-37	41.43	6
snRNP_Sm_core_complex_(complex)	185	2.438e-36	9.02e-37	41.4	6
U2_snRNP_(complex)	186	2.88e-36	1.071e-36	41.3	6
Myb/Cbp_(complex)	187	3.339e-36	1.249e-36	41.2	6
CCT/TriC(ADP)-associated_non-native_tubulin_(complex)	188	3.811e-36	1.433e-36	41.12	6
U1_snRNP/U2_snRNP/pre-mRNA_(complex)	189	4.015e-36	1.518e-36	41.08	6
U6_ATAC_snRNP_(complex)	190	6.22e-36	2.389e-36	40.81	6
U4_ATAC_snRNP_(complex)	191	6.22e-36	2.389e-36	40.81	6
U11_snRNP_(complex)	192	6.22e-36	2.389e-36	40.81	6
TIP49A/TIP49B_(complex)	193	1.224e-35	4.724e-36	40.39	6
U7_snRNP-specific_Sm_core_complex_(complex)	194	1.81e-35	7.023e-36	40.15	6
PPP2R4	195	1.923e-35	7.502e-36	40.11	6
FEN1/PCNA_complex_(complex)	196	2.345e-35	9.194e-36	39.99	6
CDK4/CYCLIN_D1/PCNA_(complex)	197	2.661e-35	1.048e-35	39.91	6
SUPT16H	198	3.654e-35	1.447e-35	39.71	6
CCT7	199	5.733e-35	2.282e-35	39.44	6
dNp63a_(tetramer)_(complex)	200	9.296e-35	3.718e-35	39.14	6
AP-1/Ets1/Ets2_(complex)	201	1.094e-34	4.399e-35	39.04	6
CHCHD3	202	1.297e-34	5.24e-35	38.94	6
IREB2	203	1.474e-34	5.985e-35	38.86	6
JUN/FOS/NFAT1_(complex)	204	1.599e-34	6.524e-35	38.81	6
Cyclin_G1/PP2A-Bprime_(complex)	205	1.761e-34	7.219e-35	38.74	6
E2_Ubiquitin-conjugating_enzyme_(family)	206	2.187e-34	9.012e-35	38.61	6
Spliceosomal_m3G_capped_snRNA_loaded_with_the_SM_complex_(complex)	207	2.35e-34	9.729e-35	38.57	6
lactate_dehydrogenase_complex_(family)	208	3.019e-34	1.256e-34	38.41	6
DUSP1	209	4.856e-34	2.03e-34	38.13	6
Myb/MAF_(complex)	210	5.086e-34	2.136e-34	38.1	6
Partially_Deadenylated_mRNA_Complex_(complex)	211	5.971e-34	2.52e-34	38	6
dNp63a_(tetramer)/p14ARF_(complex)	212	6.444e-34	2.732e-34	37.95	6
AUF1-_and_signal_transduction-regulated_complex_(ASTRC)_(complex)	213	6.518e-34	2.777e-34	37.94	6
actin/tubulin-bound_CCT/TriC(ADP)_(complex)	214	8.063e-34	3.451e-34	37.81	6
UBE2N	215	1.057e-33	4.545e-34	37.65	6
WNT5A	216	1.165e-33	5.032e-34	37.59	6
LSM4	217	2.285e-33	9.917e-34	37.19	6
Transcription_factors_(family)	218	3.976e-33	1.733e-33	36.86	6
RELA/p50/ATF-2/IRF/c-JUN/HMG1/PCAF_(complex)	219	5.259e-33	2.303e-33	36.7	6
FAS	220	5.338e-33	2.349e-33	36.68	6
MYC/Max/MIZ-1/ZO2_(complex)	221	7.559e-33	3.341e-33	36.48	6
G2/M_transition_DNA_damage_checkpoint_(abstract)	222	1.39e-32	6.172e-33	36.12	6
YEATS4	223	1.418e-32	6.323e-33	36.11	6
PSMA5	224	1.596e-32	7.152e-33	36.03	6
regulation_of_cell_cycle_(abstract)	225	1.93e-32	8.687e-33	35.92	6
FAS_(trimer)/LFG_(complex)	226	1.999e-32	9.034e-33	35.9	6
PDK1/Src/Hsp90_(complex)	227	2.141e-32	9.722e-33	35.86	6
PIM1/p100/Myb_(complex)	228	2.281e-32	1.04e-32	35.82	6
NSUN2/NPM1/Nucleolin_(complex)	229	3.091e-32	1.416e-32	35.64	6
ABCA3	230	3.507e-32	1.613e-32	35.56	6
NECAP1	231	4.165e-32	1.924e-32	35.46	6
Golgi-associated_Vesicle_Destined_Cargo_(family)	232	4.207e-32	1.96e-32	35.45	6
Golgi-associated_Vesicle_Cargo_(family)	233	4.207e-32	1.96e-32	35.45	6
PPP2R1A/PPP2CA_(complex)	234	4.641e-32	2.172e-32	35.39	6
SP1/c-FOS/c-JUN/ETS/c/EBP-alpha_(complex)	235	4.948e-32	2.326e-32	35.35	6
p53_(tetramer)/NF-Y_(complex)	236	5.578e-32	2.633e-32	35.28	6
MIR34A_(miRNA)	237	7.911e-32	3.75e-32	35.08	6
AP1_(complex)	238	8.288e-32	3.945e-32	35.05	6
SFRP1	239	1.112e-31	5.314e-32	34.88	6
PTBP1	240	1.133e-31	5.44e-32	34.86	6
FOS	241	1.322e-31	6.37e-32	34.77	6
Myb/PAX5/LEF1_(complex)	242	1.447e-31	7.004e-32	34.72	6
NME2	243	2.062e-31	1.002e-31	34.51	6
TP63-2	244	3.178e-31	1.551e-31	34.26	6
RPL11	245	3.794e-31	1.859e-31	34.16	6
HJURP/CENPA_Complex_(complex)	246	5.486e-31	2.699e-31	33.95	6
EIF-4E/EIF-4G/EIF-4A/eIF-4B/RNA_strand/eIF3/40s_Ribosome_subunit_(complex)	247	5.553e-31	2.743e-31	33.94	6
FAS_(trimer)_(complex)	248	5.75e-31	2.854e-31	33.92	6
JUN/FOSB_(complex)	249	5.75e-31	2.864e-31	33.92	6
Active_RNA_Polymerase_I_(complex)	250	6.118e-31	3.059e-31	33.88	6
RELA/p50/ATF-2/IRF/c-JUN/HMG1/PCAF/CBP_(complex)	251	9.521e-31	4.779e-31	33.63	6
XBP1-2	252	1.256e-30	6.332e-31	33.47	6
TL_phenol_transferase_1A3_homodimer_(complex)	253	1.628e-30	8.239e-31	33.32	6
Rev/importin-beta/B23/Ran-GTP_complex_(complex)	254	1.636e-30	8.312e-31	33.31	6
20S_Proteasome_(complex)	255	1.873e-30	9.553e-31	33.24	6
nucleoside_diphosphate_kinase_B_hexamer_(complex)	256	2.143e-30	1.097e-30	33.16	6
TSC2	257	2.145e-30	1.103e-30	33.15	6
TSC1/p-S1387-TSC2_(complex)	258	2.273e-30	1.173e-30	33.12	6
hBUBR1/hBUB3/MAD2*_complex_(complex)	259	2.873e-30	1.488e-30	32.99	6
PABP/EIF-4F_(complex)	260	3.209e-30	1.669e-30	32.92	6
RUVBL1	261	3.323e-30	1.735e-30	32.9	6
PCNA_homotrimer_(complex)	262	3.449e-30	1.807e-30	32.88	6
CKAP5	263	4.473e-30	2.353e-30	32.73	6
PLA2G4B	264	4.761e-30	2.524e-30	32.69	6
SULT1A3	265	4.761e-30	2.524e-30	32.69	6
NCOA62/TSC2/TRAP220_(complex)	266	5.787e-30	3.079e-30	32.58	6
SMC3	267	6.839e-30	3.652e-30	32.48	6
lactate_dehydrogenase_A2B2_complex_(complex)	268	7.209e-30	3.893e-30	32.45	6
lactate_dehydrogenase_A3B_complex_(complex)	269	7.209e-30	3.893e-30	32.45	6
lactate_dehydrogenase_AB3_complex_(complex)	270	7.209e-30	3.893e-30	32.45	6
P55269	271	7.914e-30	4.289e-30	32.39	6
TP53	272	8.888e-30	4.835e-30	32.33	6
CLP1	273	9.177e-30	5.011e-30	32.31	6
PRKAG1	274	9.284e-30	5.087e-30	32.3	6
FASL/FAS_Receptor_monomer_(complex)	275	1.017e-29	5.596e-30	32.25	6
CYR61	276	1.02e-29	5.631e-30	32.24	6
MAD2L1	277	1.056e-29	5.851e-30	32.22	6
GREB1	278	1.262e-29	7.019e-30	32.12	6
FASL/FAS_Receptor_Trimer_(complex)	279	1.424e-29	7.946e-30	32.05	6
YIPF6	280	1.49e-29	8.345e-30	32.02	6
p53_(tetramer)/Drosha/DGCR8/p68_helicase_(complex)	281	2.012e-29	1.131e-29	31.85	6
Adenine_nucleotide_translocator_homodimer_(family)	282	2.233e-29	1.26e-29	31.79	6
STAT6_(dimer)_(complex)	283	2.52e-29	1.427e-29	31.73	6
TNFRSF10D	284	2.604e-29	1.479e-29	31.71	6
KBTBD4	285	2.894e-29	1.649e-29	31.65	6
AP1B1	286	4.011e-29	2.295e-29	31.46	6
CFLAR-2	287	4.339e-29	2.49e-29	31.42	6
eNOS/Caveolin-1/NOSTRIN/dynamin-2/N-WASP_(complex)	288	4.38e-29	2.523e-29	31.41	6
ANT1/Vpr_complex_(complex)	289	5.421e-29	3.133e-29	31.29	6
Ig_G_Antibody_(complex)	290	5.543e-29	3.215e-29	31.28	6
NDUFB11	291	5.604e-29	3.262e-29	31.27	6
primary_microRNA_processing_(abstract)	292	5.608e-29	3.275e-29	31.27	6
Antigen-antibody_complex_(complex)	293	5.906e-29	3.461e-29	31.24	6
pre-replicative_complex_(complex)	294	6.037e-29	3.55e-29	31.22	6
RUVBL2	295	6.647e-29	3.922e-29	31.17	6
ADP/ATP_translocase_monomer_(generic)_(family)	296	7.112e-29	4.21e-29	31.13	6
FACT_complex_(complex)	297	8.204e-29	4.887e-29	31.05	6
PIGU	298	8.204e-29	4.89e-29	31.05	6
IGHG1	299	8.387e-29	5.015e-29	31.03	6
NFAT1/FOXP3_(complex)	300	1.048e-28	6.287e-29	30.91	6
RNA_Polymerase_II_holoenzyme_complex_(hyperphosphorylated)_(complex)	301	1.281e-28	7.738e-29	30.79	6
RNA_Polymerase_II_holoenzyme_complex_(phosphorylated)_(complex)	302	1.281e-28	7.738e-29	30.79	6
RNA_Polymerase_II_holoenzyme_complex_(unphosphorylated)_(complex)	303	1.308e-28	7.929e-29	30.78	6
PP2A_(Aalpha/B55alpha/Calpha)_(complex)	304	1.334e-28	8.11e-29	30.77	6
SCN3B	305	1.462e-28	8.921e-29	30.72	6
STAT6_(dimer)/ETS1_(complex)	306	2.123e-28	1.299e-28	30.51	6
hBUBR1/hBUB3/MAD2*/CDC20_complex_(complex)	307	2.146e-28	1.325e-28	30.5	6
Mitotic_checkpoint_complex_(complex)	308	2.146e-28	1.325e-28	30.5	6
PRMT5_Complex_(complex)	309	2.146e-28	1.327e-28	30.5	6
HIF-1-alpha/ARNT/CREB/p300/JAB1/c-JUN_(complex)	310	3.684e-28	2.284e-28	30.2	6
HGF/MET_(complex)	311	3.718e-28	2.312e-28	30.2	6
LIMS2	312	4.103e-28	2.56e-28	30.14	6
Kinetochore/Mad1/MAD2*_Complex_(complex)	313	4.348e-28	2.731e-28	30.11	6
Kinetochore/Mad1/MAD2_Complex_(complex)	314	4.348e-28	2.731e-28	30.11	6
CCT/TriC(ATP)-associated_actin_(complex)	315	4.97e-28	3.141e-28	30.03	6
CCT/TriC_(ADP)_associated_actin_(complex)	316	4.97e-28	3.141e-28	30.03	6
RAB11A	317	5.041e-28	3.196e-28	30.02	6
Centromeric_Chromatin/CENPH-I_Complex_(complex)	318	5.748e-28	3.656e-28	29.95	6
TRAILR4_(trimer)_(complex)	319	6.075e-28	3.876e-28	29.92	6
GTF2A2	320	6.17e-28	3.955e-28	29.91	6
JUN/JUND_(complex)	321	6.17e-28	3.961e-28	29.91	6
p53/mSin3A_(complex)	322	6.175e-28	3.977e-28	29.9	6
RAB11/GDP_(complex)	323	7.244e-28	4.709e-28	29.81	6
RAB11/GTP_(complex)	324	7.244e-28	4.709e-28	29.81	6
RAB11A/GTP_(complex)	325	7.244e-28	4.709e-28	29.81	6
p-KIT_(S741746)/PKC_alpha_(complex)	326	7.571e-28	4.936e-28	29.79	6
Mature_intronless_transcript_derived_Histone_mRNA/SLBP/eIF4E_Complex_(complex)	327	1.019e-27	6.665e-28	29.62	6
Aurora_A/Antizyme1_(complex)	328	1.1e-27	7.217e-28	29.58	6
PSMC4	329	1.237e-27	8.142e-28	29.52	6
RNA_Polymerase_II_holoenzyme_complex_(hypophosphorylated)/TFIIF_complex_(complex)	330	1.255e-27	8.283e-28	29.51	6
PP2A_(A/C)_(complex)	331	1.318e-27	8.726e-28	29.48	6
PSMC3	332	1.355e-27	8.999e-28	29.46	6
PDGF/PDGFRA/Caveolin-1_(complex)	333	1.978e-27	1.318e-27	29.26	6
active_pre-replicative_complex_(complex)	334	2.522e-27	1.685e-27	29.12	6
HSPA8	335	2.813e-27	1.884e-27	29.06	6
ATP6V1E1	336	3.624e-27	2.435e-27	28.93	6
JUN/JUNB_(complex)	337	5.026e-27	3.387e-27	28.75	6
ubiquitin/p53/E2_(complex)	338	5.322e-27	3.598e-27	28.72	6
E2F1/DP_(complex)	339	5.415e-27	3.671e-27	28.71	6
PPP2R1A/PPP2CA/PPP2R2A_(complex)	340	5.625e-27	3.825e-27	28.69	6
CYC1	341	6.519e-27	4.446e-27	28.6	6
neutrophil_chemotaxis_(abstract)	342	7.01e-27	4.795e-27	28.56	6
ANXA1	343	7.012e-27	4.81e-27	28.56	6
SERPING1	344	7.199e-27	4.953e-27	28.55	6
FASLG/FAS_(trimer)/FADD/FADD/CASP10/CASP10_(complex)	345	7.875e-27	5.45e-27	28.5	6
FASLG/FAS_(trimer)/FADD/FADD/CASP10_p23/17/c-FLIPL_p43_(complex)	346	7.875e-27	5.45e-27	28.5	6
p-MEK1_(family)	347	7.972e-27	5.533e-27	28.49	6
YIF1A	348	8.251e-27	5.742e-27	28.47	6
PP2A-alpha_B56_(complex)	349	8.504e-27	5.936e-27	28.45	6
Unwinding_complex_at_replication_fork_(complex)	350	8.758e-27	6.13e-27	28.43	6
ATPase_CF(0)_(complex)	351	9.218e-27	6.471e-27	28.4	6
POLR2B	352	1.14e-26	8.026e-27	28.29	6
cytochrome_b-c1_complex_(complex)	353	1.411e-26	9.961e-27	28.18	6
ADRM1	354	1.545e-26	1.094e-26	28.13	6
Complex_III_-_cytochrome_c1-heme_complex_(complex)	355	1.822e-26	1.294e-26	28.04	6
MET	356	1.955e-26	1.392e-26	28	6
MAGE-G1/E2F1_(complex)	357	2.037e-26	1.458e-26	27.97	6
NDUFA9	358	2.037e-26	1.459e-26	27.97	6
HsRPC4/HsRPC5_(complex)	359	2.367e-26	1.699e-26	27.89	6
phosphorylated_Mcm2-7_complex_(complex)	360	2.369e-26	1.706e-26	27.89	6
PCBP1	361	2.535e-26	1.83e-26	27.85	6
KIF11	362	2.764e-26	2.001e-26	27.81	6
p53/Cbp/p300/CARM1/PRMT1_(tetramer)_(complex)	363	3.102e-26	2.252e-26	27.74	6
cap-binding_complex_(complex)	364	3.218e-26	2.343e-26	27.72	6
FOXM1	365	3.628e-26	2.648e-26	27.66	6
eIF4A_(family)	366	4.014e-26	2.938e-26	27.6	6
CAV1	367	4.108e-26	3.015e-26	27.59	6
MAD2*CDC20_complex_(complex)	368	4.551e-26	3.35e-26	27.53	6
HGF(dimer)/MET(dimer)/SHIP_(complex)	369	4.812e-26	3.551e-26	27.5	6
PSMD10	370	4.894e-26	3.622e-26	27.49	6
Kinesin-5_homotetramer_(complex)	371	6.266e-26	4.65e-26	27.36	6
E2F1/DP/TopBP1_(complex)	372	6.29e-26	4.68e-26	27.36	6
Serine/threonine-protein_phosphatase_2A_complex_with__regulatory_subunit_PPP2R3B_(complex)	373	6.38e-26	4.759e-26	27.35	6
ErbB4/ErbB4/neuregulin_1_beta/neuregulin_1_beta_(complex)	374	7.181e-26	5.371e-26	27.29	6
ErbB4/ErbB4_(complex)	375	8.918e-26	6.689e-26	27.17	6
unfolded_CCT/TriC_substrate_candidates_(family)	376	1.267e-25	9.529e-26	26.98	6
FASLG/FAS_(trimer)/FADD/FADD/CASP8/c-FLIPS_(complex)	377	1.385e-25	1.044e-25	26.94	6
CCT/TriC_substrate_proteins_with_unknown_chaperones_(family)	378	1.404e-25	1.061e-25	26.93	6
Complex_I_-_39_kDa_subunit-FAD_cofactor_(complex)	379	1.558e-25	1.181e-25	26.87	6
SLBP	380	1.908e-25	1.457e-25	26.76	6
Stalled_Pol_II_complex_with_damaged_DNA_hybrid_(complex)	381	1.908e-25	1.466e-25	26.76	6
Stalled_Pol_II_in_TC-NER_(complex)	382	1.908e-25	1.466e-25	26.76	6
Active_Pol_II_complex_with_repaired_DNA_template/mRNA_hybrid_(complex)	383	1.908e-25	1.466e-25	26.76	6
Active_Pol_II__transcription_complex_with_damaged_DNA_hybrid_(complex)	384	1.908e-25	1.466e-25	26.76	6
Mcm2-7_complex_(complex)	385	1.908e-25	1.469e-25	26.76	6
CLTA	386	2.229e-25	1.721e-25	26.68	6
RNF111	387	2.291e-25	1.773e-25	26.66	6
E2F1/DP/HDAC1_(complex)	388	2.501e-25	1.941e-25	26.61	6
DNA_Pol_alpha/primase_(complex)	389	3.371e-25	2.623e-25	26.46	6
SLC25A3	390	3.422e-25	2.669e-25	26.45	6
PP2A_with_regulatory_subunit_B_alpha_or_B_beta_(complex)	391	3.576e-25	2.796e-25	26.42	6
positive_regulation_of_cyclin-dependent_protein_kinase_activity_(abstract)	392	3.968e-25	3.111e-25	26.37	6
NF_kappa_B1_p105/RelA_(complex)	393	3.991e-25	3.137e-25	26.36	6
NF-kappa-B_(complex)	394	4.241e-25	3.342e-25	26.33	6
Inactive_PP2A-ABdeltaC_complex_(complex)	395	5.685e-25	4.491e-25	26.18	6
Calpain1_(complex)	396	5.703e-25	4.517e-25	26.17	6
OGG1	397	6.51e-25	5.169e-25	26.1	6
PHB2	398	6.703e-25	5.335e-25	26.09	6
KLHDC3	399	6.717e-25	5.36e-25	26.09	6
NUP35	400	8.153e-25	6.523e-25	25.98	6
E2F1	401	9.204e-25	7.381e-25	25.92	6
PP2A_(Calpha/Cbeta)_(family)	402	9.658e-25	7.765e-25	25.89	6
PP2A-catalytic_subunit_C_(family)	403	9.953e-25	8.022e-25	25.88	6
GTF2H4	404	9.978e-25	8.062e-25	25.87	6
HGF(dimer)/MET(dimer)/GRB2_(complex)	405	1.089e-24	8.817e-25	25.83	6
ERBB4jmAcyt1m80_dimer_(complex)	406	1.229e-24	9.996e-25	25.76	6
ERBB4jmAcyt1s80_dimer_(complex)	407	1.229e-24	1.001e-24	25.76	6
Cyclin_B1/phospho-Cdc2(Thr_161)_(complex)	408	1.233e-24	1.006e-24	25.76	6
ERBB4_ubiqutination_targets_(family)	409	1.365e-24	1.116e-24	25.71	6
ERBB4s80/STAT5A_(complex)	410	1.634e-24	1.34e-24	25.61	6
FASLG/FAS_(trimer)/FADD/FADD/CASP8/CASP8_(complex)	411	1.821e-24	1.497e-24	25.55	6
Methylosome_(complex)	412	1.861e-24	1.533e-24	25.54	6
ERBB4s80_(family)	413	2.044e-24	1.688e-24	25.49	6
MEK1_fragments_(family)	414	2.165e-24	1.793e-24	25.46	6
Ubiquitinated_Phospho-Cdc25A_(complex)	415	2.423e-24	2.011e-24	25.4	6
CRK_family_(family)	416	2.43e-24	2.022e-24	25.4	6
MEK1_(family)	417	2.628e-24	2.193e-24	25.36	6
p53/RB_(complex)	418	2.628e-24	2.197e-24	25.36	6
ORC/CDC6/CDT1/Mcm2-7_(complex)	419	2.867e-24	2.402e-24	25.31	6
EXOSC5	420	2.868e-24	2.41e-24	25.31	6
MAP2K1	421	3.031e-24	2.552e-24	25.28	6
E2F-1/DP-1_(complex)	422	3.266e-24	2.757e-24	25.24	6
hOGG1_glycosylase/8-oxo_guanine_complex_(complex)	423	3.279e-24	2.78e-24	25.24	6
hOGG1_glycosylase/_formamidopyrimidine_complex_(complex)	424	3.279e-24	2.78e-24	25.24	6
MEK1_SEK1_(family)	425	3.357e-24	2.853e-24	25.22	6
ERBB4jmA_membrane-bound_cleavage_product_of_80_kDa_(family)	426	4.353e-24	3.709e-24	25.09	6
HIC1	427	4.493e-24	3.837e-24	25.07	6
PSMA2	428	6.039e-24	5.17e-24	24.92	6
CBL/CRK_family_(complex)	429	6.414e-24	5.504e-24	24.89	6
Phospho-Cyclin_B1_(CRS)/phospho-Cdc2(Thr_161)_(complex)	430	7.295e-24	6.274e-24	24.82	6
SNIP1	431	7.525e-24	6.487e-24	24.8	6
DP-1/E2F1_complex_(complex)	432	8.137e-24	7.031e-24	24.76	6
DP_(family)	433	8.385e-24	7.262e-24	24.75	6
ERBB4_(family)	434	9.174e-24	7.963e-24	24.7	6
TUBA1C	435	9.822e-24	8.545e-24	24.66	6
RZZ_complex_(complex)	436	1.046e-23	9.12e-24	24.63	6
Cdc20/phospho-APC/C/Cyclin_B/Cdc2_complex_(complex)	437	1.101e-23	9.621e-24	24.6	6
MCC/APC/C_complex_(complex)	438	1.302e-23	1.14e-23	24.52	6
ZNF434	439	1.438e-23	1.263e-23	24.46	6
CCNB1	440	1.464e-23	1.288e-23	24.45	6
PP2A-ABdeltaC_complex_(complex)	441	1.577e-23	1.391e-23	24.42	6
LSM10	442	1.611e-23	1.424e-23	24.4	6
Centromeric_Chromatin/CENPH-I/Mis18/HJURP/CENPA_Complex_(complex)	443	1.7e-23	1.506e-23	24.38	6
KIF3B	444	1.777e-23	1.578e-23	24.35	6
CRK_(family)	445	1.778e-23	1.586e-23	24.35	6
Crk_isoforms_(family)	446	1.778e-23	1.586e-23	24.35	6
ERBB4_CYT-1_isoforms_(family)	447	1.842e-23	1.65e-23	24.33	6
P-ERBB4cyt1_(family)	448	1.842e-23	1.651e-23	24.33	6
CDC25A	449	1.904e-23	1.71e-23	24.31	6
SKP2/SKP1/CKS-1/CUL1/Roc1/NEDD8/UBE2M_(complex)	450	2.761e-23	2.484e-23	24.12	6
VCAN	451	3.042e-23	2.743e-23	24.07	6
SPG21	452	3.342e-23	3.021e-23	24.02	6
CEP76	453	3.43e-23	3.108e-23	24.01	6
WAVE2/Nap1/Sra1/ABI1/HSPC300_(complex)	454	4.039e-23	3.667e-23	23.93	6
p(Y700731774)-CBL/CRK_(complex)	455	4.338e-23	3.947e-23	23.89	6
Chromosome_passenger_complex_(complex)	456	5.257e-23	4.794e-23	23.79	6
KIF3B_dimer_(complex)	457	5.461e-23	4.992e-23	23.77	6
WAVE2/Nap1/Sra1/ABI1_(complex)	458	5.811e-23	5.323e-23	23.74	6
Syndecan-1/HGF/MET_(complex)	459	6.452e-23	5.923e-23	23.68	6
Cyclin_B/phospho-Cdc2(Thr_14)_(complex)	460	7.159e-23	6.615e-23	23.63	6
Cyclin_B/Cdk1_complex_(complex)	461	7.159e-23	6.615e-23	23.63	6
Cyclin_B/Cdc2_complex_(complex)	462	7.159e-23	6.615e-23	23.63	6
POLR2I	463	8.877e-23	8.22e-23	23.52	6
Chromosomal_passenger_complex/EVI5_(complex)	464	1.191e-22	1.105e-22	23.37	6
Cyclin_B_(family)	465	1.2e-22	1.118e-22	23.36	6
Cyclin_B1/2_(family)	466	1.2e-22	1.118e-22	23.36	6
Chromosomal_passenger_complex_(complex)	467	1.61e-22	1.503e-22	23.22	6
Platelet_alpha_granule_contents_(family)	468	1.633e-22	1.528e-22	23.21	6
Cyclin_B2/phospho-Cdc2(Thr_161)_(complex)	469	2.248e-22	2.109e-22	23.05	6
POLA2	470	3.076e-22	2.897e-22	22.89	6
ZNF184	471	3.076e-22	2.897e-22	22.89	6
Mcm2-7_(complex)	472	3.603e-22	3.402e-22	22.81	6
cell_cycle_proteins/phospho-APC/C/Cdh1_complex_(complex)	473	4.356e-22	4.121e-22	22.71	6
DNA_containing_an_hOGG1-bound_apurinic/apyrimidinic_site_(complex)	474	6.29e-22	5.963e-22	22.53	6
NR1H2	475	6.479e-22	6.155e-22	22.51	6
AURKB	476	1.302e-21	1.239e-21	22.17	6
E2F1/E2F3_(family)	477	1.441e-21	1.374e-21	22.12	6
phospho-E2F1/E2F3_(family)	478	1.447e-21	1.383e-21	22.11	6
MET/beta_catenin_(complex)	479	1.77e-21	1.696e-21	22.01	6
Cyclin_B2/phospho-Cdc2(Thr_14_Thr_161)_(complex)	480	1.953e-21	1.875e-21	21.96	6
hSgo1/Aurora_B/Survivin_(complex)	481	2.057e-21	1.979e-21	21.94	6
(APC/C/Cdh1)-targeted_cell_cycle_proteins_(family)	482	2.636e-21	2.542e-21	21.81	6
Aurora_B/Septin1_(complex)	483	3.453e-21	3.336e-21	21.68	6
Endothelin_(family)	484	3.782e-21	3.661e-21	21.64	6
Cell_cycle_promoting_E2Fs_(family)	485	4.051e-21	3.93e-21	21.6	6
CCNB2	486	4.202e-21	4.084e-21	21.58	6
Aurora_A/TPX2_(complex)	487	5.667e-21	5.519e-21	21.43	6
NF_kappa_B1_p50/RelA/Cbp_(complex)	488	6.205e-21	6.056e-21	21.39	6
CENPA	489	7.56e-21	7.394e-21	21.29	6
RagA-B/GTP/RagC-D/GDP_(complex)	490	8.699e-21	8.525e-21	21.22	6
E2F1/DP/PCAF_(complex)	491	1.835e-20	1.802e-20	20.86	6
TMEM126A	492	3.989e-20	3.925e-20	20.48	6
Clathrin_light_chain_A_(family)	493	4.089e-20	4.032e-20	20.47	6
HIF1A/ARNT_(complex)	494	8.487e-20	8.385e-20	20.11	6
Cdc25_(family)	495	1.088e-19	1.077e-19	19.99	6
TPX2	496	1.631e-19	1.618e-19	19.8	6
BIRC5	497	1.636e-19	1.626e-19	19.8	6
TGFB/TGFBR2/TGFBR1/SMAD7/YAP65_(complex)	498	4.654e-19	4.635e-19	19.3	6
LYZ	499	3.706e-18	3.698e-18	18.31	6
KIF4A	500	3.323e-17	3.323e-17	17.29	6
